# Supplementary material for: Spatiotemporal, optogenetic control of gene expression in organoids
Source: Nat Methods. 2023 Sep 21;20(10):1544–52. doi: 10.1038/s41592-023-01986-w (PMC10555836; doi:10.1038/s41592-023-01986-w)
Supplement: Supplementary file 3 — Proteomic (LFQ and iBAQ values for three biological replicates times two technical replicates per condition along with annotations and statistics; conditions are nontargeting guide RNA, NT and RFP-targeting guide RNA, RFP or PS18; see Methods for more details on the analysis). P values were computed with two-sided Benjamini–Hochberg-corrected t-test. [file 41592_2023_1986_MOESM3_ESM.xlsx]

## Sheet: Table S1. Mass spec
iBAQ 1_01	iBAQ 1_02	iBAQ 2_01	iBAQ 2_02	iBAQ 3_01	iBAQ 3_02	iBAQ 4_03	iBAQ 4_04	iBAQ 5_03	iBAQ 5_04	iBAQ 6_03	iBAQ 6_04	LFQ intensity 1_01	LFQ intensity 1_02	LFQ intensity 2_01	LFQ intensity 2_02	LFQ intensity 3_01	LFQ intensity 3_02	LFQ intensity 4_03	LFQ intensity 4_04	LFQ intensity 5_03	LFQ intensity 5_04	LFQ intensity 6_03	LFQ intensity 6_04	Only identified by site	Reverse	Potential contaminant	GOBP slim name	GOCC slim name	KEGG name	Student's T-test Significant LFQ KD_LFQ wt	Student's T-test significant	Peptides	Razor + unique peptides	Unique peptides	Sequence coverage [%]	Unique + razor sequence coverage [%]	Unique sequence coverage [%]	Mol. weight [kDa]	Q-value	Score	Intensity	MS/MS count	-Log Student's T-test p-value LFQ KD_LFQ wt	Student's T-test q-value LFQ KD_LFQ wt	Student's T-test Difference LFQ KD_LFQ wt	Student's T-test Test statistic LFQ KD_LFQ wt	Protein IDs	Majority protein IDs	Protein names
#!{Type}E	E	E	E	E	E	E	E	E	E	E	E	E	E	E	E	E	E	E	E	E	E	E	E	C	C	C	C	C	C	C	C	N	N	N	N	N	N	N	N	N	N	N	N	N	N	N	T	T	T
#!{C:Group1}iBAQ wt	iBAQ wt	iBAQ wt	iBAQ wt	iBAQ wt	iBAQ wt	iBAQ KD	iBAQ KD	iBAQ KD	iBAQ KD	iBAQ KD	iBAQ KD	LFQ wt	LFQ wt	LFQ wt	LFQ wt	LFQ wt	LFQ wt	LFQ KD	LFQ KD	LFQ KD	LFQ KD	LFQ KD	LFQ KD
NaN	NaN	18.5563	NaN	18.3192	18.7037	NaN	NaN	NaN	NaN	NaN	NaN	NaN	NaN	NaN	NaN	NaN	23.0551	NaN	NaN	NaN	NaN	NaN	NaN				cell differentiation;cellular process;developmental process	cell part;intracellular membrane-bounded organelle;intracellular organelle;nucleus;organelle				1	1	1	2.3	2.3	2.3	56.919	0.0018921	2.2214	25069000	5	NaN	NaN	0	NaN	A0AV96-2;A0AV96	A0AV96-2;A0AV96	RNA-binding protein 47
21.0738	21.2742	21.2112	20.4617	21.6518	20.9159	19.3905	20.4567	20.3617	20.2553	19.8382	20.998	26.0086	25.9438	26.1421	26.1644	26.1937	25.9356	26.014	25.8831	25.5284	26.0556	NaN	25.992				anatomical structure formation involved in morphogenesis;biological regulation;cellular component assembly;cellular component movement;cellular component organization;cellular process;cytoskeleton-dependent intracellular transport;developmental process;establishment of localization;organelle organization;protein transport;response to stimulus;signal transduction;transport	cell part;cell projection;centrosome;cilium;intracellular non-membrane-bounded organelle;intracellular organelle;macromolecular complex;microtubule organizing center;organelle;protein complex				6	6	6	14.6	14.6	14.6	64.177	0	23.569	735940000	23	0.89664	0.369652	-0.170066	-1.68197	A0AVF1;A0AVF1-3;A0AVF1-2	A0AVF1;A0AVF1-3;A0AVF1-2	Intraflagellar transport protein 56
25.3888	25.6067	25.4838	25.5248	25.4486	25.5841	25.1039	25.2214	25.4527	25.5152	25.6152	25.6631	31.3249	31.3642	31.4432	31.5262	31.2815	31.2496	31.3979	31.4085	31.2579	31.2554	31.4059	31.4055				catabolic process;cellular metabolic process;cellular process;macromolecule metabolic process;macromolecule modification;metabolic process;primary metabolic process;protein metabolic process;protein modification by small protein conjugation or removal;protein modification process;proteolysis;proteolysis involved in cellular protein catabolic process	cell part;cytoplasm;cytosol	Ubiquitin mediated proteolysis			45	45	45	51.4	51.4	51.4	117.97	0	213.62	31355000000	287	0.0672446	0.939978	-0.00976817	-0.185487	A0AVT1;A0AVT1-2;A0AVT1-3;A0AVT1-4	A0AVT1;A0AVT1-2	Ubiquitin-like modifier-activating enzyme 6
24.3456	24.8028	24.1957	24.3177	24.9401	24.7456	24.1455	24.3086	24.3042	24.3973	24.5204	24.2834	29.8698	30.0192	29.8999	29.8395	29.9517	29.829	29.9557	29.9413	30.1828	30.1712	30.0295	29.8574				cellular component organization;cellular membrane organization;cellular process;endocytosis;establishment of localization;lipid transport;membrane invagination;membrane organization;transport;vesicle-mediated transport	cell part;membrane				23	23	23	32.4	32.4	32.4	98.9	0	105.24	11939000000	111	1.12172	0.274868	0.121474	1.9825	A0FGR8-2;A0FGR8;A0FGR8-6;A0FGR8-4;A0FGR8-5	A0FGR8-2;A0FGR8;A0FGR8-6;A0FGR8-4	Extended synaptotagmin-2
17.7091	16.7549	17.4391	16.7073	17.4779	17.0651	16.3736	16.5776	NaN	16.4932	16.4897	18.3533	NaN	NaN	NaN	NaN	NaN	NaN	NaN	NaN	NaN	NaN	NaN	24.7118									2	2	2	2.5	2.5	2.5	164.2	0.00064882	2.8001	133750000	4	NaN	NaN	0	NaN	A0JNW5;A0JNW5-2	A0JNW5;A0JNW5-2	UHRF1-binding protein 1-like
22.5637	22.821	22.8817	23.1596	22.7431	23.124	22.4798	22.8702	22.5533	22.7003	23.149	22.677	27.9369	27.6064	27.9429	28.0607	27.3798	27.9306	27.7845	27.9012	27.6257	27.6812	27.5833	27.6326				biological regulation;locomotion;response to chemical stimulus;response to external stimulus;response to stimulus	cell part;site of polarized growth				13	13	13	24.3	24.3	24.3	56.376	0	25.29	2591500000	23	0.424383	0.639936	-0.108132	-0.925759	A0MZ66-8;A0MZ66-4;A0MZ66-5;A0MZ66-6;A0MZ66;A0MZ66-3;A0MZ66-2;A0MZ66-7	A0MZ66-8;A0MZ66-4;A0MZ66-5;A0MZ66-6;A0MZ66;A0MZ66-3;A0MZ66-2	Shootin-1
22.1485	22.4907	21.6096	22.156	21.7463	20.1188	20.3908	21.7868	20.4794	20.3229	20.402	20.186	25.5978	25.9524	25.5293	25.7875	25.5237	NaN	NaN	25.7056	NaN	NaN	NaN	NaN					cell part				2	2	2	8.4	8.4	8.4	22.049	0.0003319	3.2785	401000000	6	NaN	NaN	0	NaN	A0PJW6	A0PJW6	Transmembrane protein 223
22.8557	22.7458	22.1197	22.6496	22.2005	22.426	22.2477	22.5911	21.9896	22.1697	22.1373	22.5755	26.9966	27.1607	26.9953	27.2814	26.9132	26.8992	27.1613	26.9327	NaN	NaN	NaN	27.0869					cell part;intracellular membrane-bounded organelle;intracellular non-membrane-bounded organelle;intracellular organelle;macromolecular complex;nucleus;organelle;ribonucleoprotein complex				5	5	5	15.4	15.4	15.4	54.173	0	22.096	1479700000	20	NaN	NaN	0	NaN	A1L020	A1L020	RNA-binding protein MEX3A
26.0624	25.8104	25.5214	25.6564	25.5868	25.8576	25.5951	25.4603	25.5627	25.6203	25.7707	25.6812	30.478	30.3939	30.3749	30.4667	30.34	30.334	30.4545	30.4351	30.4069	30.2474	30.4629	30.4148					cell part;membrane				14	14	14	33.7	33.7	33.7	67.867	0	158.96	16255000000	94	0.0491972	0.956571	0.00568136	0.138103	A1L0T0	A1L0T0	Acetolactate synthase-like protein
NaN	NaN	23.3782	20.0348	19.2796	23.1124	22.5514	23.1	18.6905	22.8668	22.7782	17.6941	NaN	NaN	25.566	NaN	NaN	25.1416	NaN	25.2629	NaN	24.9687	24.8307	NaN					cell part;intracellular membrane-bounded organelle;intracellular organelle;mitochondrion;organelle				2	2	2	32.4	32.4	32.4	7.7558	0.00034341	3.928	209190000	6	NaN	NaN	0	NaN	A1L188	A1L188	Uncharacterized protein C17orf89
18.9225	18.1951	19.4373	17.741	18.8077	19.2887	18.2157	17.0133	18.538	19.9908	19.345	19.0407	NaN	NaN	NaN	NaN	NaN	NaN	NaN	NaN	NaN	NaN	NaN	24.8491									3	3	3	4.9	4.9	4.9	134.41	0	17.874	329820000	5	NaN	NaN	0	NaN	A1L390;A1L390-3;A1L390-2	A1L390;A1L390-3	Pleckstrin homology domain-containing family G member 3
21.9293	21.8188	21.8614	22.1154	22.3072	22.4381	22.4365	21.8471	21.775	22.2323	22.2393	22.313	27.8475	27.5456	27.5987	27.6627	27.4832	27.6976	27.7403	27.6964	27.6172	28.0293	27.7601	27.9104				anatomical structure development;biological regulation;cell differentiation;cellular component assembly;cellular component disassembly;cellular component organization;cellular localization;cellular membrane organization;cellular metabolic process;cellular process;developmental process;extracellular matrix organization;extracellular structure organization;localization;macromolecular complex assemb…	cell part;cell projection;cytoplasm;intracellular non-membrane-bounded organelle;intracellular organelle;macromolecular complex;organelle;protein complex				10	10	8	16.1	16.1	14.2	101.58	0	31.687	2532100000	38	1.05843	0.300806	0.153056	1.89449	A1X283	A1X283	SH3 and PX domain-containing protein 2B
20.6059	19.7596	18.9163	18.8182	19.1728	19.1676	19.2799	18.722	18.6943	19.5578	20.0517	NaN	24.1936	NaN	NaN	NaN	NaN	NaN	NaN	NaN	NaN	NaN	23.6882	NaN									3	3	3	13.5	13.5	13.5	28.996	0.00034513	4.0067	95665000	7	NaN	NaN	0	NaN	A1XBS5-2;A1XBS5;A1XBS5-4;A1XBS5-3;A1XBS5-5	A1XBS5-2;A1XBS5;A1XBS5-4;A1XBS5-3	Protein FAM92A1
20.4501	20.6792	20.5605	20.8518	20.6018	20.7027	20.5304	20.1616	20.7304	20.5203	20.8351	21.0732	27.7736	27.4568	27.5048	27.7138	27.2687	27.6123	27.5897	27.3962	27.5598	27.2605	27.4019	27.3498				biological regulation;catabolic process;cellular metabolic process;cellular nitrogen compound metabolic process;cellular process;establishment of localization;Golgi vesicle transport;macromolecule metabolic process;metabolic process;mRNA metabolic process;nitrogen compound metabolic process;nucleobase-containing compound metabolic process;primary metabolic process;RNA catabolic process;RNA metabo…	cell part;cytoplasm;Golgi apparatus;intracellular membrane-bounded organelle;intracellular non-membrane-bounded organelle;intracellular organelle;membrane;nucleolus;organelle				15	15	15	9.1	9.1	9.1	268.57	0	41.741	2144500000	24	0.724137	0.445913	-0.128702	-1.41048	A2RRP1;A2RRP1-2	A2RRP1;A2RRP1-2	Neuroblastoma-amplified sequence
21.6844	21.8953	22.2081	21.5708	22.1316	21.885	21.8577	21.9025	21.7507	22.5152	22.3158	22.2091	27.721	27.4972	27.6669	27.2948	27.6271	27.3341	27.4274	27.4439	27.4595	27.7781	27.3901	27.2917				amine metabolic process;cellular amino acid metabolic process;cellular ketone metabolic process;cellular metabolic process;cellular nitrogen compound metabolic process;cellular process;macromolecule metabolic process;metabolic process;nitrogen compound metabolic process;nucleobase-containing compound metabolic process;organic acid metabolic process;primary metabolic process;RNA metabolic process;…	cell part;cytoplasm	Aminoacyl-tRNA biosynthesis			16	11	11	22.4	16.2	16.2	92.644	0	25.402	2142500000	31	0.24501	0.777101	-0.0583944	-0.589135	A2RTX5;A2RTX5-2	A2RTX5;A2RTX5-2	Probable threonine--tRNA ligase 2, cytoplasmic
18.5704	18.5967	18.2168	19.1181	18.6394	18.6041	18.0034	18.528	18.4836	19.1878	19.0836	19.3276	NaN	NaN	NaN	NaN	NaN	NaN	NaN	NaN	NaN	24.1755	23.9914	24.0051					cell part				2	2	2	3.9	3.9	3.9	67.038	0.00033422	3.3783	147960000	3	NaN	NaN	0	NaN	A2RU67	A2RU67	Uncharacterized protein KIAA1467
23.029	22.4415	22.598	21.7673	22.1243	22.3091	22.4825	22.0503	22.643	22.9842	22.5466	22.535	NaN	NaN	NaN	NaN	NaN	NaN	NaN	NaN	NaN	NaN	NaN	25.121				alcohol metabolic process;carbohydrate metabolic process;cellular metabolic process;cellular process;metabolic process;primary metabolic process;small molecule metabolic process					2	2	2	23.1	23.1	23.1	14.604	0	5.5674	427170000	8	NaN	NaN	0	NaN	A2VDF0-2;A2VDF0	A2VDF0-2;A2VDF0	Fucose mutarotase
21.2657	21.5227	21.2842	21.4501	21.0946	21.9591	20.9142	21.0929	21.4225	21.7157	21.2354	21.9706	28.1737	28.3732	28.2114	28.4985	28.4102	28.2574	28.319	28.2724	28.3629	28.4293	28.3244	28.1534					cell part;extracellular region;intracellular membrane-bounded organelle;intracellular organelle;mitochondrion;organelle				26	26	26	16.2	16.2	16.2	214.82	0	47.89	3809000000	45	0.0588666	0.946504	-0.0104901	-0.163686	A3KMH1;A3KMH1-3;A3KMH1-2	A3KMH1;A3KMH1-3;A3KMH1-2	von Willebrand factor A domain-containing protein 8
21.961	21.9787	21.7163	21.5192	22.1277	21.7961	21.8016	21.5552	22.1094	21.9251	21.9998	21.9959	28.0749	27.7932	27.8196	27.8736	27.8591	27.9636	27.939	27.6428	27.9228	27.9664	27.8873	27.9166				biological regulation					14	14	14	16.2	16.2	16.2	154.06	0	76.212	2883600000	55	0.105647	0.904909	-0.0181894	-0.281499	A3KN83-3;A3KN83-2;A3KN83;A3KN83-4;Q9Y2G9-3;Q9Y2G9	A3KN83-3;A3KN83-2;A3KN83;A3KN83-4	Protein strawberry notch homolog 1
23.3947	22.7014	22.9031	23.0411	22.8617	23.3999	23.0445	23.2134	23.2946	23.5815	23.3314	23.3153	27.8526	27.8289	27.8911	27.9039	27.9062	27.9747	28.1238	28.1348	28.145	28.0222	27.9454	28.0742				cellular process;ribosome biogenesis	cell part;chromosome;intracellular membrane-bounded organelle;intracellular non-membrane-bounded organelle;intracellular organelle;mitochondrion;nucleolus;organelle		+	LFQ KD_LFQ wt	12	12	12	38.2	38.2	38.2	42.932	0	22.884	2995900000	52	3.12883	0.0334627	0.181354	4.78216	A4D1E9;A4D1E9-2;A4D1E9-3	A4D1E9;A4D1E9-2	GTP-binding protein 10
20.6934	21.2911	21.2942	21.4247	21.4088	21.5931	21.2641	21.3863	21.7625	21.5518	21.3273	21.5131	26.5641	26.529	26.9607	27.0281	26.6592	26.7274	26.9611	26.9059	27.2506	26.4784	26.7524	26.7367									7	7	7	10.6	10.6	10.6	83.343	0	13.457	1324500000	28	0.332138	0.707605	0.102763	0.758875	A4D1P6;A4D1P6-2;A4D1P6-3	A4D1P6;A4D1P6-2	WD repeat-containing protein 91
21.8598	22.6403	22.696	23	22.2092	22.127	22.897	22.6417	23.0219	22.7917	23.1444	23.0949	26.9402	26.9514	26.8085	27.0042	27.0209	27.3101	26.8702	26.8267	26.913	26.5901	26.8955	26.8195					cell part				5	5	5	22	22	22	32.212	0	33.832	1416400000	35	1.30841	0.219999	-0.186722	-2.23816	A4D1S0-2;A4D1S0	A4D1S0-2;A4D1S0	Killer cell lectin-like receptor subfamily G member 2
NaN	19.7924	18.8433	19.8579	19.8212	20.149	19.772	18.9272	19.2744	20.1436	19.8979	18.8577	NaN	NaN	NaN	NaN	24.5761	NaN	NaN	NaN	NaN	24.9766	NaN	NaN									2	2	2	6.4	6.4	6.4	51.445	0.00080593	2.6508	244510000	3	NaN	NaN	0	NaN	A4D1U4	A4D1U4	Protein LCHN
22.3318	22.2417	22.0954	21.7492	22.6424	22.2708	21.7353	22.1442	22.864	22.9998	22.8313	23.0929	NaN	NaN	NaN	NaN	NaN	NaN	NaN	NaN	NaN	NaN	NaN	26.9013				cellular metabolic process;cellular nitrogen compound metabolic process;cellular process;DNA metabolic process;DNA recombination;DNA repair;macromolecule metabolic process;metabolic process;nitrogen compound metabolic process;nucleobase-containing compound metabolic process;primary metabolic process;response to DNA damage stimulus;response to stimulus;response to stress	cell part;intracellular membrane-bounded organelle;intracellular organelle;nucleus;organelle				1	1	1	5.3	5.3	5.3	26.446	0.0065559	1.6717	985730000	5	NaN	NaN	0	NaN	A4GXA9-2	A4GXA9-2
21.5968	21.446	21.9996	21.3277	21.0453	21.7146	NaN	21.3646	NaN	21.7111	21.5505	21.6827	NaN	NaN	NaN	NaN	NaN	NaN	NaN	NaN	NaN	NaN	NaN	24.8537				cellular component assembly;cellular component organization;cellular process;endosome transport;establishment of localization;macromolecule metabolic process;membrane organization;metabolic process;primary metabolic process;protein maturation;protein metabolic process;protein transport;transport;vesicle-mediated transport;viral reproduction	cell part;extracellular organelle;macromolecular complex;membrane;organelle;protein complex;vesicle	Endocytosis			1	1	1	3.4	3.4	3.4	38.658	0.00033036	3.2182	279270000	7	NaN	NaN	0	NaN	A5D8V6	A5D8V6	Vacuolar protein sorting-associated protein 37C
19.8539	20.0309	18.2739	18.7916	NaN	21.264	21.4455	21.6934	21.9784	21.8259	22.1372	21.4474	NaN	NaN	NaN	NaN	NaN	NaN	NaN	NaN	NaN	NaN	NaN	24.7704				cellular metabolic process;cellular process;macromolecule metabolic process;macromolecule modification;metabolic process;primary metabolic process;protein metabolic process;protein modification by small protein conjugation or removal;protein modification process	cell part;cytoplasm;membrane				2	2	2	8.1	8.1	8.1	31.135	0.0049307	1.8257	268770000	11	NaN	NaN	0	NaN	A5PLL7	A5PLL7	Transmembrane protein 189
22.0237	20.7727	22.165	21.6431	22.0893	22.1026	21.4674	21.5347	21.9514	21.685	22.1075	21.9553	26.3046	25.8611	26.5247	25.8687	26.361	26.2662	26.106	26.1766	26.3825	26.2077	26.914	26.4958									4	4	4	12.9	12.9	12.9	45.934	0	32.304	943900000	12	0.531988	0.563786	0.18273	1.10806	A5PLN9-2;A5PLN9-4;A5PLN9;A5PLN9-5;A5PLN9-7	A5PLN9-2;A5PLN9-4;A5PLN9;A5PLN9-5;A5PLN9-7	Trafficking protein particle complex subunit 13
24.0954	24.4123	24.4107	24.3174	24.5798	24.4372	24.3186	24.0092	24.1936	24.1632	24.3427	24.3533	31.1877	31.2237	31.4032	31.4337	31.257	31.2425	31.3794	31.333	31.3539	31.2796	31.3868	31.3678				biological regulation;biosynthetic process;catabolic process;cellular metabolic process;cellular nitrogen compound metabolic process;cellular process;developmental process;gene silencing;macromolecule metabolic process;metabolic process;mRNA metabolic process;mRNA processing;multicellular organismal development;multicellular organismal process;nitrogen compound metabolic process;nucleobase-contai…	cell part;cytosol;extracellular space;intracellular membrane-bounded organelle;intracellular non-membrane-bounded organelle;intracellular organelle;macromolecular complex;membrane;microbody;nucleoplasm;organelle;protein complex;ribonucleoprotein complex;transcription factor complex	RNA degradation			67	67	67	31.4	31.4	31.4	266.94	0	259.07	30468000000	339	0.665469	0.480894	0.0588036	1.32066	A5YKK6;A5YKK6-2;A5YKK6-3;A5YKK6-4	A5YKK6;A5YKK6-2;A5YKK6-3;A5YKK6-4	CCR4-NOT transcription complex subunit 1
25.765	25.7122	25.5777	25.6202	25.8554	25.9013	25.1923	25.3303	26.0733	25.8683	25.8451	26.0034	27.7837	27.7441	27.8119	27.8102	27.8525	27.774	27.6058	27.7007	28.1665	27.8986	27.8388	27.9082				autophagy;catabolic process;cell communication;cellular component assembly;cellular component organization;cellular metabolic process;cellular process;membrane fusion;membrane organization;metabolic process;organelle assembly;organelle organization;response to external stimulus;response to extracellular stimulus;response to starvation;response to stimulus;response to stress;vacuole organization	cell part;cytosol;endomembrane system;intracellular;intracellular membrane-bounded organelle;intracellular organelle;macromolecular complex;membrane;mitochondrion;organelle;protein complex;vacuole;vesicle				3	3	3	24.8	24.8	24.8	14.688	0	6.1662	2707800000	17	0.304913	0.730488	0.0570122	0.707271	Q9GZQ8;A6NCE7;Q9H492;Q9H492-2	Q9GZQ8;A6NCE7	Microtubule-associated proteins 1A/1B light chain 3B;Microtubule-associated proteins 1A/1B light chain 3 beta 2
25.9423	25.7348	25.4752	25.7996	25.8341	25.4323	24.9638	25.472	25.2611	25.5159	25.6723	25.7001	29.873	29.7578	29.9396	29.9544	29.865	29.9913	29.8494	29.7836	29.8864	29.6298	29.7222	29.7969				carbohydrate metabolic process;cellular metabolic process;cellular process;macromolecule metabolic process;macromolecule modification;metabolic process;phosphorus metabolic process;primary metabolic process;protein dephosphorylation;protein metabolic process;protein modification process		Glyoxylate and dicarboxylate metabolism			17	17	17	80.7	80.7	80.7	34.006	0	167.35	10906000000	86	1.38359	0.201057	-0.11878	-2.33994	A6NDG6	A6NDG6	Phosphoglycolate phosphatase
20.8864	20.6171	NaN	20.2518	20.5233	20.386	20.3449	20.3152	20.2467	20.6141	20.5409	20.8165	NaN	NaN	NaN	NaN	NaN	NaN	NaN	NaN	NaN	NaN	NaN	24.7244				biological regulation;cellular component assembly;cellular component organization;cellular process;establishment of localization;Golgi organization;metabolic process;organelle organization;protein transport;response to stimulus;signal transduction;transport;vesicle-mediated transport	cell part;cytoplasmic membrane-bounded vesicle;endosome;extracellular organelle;Golgi apparatus;intracellular membrane-bounded organelle;intracellular organelle;membrane;organelle;vesicle				1	1	1	7.7	7.7	7.7	20.21	0.00034524	4.0109	247950000	2	NaN	NaN	0	NaN	A6NDJ8;Q86YS6	A6NDJ8;Q86YS6	Ras-related protein Rab-43
24.0846	23.4595	23.9944	24.1774	24.034	24.076	23.7348	23.7696	23.0837	23.5039	23.4725	24.0948	28.0677	27.808	28.2104	28.3403	28.0374	27.9739	28.0747	28.1161	27.5707	27.6199	27.9794	27.9663									6	6	6	28.2	28.2	28.2	33.62	0	48.476	3034000000	42	0.796473	0.410852	-0.185102	-1.51878	A6NDU8	A6NDU8	UPF0600 protein C5orf51
21.1581	21.504	21.0824	21.3083	19.1668	21.4368	18.603	19.2007	NaN	20.2404	20.3621	18.6759	25.4512	25.6139	25.5345	25.4557	NaN	25.494	NaN	NaN	NaN	NaN	25.2355	NaN					cell part;cytoplasm;membrane;plasma membrane				3	3	3	12.2	12.2	12.2	40.078	0.00017532	4.3511	333730000	5	NaN	NaN	0	NaN	A6NED2	A6NED2	RCC1 domain-containing protein 1
19.4672	19.7466	19.1101	20.1814	18.7543	NaN	20.594	19.6451	19.3685	20.287	20.1386	19.3249	NaN	NaN	NaN	25.6068	NaN	NaN	NaN	NaN	NaN	NaN	NaN	NaN				biological regulation;biosynthetic process;cellular metabolic process;cellular nitrogen compound metabolic process;cellular process;macromolecule metabolic process;metabolic process;nitrogen compound metabolic process;nucleobase-containing compound metabolic process;primary metabolic process;RNA metabolic process	cell part;intracellular membrane-bounded organelle;intracellular organelle;nucleus;organelle				4	4	4	5.7	5.7	5.7	108.44	0.0015835	2.3019	388890000	2	NaN	NaN	0	NaN	A6NFI3	A6NFI3	Zinc finger protein 316
NaN	18.0654	18.0871	NaN	NaN	18.0152	NaN	NaN	18.4268	NaN	18.6084	NaN	NaN	NaN	NaN	NaN	NaN	NaN	NaN	NaN	NaN	NaN	23.5706	NaN				biological regulation;cell differentiation;cellular process;developmental process;establishment of localization;regulation of transport;transport	cell part;membrane;plasma membrane				1	1	1	1.8	1.8	1.8	90.622	0.00080386	2.6109	47091000	1	NaN	NaN	0	NaN	A6NFQ2-3;A6NFQ2	A6NFQ2-3;A6NFQ2	TRPM8 channel-associated factor 2
20.0499	19.6883	19.409	18.0141	20.4972	20.1228	20.339	19.7632	20.2272	20.5329	20.5077	20.169	NaN	NaN	NaN	NaN	NaN	NaN	NaN	NaN	NaN	NaN	25.2068	NaN				cellular component assembly;cellular component organization;cellular macromolecular complex assembly;cellular process;macromolecular complex assembly;protein complex assembly;protein polymerization	cell part;cytoplasm;macromolecular complex;protein complex	Gap junction;Pathogenic Escherichia coli infection;Phagosome			6	2	2	16.5	9.4	9.4	45.517	0	5.8508	328580000	3	NaN	NaN	0	NaN	A6NHL2-2;A6NHL2	A6NHL2-2;A6NHL2	Tubulin alpha chain-like 3
26.0629	25.6464	25.4869	25.4502	25.3752	25.7905	25.215	25.2859	25.8308	25.5953	25.4758	25.5143	NaN	NaN	NaN	NaN	29.8904	NaN	NaN	29.6709	30.1557	NaN	NaN	NaN				cellular metabolic process;cellular nitrogen compound metabolic process;cellular process;macromolecule metabolic process;metabolic process;nitrogen compound metabolic process;nucleobase-containing compound metabolic process;primary metabolic process;RNA metabolic process;RNA processing;rRNA processing;tRNA metabolic process;tRNA processing	cell part;intracellular non-membrane-bounded organelle;intracellular organelle;macromolecular complex;nucleolus;organelle;ribonucleoprotein complex				3	2	2	6.9	3.6	3.6	34.675	0.0015865	2.335	11436000000	17	NaN	NaN	0	NaN	A6NHQ2	A6NHQ2	rRNA/tRNA 2-O-methyltransferase fibrillarin-like protein 1
24.6759	24.7028	24.8498	24.8507	24.832	24.8542	24.8082	24.7393	24.7601	24.9113	24.7437	24.9314	31.5768	31.6567	31.6518	31.7792	31.6457	31.6847	31.684	31.7118	31.6998	31.6362	31.6356	31.616				biological regulation;cellular component organization;cellular process;chromosome organization;organelle organization;regulation of gene expression, epigenetic	cell part;chromosome;intracellular non-membrane-bounded organelle;intracellular organelle;nuclear chromosome;organelle				46	46	46	29.6	29.6	29.6	226.37	0	187.5	38395000000	250	0.0211327	0.983726	-0.0019207	-0.0610721	A6NHR9;A6NHR9-2;A6NHR9-3	A6NHR9;A6NHR9-2	Structural maintenance of chromosomes flexible hinge domain-containing protein 1
21.9792	21.8532	21.8299	22.1687	21.7802	22.0136	22.5238	22.4103	22.2144	22.2287	22.8523	22.595	25.8917	NaN	25.8395	25.8786	26.1168	NaN	26.3127	25.973	26.3535	NaN	26.3529	26.3559									5	5	5	29.8	29.8	29.8	36.056	0	8.6821	773420000	11	1.91088	0.119309	0.337927	3.34839	A6NHX0;A6NNH0	A6NHX0;A6NNH0	GATS-like protein 2;GATS-like protein 1
23.9133	23.9574	23.9852	24.0259	23.0533	24.0018	23.7954	22.9343	23.7737	23.8315	24.0033	24.1705	27.8397	27.6959	28.0258	27.9233	27.7858	27.6937	27.8086	27.8326	27.7173	27.8563	27.8079	27.834				anatomical structure morphogenesis;cellular component morphogenesis;cellular component organization;cellular process;developmental process;establishment of localization;organelle organization;protein transport;transport	cell part;cell projection;cilium;cytosol				5	5	4	30.7	30.7	27.1	28.136	0	17.854	2682300000	22	0.119281	0.890437	-0.0179049	-0.314188	A6NIH7	A6NIH7	Protein unc-119 homolog B
22.2609	20.9429	22.3206	21.3739	22.2009	22.491	20.9877	21.1678	21.9941	22.1224	21.8122	21.746	26.7557	26.5168	26.3833	26.5797	26.1594	26.4109	26.2783	26.2488	26.3969	26.3746	26.4464	26.2191				cellular metabolic process;cellular nitrogen compound metabolic process;cellular process;macromolecule metabolic process;macromolecule modification;metabolic process;nitrogen compound metabolic process;nucleobase-containing compound metabolic process;one-carbon metabolic process;primary metabolic process;RNA metabolic process;RNA modification;RNA processing;rRNA processing;small molecule metaboli…					5	5	5	19.7	19.7	19.7	46.121	0	15.732	1014000000	26	0.819571	0.402468	-0.140283	-1.55286	A6NJ78;A6NJ78-2;A6NJ78-4;A6NJ78-3;P0C7V9	A6NJ78;A6NJ78-2	Probable methyltransferase-like protein 15
20.8535	20.4114	21.9887	21.0962	21.2137	21.1358	21.3587	21.3311	21.4019	21.1931	21.0217	21.316	25.4423	25.0116	25.4975	25.7712	25.3626	25.2142	25.7947	25.7914	25.7251	25.4619	25.2345	25.6538				anatomical structure development;developmental process					4	4	4	15	15	15	45.209	0	36.283	533950000	31	0.874733	0.377791	0.226988	1.6334	A6NKD9	A6NKD9	Coiled-coil domain-containing protein 85C
20.3425	17.3239	19.7844	20.6613	21.5605	20.8031	19.9689	18.4858	20.5522	20.9401	20.8642	20.9405	NaN	NaN	NaN	NaN	NaN	24.9992	24.4722	NaN	NaN	NaN	25.1434	NaN				cell division;cellular component organization;cellular process;mitosis;nuclear division;organelle fission;organelle organization	cell part;cytoplasm;intracellular non-membrane-bounded organelle;intracellular organelle;microtubule organizing center;organelle				3	3	3	9.7	9.7	9.7	43.553	0.00018278	5.4849	338980000	4	NaN	NaN	0	NaN	A6NKF1;A6NKF1-2	A6NKF1	SAC3 domain-containing protein 1
21.3205	21.414	21.3732	21.5548	21.4181	21.7886	21.4178	21.4396	21.4738	21.4921	21.5538	21.6119	28.0534	28.1601	27.8182	28.0656	27.9549	28.1222	28.2917	28.3058	28.0794	28.2415	28.1442	28.1637				cellular process;establishment of localization;Golgi vesicle transport;protein targeting;protein transport;transport;vesicle-mediated transport					51	3	0	32.7	2.3	0	197.48	0	8.3905	3294600000	19	1.7237	0.144694	0.175335	2.79696	A6NKT7	A6NKT7	RanBP2-like and GRIP domain-containing protein 3
22.6699	21.8791	22.5928	22.4147	22.2633	22.8482	22.0124	21.2045	21.062	NaN	21.9636	22.0415	NaN	NaN	NaN	NaN	NaN	NaN	NaN	NaN	NaN	NaN	NaN	25.0425									2	2	2	23	23	23	13.171	0.00017599	4.439	418200000	7	NaN	NaN	0	NaN	A6ZKI3;Q17RB0	A6ZKI3;Q17RB0	Protein FAM127A;Protein FAM127C
21.2717	20.9023	20.3836	21.4447	21.995	21.669	19.7504	19.0275	20.4614	21.7127	20.5225	20.1827	24.15	NaN	NaN	24.5026	24.6037	24.4572	NaN	NaN	NaN	24.5743	NaN	NaN				biological regulation;cell division;cellular component assembly;cellular component organization;cellular macromolecular complex assembly;cellular metabolic process;cellular nitrogen compound metabolic process;cellular process;chromatin modification;chromatin organization;chromosome organization;DNA metabolic process;DNA repair;macromolecular complex assembly;macromolecule metabolic process;metabo…	cell part;intracellular non-membrane-bounded organelle;intracellular organelle;kinetochore;macromolecular complex;nucleoplasm;organelle;protein complex				3	3	3	38.3	38.3	38.3	8.9593	0.00017816	4.81	176550000	15	NaN	NaN	0	NaN	A8MT69;A8MT69-2;A8MT69-3	A8MT69;A8MT69-2	Centromere protein X
27.3668	29.7627	28.8891	29.7117	29.5798	29.9379	29.5747	29.4919	29.393	29.3063	29.6093	29.4668	30.8949	31.126	30.7758	31.2705	31.1989	31.4409	31.3142	30.9339	30.5345	30.3909	30.8723	30.1266				biosynthetic process;cellular component assembly;cellular component organization;cellular macromolecular complex assembly;cellular metabolic process;cellular nitrogen compound metabolic process;cellular process;macromolecular complex assembly;macromolecule metabolic process;metabolic process;mRNA metabolic process;mRNA processing;nitrogen compound metabolic process;nucleobase-containing compound …	cell part;cytosol;macromolecular complex;nucleoplasm;protein complex;ribonucleoprotein complex;small nuclear ribonucleoprotein complex;small nucleolar ribonucleoprotein complex;spliceosomal complex	Spliceosome			5	5	5	36.8	36.8	36.8	8.496	0	9.3744	26327000000	53	1.2069	0.24872	-0.422449	-2.09977	P62308;A8MWD9	P62308;A8MWD9	Small nuclear ribonucleoprotein G;Putative small nuclear ribonucleoprotein G-like protein 15
25.0677	25.0858	24.919	24.3885	24.8087	24.9811	24.7854	24.78	24.9984	25.0138	25.0717	25.1377	29.3884	29.2063	29.1493	29.1655	29.2322	28.8554	29.0095	29.099	29.0727	28.9029	29.1555	28.9473					cell part;intracellular membrane-bounded organelle;intracellular organelle;microbody;mitochondrion;organelle;peroxisome	Peroxisome			15	15	15	64.8	64.8	64.8	42.233	0	62.807	6532400000	75	0.894714	0.370651	-0.135041	-1.66229	A8MXV4	A8MXV4	Nucleoside diphosphate-linked moiety X motif 19, mitochondrial
NaN	20.6109	NaN	NaN	18.8146	19.2749	NaN	NaN	NaN	19.7982	NaN	19.0513	NaN	24.488	NaN	NaN	NaN	NaN	NaN	NaN	NaN	NaN	NaN	NaN				biological regulation;regulation of translation	cell part;cytoplasm;intracellular non-membrane-bounded organelle;intracellular organelle;nucleolus;organelle				3	3	3	17.6	17.6	17.6	25.423	0.00018103	5.2597	62276000	3	NaN	NaN	0	NaN	A9UHW6;A9UHW6-2	A9UHW6;A9UHW6-2	MIF4G domain-containing protein
24.5472	20.5971	24.3354	24.9501	20.194	19.6043	20.4024	20.3194	20.4315	25.0735	24.7453	20.226	30.2272	NaN	30.2945	30.7098	NaN	NaN	NaN	NaN	NaN	30.2907	30.2859	NaN									2	2	2	2.1	2.1	2.1	105.02	0.0081831	1.5716	6920600000	14	NaN	NaN	0	NaN	B1ANS9-2;B1ANS9	B1ANS9-2;B1ANS9	WD repeat-containing protein 64
22.3536	NaN	22.3416	22.38	21.944	22.2378	21.2084	21.527	21.0441	21.2792	21.5457	21.4824	NaN	NaN	NaN	NaN	NaN	NaN	NaN	NaN	NaN	NaN	NaN	25.6533					cell part;intracellular membrane-bounded organelle;intracellular organelle;nucleus;organelle				1	1	1	3.5	3.5	3.5	35.169	0.0015898	2.3635	742610000	10	NaN	NaN	0	NaN	B3EWF7	B3EWF7	Laforin, isoform 9
20.2704	20.568	21.742	20.2286	20.2418	20.5693	20.2904	20.6979	20.6921	21.0344	19.3079	17.9073	NaN	NaN	NaN	NaN	NaN	NaN	NaN	NaN	NaN	25.1296	NaN	NaN				biological regulation	cell part;endosome;Golgi apparatus;intracellular membrane-bounded organelle;intracellular organelle;nucleus;organelle				3	2	2	13.4	7.1	7.1	29.038	0.0040204	1.8744	289140000	5	NaN	NaN	0	NaN	B7ZAP0;Q5R372-7;Q5R372-8;Q5R372-6;Q5R372-5	B7ZAP0;Q5R372-7;Q5R372-8;Q5R372-6;Q5R372-5	Rab GTPase-activating protein 1-like, isoform 10;Rab GTPase-activating protein 1-like
23.3422	23.2299	22.7098	22.7667	23.3803	23.507	22.7841	22.6731	23.4649	23.3847	23.2633	23.2495	27.5941	27.2676	27.4988	27.4048	27.3988	27.4028	27.4995	27.3287	27.6081	27.4072	27.3077	27.3123				biological regulation;cellular homeostasis;cellular ion homeostasis;cellular process;establishment of localization;homeostatic process;protein transport;response to stimulus;signal transduction;transport	cell part;membrane				6	6	6	22.7	22.7	22.7	38.484	0	21.7	2048200000	29	0.0957577	0.911881	-0.0172138	-0.257351	B7ZAQ6-2;B7ZAQ6-3;P0CG08;B7ZAQ6;A6NKF9	B7ZAQ6-2;B7ZAQ6-3;P0CG08;B7ZAQ6;A6NKF9	Golgi pH regulator A;Golgi pH regulator B;Putative Golgi pH regulator C
25.6242	25.6116	25.7245	25.6267	25.8635	25.7437	25.5491	25.4959	26.1013	26.0738	26.115	25.9723	28.3537	28.3996	28.7851	28.6954	28.8203	28.468	28.8453	28.7351	28.932	28.68	28.8479	28.7723									6	6	6	58.8	58.8	58.8	10.92	0	28.511	4935100000	59	1.39481	0.198174	0.21509	2.35508	C9JLW8	C9JLW8	Protein FAM195B
32.5166	32.5397	32.5064	32.4535	32.3822	32.4747	30.9404	31.0033	31.2653	31.3461	31.2351	31.2932	38.3171	38.4212	38.4376	38.4999	38.1487	38.2073	36.9674	37.0417	37.1029	37.044	37.0992	37.1074							+	LFQ KD_LFQ wt	130	130	130	85.4	85.4	85.4	116.45	0	323.31	2935900000000	3244	8.87516	5.04884e-06	-1.27817	-20.9972	CasRx	CasRx
29.5147	29.7729	29.0856	29.3848	29.0812	29.2823	28.1328	28.0194	27.9383	27.956	27.3657	27.6039	32.8163	32.9154	32.4416	32.6828	32.3738	32.2583	31.6418	31.5682	31.3875	31.4613	30.772	30.8589							+	LFQ KD_LFQ wt	16	16	1	71.5	71.5	8.4	27.909	0	205.45	56367000000	231	4.42373	0.00593236	-1.29977	-6.98808	EGFP_	EGFP_
18.8345	NaN	22.0946	NaN	20.0633	18.7953	19.139	18.1924	NaN	NaN	NaN	20.0674	NaN	NaN	NaN	NaN	NaN	NaN	NaN	NaN	NaN	NaN	NaN	24.7122	+				cell part;membrane;plasma membrane				2	2	2	3.9	3.9	3.9	71.247	1	-2	211800000	2	NaN	NaN	0	NaN	G3V0H7	G3V0H7	Putative solute carrier organic anion transporter family member 1B7
24.1555	24.6701	23.9466	24.2193	24.7442	24.2002	23.8096	23.6836	24.1671	24.0461	23.7811	24.0648	28.0021	28.3435	28.0493	28.203	28.1378	28.2032	27.9312	27.8547	28.1156	27.9427	27.7336	27.8484				catabolic process;cell differentiation;cellular metabolic process;cellular nitrogen compound metabolic process;cellular process;developmental process;DNA metabolic process;macromolecule metabolic process;metabolic process;nitrogen compound metabolic process;nucleobase-containing compound metabolic process;primary metabolic process	cell part;extracellular organelle;intracellular;intracellular membrane-bounded organelle;intracellular organelle;lysosome;organelle;vacuole;vesicle	Lysosome			5	5	5	21.4	21.4	21.4	39.58	0	26.508	3146600000	40	2.2351	0.0859121	-0.252116	-3.49034	O00115	O00115	Deoxyribonuclease-2-alpha
26.3962	26.2555	26.0032	26.0825	26.2352	26.5556	25.8407	25.9738	26.0492	26.2594	26.2204	26.2529	31.439	31.4172	31.3479	31.3295	31.3378	31.4167	31.4082	31.3862	31.3271	31.3641	31.4683	31.381				biosynthetic process;cellular lipid metabolic process;cellular metabolic process;cellular process;glycerol ether metabolic process;lipid metabolic process;metabolic process;primary metabolic process;small molecule metabolic process	cell part;intracellular membrane-bounded organelle;intracellular non-membrane-bounded organelle;intracellular organelle;membrane;microbody;mitochondrion;nucleolus;organelle;peroxisome	Ether lipid metabolism;Peroxisome			26	26	26	45.7	45.7	45.7	72.911	0	122.17	32140000000	250	0.106622	0.904289	0.00781663	0.283859	O00116	O00116	Alkyldihydroxyacetonephosphate synthase, peroxisomal
19.5513	NaN	19.3545	19.5406	20.149	20.0904	19.6616	18.8767	19.4722	20.2124	20.2856	20.5091	NaN	NaN	NaN	NaN	NaN	NaN	NaN	NaN	NaN	NaN	NaN	24.0951				catabolic process;cellular metabolic process;cellular process;macromolecule metabolic process;metabolic process;primary metabolic process;protein metabolic process;proteolysis;proteolysis involved in cellular protein catabolic process	cell part				1	1	1	7.3	7.3	7.3	26.457	0	6.3788	126040000	7	NaN	NaN	0	NaN	O00124-3;O00124	O00124-3;O00124	UBX domain-containing protein 8
18.8486	19.0565	18.5394	NaN	18.4106	NaN	18.6061	18.6169	18.0061	NaN	NaN	19.0611	NaN	NaN	NaN	NaN	NaN	NaN	NaN	NaN	NaN	NaN	NaN	24.1065				anatomical structure development;biological regulation;cell cycle;cell differentiation;cell division;cellular component assembly;cellular component disassembly;cellular component movement;cellular component organization;cellular process;coagulation;cytoskeleton organization;developmental process;immune system process;metabolic process;mitotic cell cycle;multicellular organismal process;organelle …	cell part;centrosome;cytosol;intracellular non-membrane-bounded organelle;intracellular organelle;macromolecular complex;membrane;microtubule organizing center;organelle;protein complex				28	1	1	44	4.3	4.3	76.954	0	5.6557	110810000	4	NaN	NaN	0	NaN	O00139-1;O00139;O00139-4	O00139-1;O00139;O00139-4	Kinesin-like protein KIF2A
25.5644	25.6282	25.4028	25.643	25.5063	25.6059	25.6455	25.566	25.6872	25.6637	25.7018	25.7439	30.5431	30.6463	30.7012	30.7453	30.5806	30.653	30.6993	30.8178	30.7218	30.8138	30.7781	30.7493				anatomical structure development;biological regulation;cell cycle;cell differentiation;cell division;cellular component assembly;cellular component disassembly;cellular component movement;cellular component organization;cellular process;coagulation;cytoskeleton organization;developmental process;immune system process;metabolic process;mitotic cell cycle;multicellular organismal process;organelle …	cell part;centrosome;cytosol;intracellular non-membrane-bounded organelle;intracellular organelle;macromolecular complex;membrane;microtubule organizing center;organelle;protein complex				28	28	1	43.6	43.6	2.7	75.042	0	85.439	19747000000	199	2.0671	0.101895	0.118408	3.2604	O00139-2	O00139-2	Kinesin-like protein KIF2A
25.7988	25.898	25.606	25.3176	25.5911	25.847	25.2214	24.9943	25.4358	25.513	25.5685	25.7558	29.8637	29.7718	29.8097	29.901	29.7749	29.7379	29.7022	29.4306	29.4513	29.6145	29.7102	29.6615				biological regulation;cellular metabolic process;cellular nitrogen compound metabolic process;cellular process;establishment of localization;macromolecule metabolic process;metabolic process;mRNA metabolic process;mRNA processing;nitrogen compound metabolic process;nuclear transport;nucleobase-containing compound metabolic process;nucleobase-containing compound transport;nucleocytoplasmic transpo…	cell part;cytoplasm;intracellular membrane-bounded organelle;intracellular non-membrane-bounded organelle;intracellular organelle;macromolecular complex;membrane;nucleolus;nucleus;organelle;ribonucleoprotein complex;spliceosomal complex				25	10	10	58.1	30	30	49.129	0	42.813	11342000000	84	2.45109	0.0661741	-0.214765	-3.79072	O00148	O00148	ATP-dependent RNA helicase DDX39A
27.2599	27.3199	27.3253	27.3068	27.5342	27.2009	26.9969	27.0903	27.4036	27.4607	27.5621	27.5723	31.2163	31.4564	31.3303	31.3696	31.3842	31.324	31.4004	31.4496	31.4294	31.4989	31.5179	31.5725				biological regulation;response to chemical stimulus;response to oxidative stress;response to stimulus;response to stress	cell part;cytoplasm;cytoskeleton;intracellular non-membrane-bounded organelle;intracellular organelle;macromolecular complex;organelle;protein complex;transcription factor complex				19	19	19	77.5	77.5	77.5	36.071	0	323.31	32766000000	230	1.99151	0.109702	0.131324	3.15777	O00151	O00151	PDZ and LIM domain protein 1
24.9239	25.1179	24.8147	25.2759	24.8955	25.3398	25.1667	25.0247	24.7823	25.0752	25.2941	25.3437	29.3445	29.2748	29.2609	29.4802	29.1992	29.4455	29.5074	29.3301	29.1975	29.1718	29.4303	29.6086				biosynthetic process;catabolic process;cellular ketone metabolic process;cellular lipid metabolic process;cellular metabolic process;cellular nitrogen compound metabolic process;cellular process;cofactor metabolic process;heterocycle metabolic process;lipid metabolic process;metabolic process;nitrogen compound metabolic process;nucleobase-containing compound metabolic process;nucleobase-containin…	cell body;cell part;cell projection;cytoplasm;cytosol;extracellular organelle;intracellular membrane-bounded organelle;intracellular organelle;mitochondrion;neuron projection;nucleoplasm;organelle;vesicle	Biosynthesis of unsaturated fatty acids			11	11	11	42.3	42.3	42.3	37.419	0	28.016	7772100000	70	0.191842	0.824163	0.0400775	0.478009	O00154-4;O00154-6;O00154;O00154-5;O00154-2;O00154-3;Q6ZUV0	O00154-4;O00154-6;O00154;O00154-5;O00154-2;O00154-3	Cytosolic acyl coenzyme A thioester hydrolase
24.6861	24.5088	24.6018	24.6864	24.6556	24.8407	24.4451	24.3701	24.6697	24.8181	24.6277	25.1019	30.3769	30.4479	30.5677	30.4602	30.5275	30.4978	30.5428	30.5243	30.5868	30.6107	30.508	30.5353				biological regulation;cellular component organization;establishment of localization;immune system process;membrane organization;nucleobase-containing compound transport;protein targeting;protein transport;regulation of transport;response to stimulus;response to stress;transport	brush border;cell part;cell projection;cytoplasm;cytoplasmic membrane-bounded vesicle;cytosol;extracellular organelle;intracellular membrane-bounded organelle;intracellular non-membrane-bounded organelle;intracellular organelle;macromolecular complex;membrane;microvillus;mitochondrion;nuclear pore;nucleolus;nucleoplasm;organelle;plasma membrane;protein complex;vesicle				30	30	30	38.2	38.2	38.2	117.91	0	146.81	17416000000	178	1.32717	0.215045	0.0716422	2.2636	O00159-2;O00159-3;O00159	O00159-2;O00159-3;O00159	Unconventional myosin-Ic
24.5388	24.7904	23.6192	24.1673	24.3868	24.6623	24.291	24.5484	24.5815	24.4657	24.4013	24.7039	28.1776	28.3141	27.8895	27.9915	27.955	28.196	28.3296	28.2473	28.1562	27.9587	27.928	28.2764				amine transport;biological regulation;cellular component assembly;cellular component organization;cellular macromolecular complex assembly;cellular membrane organization;cellular process;establishment of localization;Golgi vesicle transport;hormone transport;macromolecular complex assembly;membrane fusion;membrane organization;organelle fusion;organelle organization;protein complex assembly;prote…	cell part;cell projection;cytoplasm;cytoplasmic membrane-bounded vesicle;extracellular organelle;intracellular membrane-bounded organelle;intracellular organelle;lysosome;macromolecular complex;membrane;neuron projection;nucleoplasm;organelle;plasma membrane;protein complex;synapse;vacuole;vesicle	SNARE interactions in vesicular transport			7	7	7	46.4	46.4	46.4	23.354	0	28.998	3317100000	40	0.271198	0.757401	0.0620766	0.641615	O00161;O00161-2	O00161;O00161-2	Synaptosomal-associated protein 23
25.8953	26.417	25.6399	25.7568	25.7901	25.8761	25.3108	25.6364	25.7774	25.2665	25.5835	25.466	29.9894	29.9445	29.636	29.7076	29.7798	29.8041	29.4566	29.5492	29.6441	29.6792	29.4953	29.4888				biological regulation;cellular component organization;cellular process;regulation of organelle organization;regulation of protein modification process;response to chemical stimulus;response to stimulus	cell part;cell projection;cytoplasmic membrane-bounded vesicle;cytoskeleton;endoplasmic reticulum;intracellular membrane-bounded organelle;intracellular non-membrane-bounded organelle;intracellular organelle;macromolecular complex;membrane;mitochondrion;nuclear envelope;organelle;protein complex;transcription factor complex;vesicle				9	9	7	55.8	55.8	48.9	26.099	0	37.628	10033000000	88	2.51117	0.0614071	-0.258021	-3.87539	O00165-5;O00165;O00165-2;O00165-3;O00165-4	O00165-5;O00165;O00165-2;O00165-3	HCLS1-associated protein X-1
25.463	25.749	25.7221	25.7889	25.7937	25.6522	25.3206	25.6663	25.4924	25.7036	25.638	25.7765	29.7511	29.909	29.9705	30.1156	29.9824	29.7636	29.8744	30.0016	29.795	29.8455	29.9154	29.9088				biological regulation;cellular metabolic process;cellular process;establishment of localization;macromolecule metabolic process;metabolic process;primary metabolic process;protein folding;protein maturation;protein metabolic process;protein targeting;protein transport;response to stimulus;signal transduction;transport;xenobiotic metabolic process	cell part;cytoplasm;cytosol;membrane;nucleoplasm				13	13	13	49.4	49.4	49.4	37.636	0	47.399	11404000000	101	0.154287	0.859035	-0.0252422	-0.395203	O00170	O00170	AH receptor-interacting protein
25.5161	25.5662	25.5607	25.3803	25.5926	25.6974	25.301	25.0689	25.2898	25.2034	25.5273	25.6934	30.3543	30.3637	30.5879	30.4345	30.3894	30.2592	30.5635	30.3271	30.3438	30.3779	30.6229	30.7099				biological regulation;cellular process;immune system process;metabolic process;response to stimulus;signal transduction	cell part;cytosol;exosome (RNase complex);macromolecular complex;membrane;protein complex				18	18	18	37.1	37.1	37.1	72.453	0	148.11	16640000000	145	0.563585	0.544001	0.0926895	1.15958	O00178	O00178	GTP-binding protein 1
24.9277	25.0032	24.5319	24.667	24.895	25.3359	24.478	24.4672	24.8277	24.9584	24.9094	25.0687	29.8293	29.7728	29.6927	29.8566	29.786	29.9254	29.6523	29.6644	29.8477	29.8203	29.789	29.9017				anatomical structure development;biological adhesion;biological regulation;carbohydrate transport;cell activation;cell adhesion;cellular component assembly;cellular component organization;cellular process;coagulation;developmental process;establishment of localization;exocytosis;hormone transport;immune system process;macromolecular complex assembly;membrane docking;membrane organization;multicel…	cell part;cytoplasmic membrane-bounded vesicle;cytosol;extracellular organelle;intracellular membrane-bounded organelle;intracellular organelle;membrane;organelle;plasma membrane;vesicle				23	23	23	52.4	52.4	52.4	67.764	0	79.427	10969000000	135	0.248512	0.774977	-0.0312341	-0.596234	O00186	O00186	Syntaxin-binding protein 3
26.0837	25.801	25.7827	25.9924	25.9628	26.038	25.3354	25.4064	25.5276	25.3954	25.2221	25.2306	28.18	27.7301	27.975	28.2318	28.1637	28.1774	27.3471	27.632	28.2936	27.8197	28.637	28.3709									5	5	5	29.5	29.5	29.5	20.332	0	323.31	3230900000	47	0.10315	0.905929	-0.0596081	-0.275437	O00193	O00193	Small acidic protein
24.6769	24.8877	24.9015	24.7797	24.7739	24.795	24.8774	24.9346	24.9032	24.7247	25.0041	25.1055	30.4745	30.6784	30.6375	30.5963	30.609	30.549	30.8777	30.8728	30.685	30.6686	30.7765	30.8846				biological regulation;cellular component movement;cellular component organization;cellular process;coagulation;cytoskeleton-dependent intracellular transport;establishment of localization;immune system process;multicellular organismal process;organelle organization;pigment granule organization;protein targeting;protein transport;regulation of body fluid levels;transport;vacuolar transport;vesicle…	AP-type membrane coat adaptor complex;cell part;Golgi apparatus;intracellular membrane-bounded organelle;intracellular organelle;macromolecular complex;membrane;organelle;protein complex	Lysosome			29	29	29	25	25	25	121.32	0	103.37	20215000000	175	2.65013	0.0552324	0.203427	4.07337	O00203;Q13367	O00203	AP-3 complex subunit beta-1
23.1344	23.2727	23.1949	23.564	23.4391	23.4016	22.7031	22.8559	23.1391	22.4574	23.27	23.3192	28.0203	27.9152	28.0377	28.2597	27.9276	28.1102	28.0432	28.0479	27.8271	27.9087	27.9054	28.0995				anatomical structure morphogenesis;behavior;biological regulation;biosynthetic process;cell death;cell motility;cellular component morphogenesis;cellular component movement;cellular component organization;cellular metabolic process;cellular nitrogen compound metabolic process;cellular process;chromatin modification;chromatin organization;chromosome organization;death;developmental process;DNA met…	cell part;cell projection;cytoplasm;intracellular membrane-bounded organelle;intracellular organelle;membrane;nucleus;organelle;plasma membrane;site of polarized growth;synapse	Alzheimer's disease			9	9	9	24.2	24.2	24.2	77.243	0	113.07	3072500000	36	0.513957	0.575716	-0.0731726	-1.07829	O00213;O00213-2;O00213-3	O00213;O00213-2;O00213-3	Amyloid beta A4 precursor protein-binding family B member 1
26.3663	26.3888	26.1969	26.4256	26.211	26.4601	26.1709	26.2164	26.2123	26.399	26.013	26.196	30.172	30.0522	30.1366	30.2382	29.992	30.0802	30.1261	30.1495	29.987	30.0752	29.8169	29.8605				cellular component assembly;cellular component organization;cellular macromolecular complex assembly;cellular metabolic process;cellular process;generation of precursor metabolites and energy;macromolecular complex assembly;metabolic process;protein complex assembly;protein complex biogenesis;response to chemical stimulus;response to oxidative stress;response to stimulus;response to stress;small …	cell part;intracellular membrane-bounded organelle;intracellular organelle;macromolecular complex;membrane;mitochondrion;NADH dehydrogenase complex;organelle;protein complex	Alzheimer's disease;Huntington's disease;Oxidative phosphorylation;Parkinson's disease			8	8	8	37.6	37.6	37.6	23.705	0	39.671	12685000000	55	0.867531	0.380697	-0.109337	-1.62295	O00217	O00217	NADH dehydrogenase [ubiquinone] iron-sulfur protein 8, mitochondrial
18.6306	19.4279	19.192	19.4509	18.7373	19.5999	18.5895	19.48	19.2314	18.4643	18.3505	18.3052	NaN	NaN	NaN	NaN	NaN	NaN	NaN	NaN	24.0513	NaN	NaN	NaN				amine transport;amino acid transport;biological regulation;cellular process;establishment of localization;organic acid transport;regulation of transport;transport	cell part;cytoplasm;cytosol;Golgi apparatus;intracellular membrane-bounded organelle;intracellular organelle;organelle	Adipocytokine signaling pathway;B cell receptor signaling pathway;Neurotrophin signaling pathway;T cell receptor signaling pathway			2	2	2	5.2	5.2	5.2	52.863	0.00017541	4.3723	160480000	5	NaN	NaN	0	NaN	O00221	O00221	NF-kappa-B inhibitor epsilon
27.9881	28.0577	28.1607	28.1479	28.0715	28.2103	27.9777	28.0101	27.9114	28.1355	28.1484	28.2686	32.9118	32.8175	32.9996	32.9814	32.802	32.8647	32.9735	33.0083	32.8727	32.8971	32.8945	32.9274				biological regulation;catabolic process;cell cycle;cell death;cell differentiation;cellular component assembly;cellular component organization;cellular macromolecular complex assembly;cellular metabolic process;cellular nitrogen compound metabolic process;cellular process;death;developmental process;immune system process;macromolecular complex assembly;macromolecule metabolic process;macromolecul…	cell part;cytosol;extracellular organelle;intracellular membrane-bounded organelle;intracellular organelle;macromolecular complex;membrane;nucleoplasm;nucleus;organelle;proteasome complex;protein complex;vesicle	Proteasome			32	32	32	68.7	68.7	68.7	47.463	0	101.3	92842000000	339	0.364877	0.681026	0.0327479	0.819422	O00231;O00231-2	O00231;O00231-2	26S proteasome non-ATPase regulatory subunit 11
26.6026	26.7428	25.9931	26.3281	26.4407	26.6258	25.9323	25.7825	26.0131	26.3205	26.1891	26.3095	31.0582	31.0988	31.0282	30.94	30.9788	30.9557	30.9088	30.8453	30.8226	30.989	30.9835	30.9981				biological regulation;catabolic process;cell cycle;cell death;cellular metabolic process;cellular nitrogen compound metabolic process;cellular process;death;immune system process;macromolecule metabolic process;macromolecule modification;metabolic process;mitotic cell cycle;nitrogen compound metabolic process;primary metabolic process;protein metabolic process;protein modification by small protei…	cell part;cytosol;extracellular organelle;macromolecular complex;membrane;nucleoplasm;organelle;proteasome complex;protein complex;vesicle	Proteasome			23	23	23	47.8	47.8	47.8	52.904	0	151.77	24820000000	231	1.21211	0.246728	-0.0854222	-2.10691	O00232;O00232-2	O00232;O00232-2	26S proteasome non-ATPase regulatory subunit 12
26.3205	26.7304	26.5086	26.7221	26.4572	26.7778	26.3235	26.2184	26.1204	26.1885	26.5448	26.5501	30.0762	30.3025	30.2353	30.3339	29.9836	30.14	30.3477	30.2255	29.9773	29.961	30.0272	29.9546				biological regulation;catabolic process;cell cycle;cell death;cellular component assembly;cellular component organization;cellular macromolecular complex assembly;cellular metabolic process;cellular nitrogen compound metabolic process;cellular process;death;immune system process;macromolecular complex assembly;macromolecule metabolic process;macromolecule modification;metabolic process;mitotic ce…	cell part;cytoplasm;cytosol;intracellular membrane-bounded organelle;intracellular organelle;macromolecular complex;nucleoplasm;nucleus;organelle;protein complex				9	9	9	41.3	41.3	41.3	24.682	0	55.002	13394000000	88	0.529333	0.565658	-0.0963694	-1.1037	O00233;O00233-2;O00233-3	O00233;O00233-2	26S proteasome non-ATPase regulatory subunit 9
27.9817	27.9264	27.9148	27.8395	27.9605	28.5014	27.7178	27.7148	27.8658	27.9573	27.9587	27.9987	30.145	30.0587	29.9964	30.0441	29.8003	30.3458	29.9439	29.9064	30.0049	30.1012	30.0474	29.9948				biological regulation;cellular homeostasis;cellular ion homeostasis;cellular process;establishment of localization;homeostatic process;ion transport;response to chemical stimulus;response to oxidative stress;response to stimulus;response to stress;transport	cell part;cytosol	Mineral absorption			7	7	7	58.8	58.8	58.8	7.4016	0	24.45	12519000000	62	0.371419	0.677771	-0.06528	-0.831338	O00244	O00244	Copper transport protein ATOX1
22.1734	22.2961	21.8331	21.9659	22.1589	21.924	21.006	22.4082	22.0452	22.1339	22.2565	22.4924	27.2655	26.9974	27.0035	27.1408	27.0218	26.9623	26.9041	27.5035	27.062	27.2328	27.2485	27.19				anatomical structure development;anatomical structure morphogenesis;biological regulation;biosynthetic process;cell development;cellular component organization;cellular metabolic process;cellular nitrogen compound metabolic process;cellular process;chromatin modification;chromatin organization;chromosome organization;developmental process;DNA metabolic process;DNA repair;histone modification;home…	cell part;cytoplasm;cytosol;histone methyltransferase complex;intracellular membrane-bounded organelle;intracellular organelle;macromolecular complex;nucleoplasm;nucleus;organelle;protein complex				6	6	6	13.4	13.4	13.4	67.496	0	27.328	1670500000	18	0.665587	0.480894	0.124921	1.32085	O00255-2;O00255-3;O00255	O00255-2;O00255-3;O00255	Menin
21.5127	21.7317	21.807	21.5242	22.1912	22.127	21.579	21.217	21.0438	21.7494	21.8762	21.7752	26.7321	27.0261	26.7883	26.7325	27.0801	26.8802	26.546	26.3659	26.8428	26.9428	26.6513	26.7256				biological regulation;biosynthetic process;cellular component organization;cellular metabolic process;cellular nitrogen compound metabolic process;cellular process;chromatin modification;chromatin organization;chromosome organization;macromolecule metabolic process;macromolecule modification;metabolic process;nitrogen compound metabolic process;nucleobase-containing compound metabolic process;org…	cell part;intracellular membrane-bounded organelle;intracellular organelle;macromolecular complex;nucleoplasm;nucleus;organelle;PcG protein complex;protein complex				7	7	7	14.6	14.6	14.6	61.367	0	13.119	1319200000	26	1.03099	0.311566	-0.194153	-1.85608	O00257;O00257-3	O00257;O00257-3	E3 SUMO-protein ligase CBX4
19.7708	20.6653	NaN	20.2142	20.6862	20.2851	20.4899	20.0039	20.2187	20.5554	21.5571	20.3739	NaN	NaN	NaN	NaN	NaN	NaN	NaN	NaN	NaN	NaN	NaN	23.8343				cellular localization;cellular process;localization	cell part;intracellular membrane-bounded organelle;intracellular organelle;membrane;nucleus;organelle				3	3	3	17.8	17.8	17.8	19.779	0.0068545	1.6438	181150000	3	NaN	NaN	0	NaN	O00258;O00258-2	O00258;O00258-2	Tail-anchored protein insertion receptor WRB
30.1273	30.2424	30.1072	30.1378	30.2367	30.4087	30.0892	30.0426	30.0889	30.0971	30.1368	30.2441	33.098	33.2777	33.2306	33.2731	33.2442	33.2739	33.3412	33.267	33.2459	33.2036	33.1896	33.189				locomotion;response to chemical stimulus;response to external stimulus;response to stimulus	cell part;endoplasmic reticulum;extracellular organelle;intracellular membrane-bounded organelle;intracellular non-membrane-bounded organelle;intracellular organelle;membrane;nucleolus;organelle;vesicle				17	17	16	87.7	87.7	87.7	21.671	0	117.46	115700000000	234	0.0630504	0.943532	0.00646337	0.174614	O00264	O00264	Membrane-associated progesterone receptor component 1
25.3177	25.6324	25.158	25.355	25.3783	25.4695	24.9746	25.0587	25.2737	25.1481	25.4386	25.3812	30.9714	31.3437	30.9493	31.1974	30.9966	31.0054	30.9413	30.9162	30.9343	30.9492	31.162	31.1211				biological regulation;biosynthetic process;cell cycle;cellular component organization;cellular metabolic process;cellular nitrogen compound metabolic process;cellular process;chromatin modification;chromatin organization;chromosome organization;macromolecule metabolic process;metabolic process;mRNA metabolic process;mRNA processing;nitrogen compound metabolic process;nucleobase-containing compoun…	cell part;intracellular membrane-bounded organelle;intracellular organelle;macromolecular complex;nucleoplasm;nucleus;organelle;protein complex;transcription elongation factor complex				38	38	38	41.8	41.8	41.8	120.5	0	202.14	25454000000	251	0.431878	0.634964	-0.0732921	-0.938847	O00267-2;O00267	O00267-2;O00267	Transcription elongation factor SPT5
22.4308	21.9722	21.7322	22.1719	22.2166	21.9893	21.8626	21.6898	21.7624	21.7756	21.7957	21.7047	27.3174	27.4551	27.4	27.4355	27.3966	27.5177	27.4832	27.3043	27.6249	27.2504	27.2543	27.1357				biological regulation;biosynthetic process;cellular metabolic process;cellular nitrogen compound metabolic process;cellular process;macromolecule metabolic process;metabolic process;nitrogen compound metabolic process;nucleobase-containing compound metabolic process;primary metabolic process;rhythmic process;RNA metabolic process;transcription elongation, DNA-dependent;transcription from RNA poly…	cell part;cytoplasm;histone methyltransferase complex;macromolecular complex;nucleoplasm;protein complex;transcription factor complex	Basal transcription factors;Huntington's disease			11	11	10	14.6	14.6	13.4	110.11	0	46.287	1985000000	38	0.469397	0.605088	-0.078263	-1.00343	O00268	O00268	Transcription initiation factor TFIID subunit 4
26.0711	26.8116	26.1617	26.7162	26.2946	26.8611	26.5686	26.6688	26.6084	26.6651	26.8249	26.8765	30.9147	30.8355	31.0224	30.9855	30.8089	30.8327	30.8709	30.9638	30.8062	30.766	30.7782	30.6287				biological regulation;catabolic process;cell death;cellular component disassembly;cellular component organization;cellular metabolic process;cellular nitrogen compound metabolic process;cellular process;death;DNA metabolic process;macromolecule metabolic process;metabolic process;nitrogen compound metabolic process;nucleobase-containing compound metabolic process;primary metabolic process	cell part;cytoplasm;cytosol;intracellular membrane-bounded organelle;intracellular organelle;nucleoplasm;nucleus;organelle	Apoptosis			19	19	5	67.7	67.7	16.3	36.521	0	145.96	22227000000	137	0.901229	0.368474	-0.0976384	-1.67168	O00273	O00273	DNA fragmentation factor subunit alpha
19.658	20.1225	20.1097	20.036	19.5224	20.1402	NaN	19.8026	20.1899	NaN	19.8799	20.5756	NaN	NaN	NaN	NaN	NaN	NaN	NaN	NaN	NaN	NaN	NaN	24.384				biological regulation;catabolic process;cell death;cellular component disassembly;cellular component organization;cellular metabolic process;cellular nitrogen compound metabolic process;cellular process;death;DNA metabolic process;macromolecule metabolic process;metabolic process;nitrogen compound metabolic process;nucleobase-containing compound metabolic process;primary metabolic process	cell part;cytoplasm;cytosol;intracellular membrane-bounded organelle;intracellular organelle;nucleoplasm;nucleus;organelle	Apoptosis			15	1	1	70.9	7.5	7.5	29.41	0	65.928	150110000	4	NaN	NaN	0	NaN	O00273-2	O00273-2	DNA fragmentation factor subunit alpha
22.3706	21.9283	NaN	NaN	19.5648	22.3363	22.4064	21.9009	21.8891	21.5566	18.3894	NaN	25.6567	25.3234	NaN	NaN	NaN	25.5465	25.0559	NaN	25.4296	25.0529	NaN	NaN				biological regulation	cell part;intracellular membrane-bounded organelle;intracellular organelle;nucleus;organelle	Antigen processing and presentation;ko05152;Primary immunodeficiency			3	3	3	14.3	14.3	14.3	28.232	0	18.537	290450000	9	NaN	NaN	0	NaN	O00287	O00287	Regulatory factor X-associated protein
23.1881	22.9272	22.9559	22.9079	23.009	23.215	22.8724	22.2913	22.5105	22.7934	22.8666	23.0078	28.77	29.0159	28.7714	28.6428	28.69	28.7795	28.7566	28.6535	28.7952	28.7309	28.8649	29.1645				biological regulation;biosynthetic process;cell death;cell differentiation;cellular component assembly;cellular component organization;cellular macromolecular complex assembly;cellular membrane organization;cellular metabolic process;cellular nitrogen compound metabolic process;cellular process;death;developmental process;endocytosis;establishment of localization;macromolecular complex assembly;m…	cell part;cytoplasm;cytoplasmic membrane-bounded vesicle;cytoskeleton;Golgi apparatus;intracellular membrane-bounded organelle;intracellular non-membrane-bounded organelle;intracellular organelle;membrane;nucleus;organelle;vesicle	Huntington's disease			18	17	17	21.7	20.7	20.7	116.22	0	54.724	5349700000	55	0.22469	0.794939	0.0493075	0.547433	O00291;O00291-3	O00291;O00291-3	Huntingtin-interacting protein 1
28.9633	28.8541	29.0288	29.0619	29.0293	29.1368	28.9912	29.0437	28.9288	29.0093	29.2545	29.3395	32.9368	32.8951	33.1042	33.1399	33.0104	33.0023	33.1049	33.1649	32.8409	32.8812	33.1319	33.0832				biological adhesion;biological regulation;cell adhesion;cellular homeostasis;cellular ion homeostasis;cellular process;establishment of localization;homeostatic process;ion transport;regulation of cell cycle;response to stimulus;signal transduction;transport	brush border;cell part;cell projection;cytoplasm;extracellular organelle;extracellular space;intracellular membrane-bounded organelle;intracellular organelle;macromolecular complex;membrane;mitochondrion;nuclear envelope;nucleus;organelle;plasma membrane;protein complex;vesicle				20	20	20	85.5	85.5	85.5	26.922	0	323.31	100690000000	310	0.109015	0.901689	0.0197156	0.289639	O00299	O00299	Chloride intracellular channel protein 1
28.6789	28.2145	27.7589	28.1206	28.1218	28.3241	27.685	27.6905	27.9339	28.1953	28.0749	28.2089	31.87	32.1846	31.8183	32.2526	31.8738	32.107	31.9851	31.9583	32.0926	31.9915	32.1517	32.1722				biological regulation;biosynthetic process;cellular component assembly;cellular component organization;cellular macromolecular complex assembly;cellular metabolic process;cellular process;macromolecular complex assembly;macromolecule metabolic process;macromolecule modification;metabolic process;primary metabolic process;protein metabolic process;protein modification by small protein conjugation …	cell part;cytosol;macromolecular complex;membrane;protein complex;ribonucleoprotein complex	RNA transport			19	19	19	70	70	70	37.563	0	288.79	52162000000	236	0.193408	0.822438	0.0408446	0.481379	O00303	O00303	Eukaryotic translation initiation factor 3 subunit F
19.0541	18.0641	19.3031	20.1066	20.6651	20.9664	20.0882	20.2682	19.3045	18.1832	18.8827	19.1974	25.6535	NaN	25.9103	25.6824	25.6071	25.5902	25.5906	25.5239	25.881	NaN	NaN	25.329				biological regulation;catabolic process;cellular homeostasis;cellular ion homeostasis;cellular metabolic process;cellular process;homeostatic process;interspecies interaction between organisms;locomotion;macromolecule metabolic process;macromolecule modification;metabolic process;multi-organism process;primary metabolic process;protein metabolic process;protein modification by small protein conju…	cell part;cytoplasm;extracellular organelle;intracellular membrane-bounded organelle;intracellular organelle;macromolecular complex;membrane;nucleus;organelle;protein complex;ubiquitin ligase complex;vesicle	Ubiquitin mediated proteolysis			5	4	4	6.8	5.6	5.6	98.911	0	14.642	492800000	9	0.398504	0.654829	-0.107557	-0.897072	O00308;O00308-2;O00308-3	O00308;O00308-2;O00308-3	NEDD4-like E3 ubiquitin-protein ligase WWP2
22.3793	22.1035	22.1472	22.6058	22.2324	22.4907	21.8114	21.9155	22.0509	22.313	21.9288	21.9527	27.2446	27.4301	27.2756	27.7024	27.1982	27.4476	27.2114	27.3304	27.2687	27.3483	27.0556	27.0947				biological regulation;biosynthetic process;cell cycle;cell division;cellular component organization;cellular membrane organization;cellular metabolic process;cellular nitrogen compound metabolic process;cellular process;DNA metabolic process;DNA recombination;DNA repair;DNA replication;endocytosis;establishment of localization;macromolecule metabolic process;macromolecule modification;membrane in…	cell part;cytoplasm;cytoskeleton;intracellular membrane-bounded organelle;intracellular non-membrane-bounded organelle;intracellular organelle;nucleoplasm;nucleus;organelle	Cell cycle;Cell cycle - yeast;Meiosis - yeast			8	8	8	17.6	17.6	17.6	63.887	0	17.596	1882800000	35	1.00337	0.323742	-0.164913	-1.81722	O00311	O00311	Cell division cycle 7-related protein kinase
24.9785	24.8068	24.4913	24.6917	24.5244	24.7796	24.3386	24.4799	24.6038	24.6844	24.6832	24.6295	29.5015	29.4878	29.5692	29.5197	29.2398	29.3865	29.4345	29.3475	29.3211	29.3923	29.2327	29.0282				biological regulation;cellular ketone metabolic process;cellular metabolic process;cellular process;metabolic process;organic acid metabolic process;small molecule metabolic process	cell part	Citrate cycle (TCA cycle);Glycolysis / Gluconeogenesis;Pyruvate metabolism			16	16	16	35.9	35.9	35.9	54.122	0	36.334	7899700000	86	1.16863	0.25874	-0.158023	-2.04723	O00330;O00330-2	O00330;O00330-2	Pyruvate dehydrogenase protein X component, mitochondrial
23.5772	23.9278	23.2814	23.1671	23.7732	23.9694	23.2564	23.1329	23.318	23.7332	24.1338	24.1432	26.1733	NaN	26.1818	NaN	26.3927	26.5134	NaN	NaN	26.993	26.7197	NaN	26.7242				cellular component organization;cellular process;cytoskeleton organization;immune system process;organelle organization	cell part;centrosome;cytosol;intracellular non-membrane-bounded organelle;intracellular organelle;kinetochore;macromolecular complex;microtubule organizing center;organelle;protein complex	Vasopressin-regulated water reabsorption			4	4	4	26.8	26.8	26.8	20.747	0.0003427	3.8819	1115800000	7	NaN	NaN	0	NaN	O00399	O00399	Dynactin subunit 6
21.0972	21.0293	21.8953	20.925	22.2078	21.6524	21.5795	20.7452	22.7048	22.1333	21.9992	21.948	26.0686	25.9924	26.1657	26.0409	25.6931	26.2137	25.6258	26.0307	27.2368	26.2669	26.1147	26.3386				biological regulation;cellular process;cofactor transport;establishment of localization;hydrogen transport;ion transport;response to stimulus;signal transduction;transmembrane transport;transport	cell part;membrane	Glycosphingolipid biosynthesis - ganglio series			3	3	3	9.8	9.8	9.8	60.908	0	8.847	902620000	13	0.489312	0.592963	0.23985	1.03712	O00400	O00400	Acetyl-coenzyme A transporter 1
23.6291	23.1219	23.0859	23.508	23.0597	22.726	23.4595	23.5684	23.2086	23.2345	23.3768	23.7119	28.4028	27.7572	28.0485	28.1363	27.8113	27.4184	28.2325	27.9043	28.0085	27.6327	27.6651	28.1797				biological regulation;biosynthetic process;cell division;cellular component assembly;cellular component movement;cellular component organization;cellular localization;cellular membrane organization;cellular metabolic process;cellular nitrogen compound metabolic process;cellular process;cytoskeleton organization;immune system process;localization;locomotion;macromolecular complex assembly;macromol…	cell part;cell projection;cytoplasmic membrane-bounded vesicle;cytoskeleton;cytosol;extracellular organelle;intracellular membrane-bounded organelle;intracellular non-membrane-bounded organelle;intracellular organelle;membrane;nucleus;organelle;plasma membrane;vesicle	Adherens junction;Bacterial invasion of epithelial cells;Chemokine signaling pathway;Fc gamma R-mediated phagocytosis;Pathogenic Escherichia coli infection;Regulation of actin cytoskeleton;Shigellosis			11	11	11	31.3	31.3	31.3	54.826	0	35.168	2916000000	30	0.0159607	0.98559	0.00805505	0.0463854	O00401	O00401	Neural Wiskott-Aldrich syndrome protein
27.8805	27.6572	27.6438	27.6868	27.8286	27.8304	27.4664	27.4755	27.7097	27.6586	27.9538	27.9082	33.4854	33.3582	33.5366	33.4874	33.5103	33.5188	33.5126	33.4457	33.5377	33.4936	33.834	33.7666				biological regulation;cellular process;establishment of localization;nuclear transport;nucleocytoplasmic transport;protein targeting;protein transport;regulation of transport;response to chemical stimulus;response to endogenous stimulus;response to stimulus;transport;viral reproduction	cell part;cytoplasm;Golgi apparatus;intracellular membrane-bounded organelle;intracellular non-membrane-bounded organelle;intracellular organelle;macromolecular complex;membrane;nuclear pore;nucleolus;nucleoplasm;nucleus;organelle;protein complex				59	59	8	64.5	64.5	6.1	123.63	0	323.31	149900000000	825	0.877049	0.37682	0.115606	1.63675	O00410;O00410-3	O00410;O00410-3	Importin-5
20.3519	20.7797	20.5243	20.9783	20.4693	20.4629	20.5215	20.5891	20.4277	20.5072	20.7152	20.8472	NaN	NaN	NaN	NaN	NaN	NaN	NaN	NaN	NaN	NaN	NaN	26.5486	+			biological regulation;cellular process;establishment of localization;nuclear transport;nucleocytoplasmic transport;protein targeting;protein transport;regulation of transport;response to chemical stimulus;response to endogenous stimulus;response to stimulus;transport;viral reproduction	cell part;cytoplasm;Golgi apparatus;intracellular membrane-bounded organelle;intracellular non-membrane-bounded organelle;intracellular organelle;macromolecular complex;membrane;nuclear pore;nucleolus;nucleoplasm;nucleus;organelle;protein complex				52	1	1	62.6	0.7	0.7	116.98	1	-2	998420000	14	NaN	NaN	0	NaN	O00410-2	O00410-2	Importin-5
24.0573	23.96	23.6041	23.735	24.096	24.0864	23.7945	23.8164	24.1012	24.3222	24.0211	24.2714	29.7155	29.961	29.6236	29.8101	29.9882	30.0177	30.0729	29.9925	30.0189	29.9967	30.0493	29.9777				biosynthetic process;cellular component organization;cellular metabolic process;cellular nitrogen compound metabolic process;cellular process;macromolecule metabolic process;metabolic process;mitochondrion organization;nitrogen compound metabolic process;nucleobase-containing compound metabolic process;organelle organization;primary metabolic process;RNA metabolic process;transcription initiation…	cell part;intracellular membrane-bounded organelle;intracellular non-membrane-bounded organelle;intracellular organelle;mitochondrion;organelle				31	31	31	35.1	35.1	35.1	138.62	0	96.224	11906000000	149	1.46168	0.1842	0.165349	2.44521	O00411	O00411	DNA-directed RNA polymerase, mitochondrial
19.6098	20.3065	20.252	19.6309	20.1284	19.4456	19.2466	19.2737	19.4235	20.1644	20.3576	18.388	NaN	25.6596	25.6936	NaN	25.529	NaN	NaN	NaN	NaN	25.3469	25.4939	NaN				biological regulation;biosynthetic process;cellular metabolic process;cellular process;macromolecule metabolic process;macromolecule modification;metabolic process;phosphorus metabolic process;primary metabolic process;protein metabolic process;protein modification process;protein phosphorylation;regulation of protein modification process;response to chemical stimulus;response to endogenous stimu…	cell part;cytoplasm;cytosol				4	4	4	6.5	6.5	6.5	82.143	0	6.8636	411860000	13	NaN	NaN	0	NaN	O00418	O00418	Eukaryotic elongation factor 2 kinase
27.3293	27.0811	27.2116	27.1308	27.4243	27.3459	26.2569	26.5936	27.3536	27.1746	26.8266	26.9239	30.6225	30.7239	30.6495	30.5439	30.8502	30.6271	30.4022	30.2406	30.9835	30.7388	30.1833	30.1794				biological regulation;biosynthetic process;cellular component organization;cellular metabolic process;cellular nitrogen compound metabolic process;cellular process;chromatin organization;chromosome organization;macromolecule metabolic process;metabolic process;mRNA metabolic process;mRNA processing;nitrogen compound metabolic process;nucleobase-containing compound metabolic process;organelle orga…	cell part;chromatin remodeling complex;cytoplasm;macromolecular complex;nucleoplasm;protein complex	mRNA surveillance pathway;RNA transport			13	13	13	64.7	64.7	64.7	17.561	0	44.16	18859000000	131	0.785003	0.416109	-0.214877	-1.50177	O00422	O00422	Histone deacetylase complex subunit SAP18
20.1918	20.0742	19.9211	20.0278	19.4995	20.1474	19.3643	19.3691	18.8181	18.0982	19.5089	19.8833	NaN	NaN	NaN	NaN	NaN	25.3614	NaN	NaN	NaN	NaN	NaN	NaN				anatomical structure development;cell differentiation;cell proliferation;cellular component organization;cellular process;cytoskeleton organization;developmental process;organelle organization	cell part;cytosol;macromolecular complex;protein complex				4	3	3	5.4	4.2	4.2	89.86	0.0034119	1.9216	402960000	2	NaN	NaN	0	NaN	O00423;O00423-3	O00423;O00423-3	Echinoderm microtubule-associated protein-like 1
26.6169	26.6315	26.4818	26.6906	26.5302	26.6245	26.4046	26.4419	26.5295	26.5835	26.7216	26.6757	31.3625	31.3041	31.3903	31.5643	31.2635	31.2857	31.4942	31.5302	31.4403	31.3963	31.5371	31.4608				anatomical structure morphogenesis;biological regulation;biosynthetic process;cellular metabolic process;cellular process;developmental process;establishment of localization;macromolecule metabolic process;metabolic process;nucleobase-containing compound transport;primary metabolic process;protein metabolic process;regulation of translation;translation;transport	cell part;cytoplasm;cytosol;intracellular membrane-bounded organelle;intracellular organelle;nucleus;organelle				25	23	22	45.9	42	40.8	63.704	0	303.37	34932000000	223	1.34515	0.20971	0.114755	2.28796	O00425;O00425-2	O00425	Insulin-like growth factor 2 mRNA-binding protein 3
26.5008	26.5295	26.2478	26.3744	26.4133	26.4941	26.1859	26.102	26.1037	26.2497	26.4939	26.5471	32.1341	32.0491	31.9651	32.1611	31.9822	31.9822	32.1345	32.0689	32.0023	31.9588	32.0768	32.1355				anatomical structure morphogenesis;biological regulation;cell death;cellular component assembly;cellular component disassembly;cellular component morphogenesis;cellular component organization;cellular localization;cellular macromolecular complex assembly;cellular membrane organization;cellular process;death;developmental process;endocytosis;establishment of localization;localization;macromolecula…	cell part;cytoplasm;cytosol;Golgi apparatus;intracellular membrane-bounded organelle;intracellular organelle;macromolecular complex;membrane;microbody;mitochondrion;organelle;peroxisome;protein complex	Bacterial invasion of epithelial cells;Endocrine and other factor-regulated calcium reabsorption;Endocytosis;Fc gamma R-mediated phagocytosis			49	49	0	76.1	76.1	0	81.876	0	323.31	51761000000	415	0.148131	0.865054	0.0171703	0.381242	O00429;O00429-5;O00429-6	O00429;O00429-5;O00429-6	Dynamin-1-like protein
19.1734	18.9275	19.0816	19.1759	19.4332	19.4649	18.8631	18.5829	18.9273	18.6438	18.8372	19.2907	NaN	NaN	NaN	NaN	NaN	NaN	NaN	NaN	NaN	NaN	NaN	24.9355				anatomical structure morphogenesis;biological regulation;cell death;cellular component assembly;cellular component disassembly;cellular component morphogenesis;cellular component organization;cellular localization;cellular macromolecular complex assembly;cellular membrane organization;cellular process;death;developmental process;endocytosis;establishment of localization;localization;macromolecula…	cell part;cytoplasm;cytosol;Golgi apparatus;intracellular membrane-bounded organelle;intracellular organelle;macromolecular complex;membrane;microbody;mitochondrion;organelle;peroxisome;protein complex	Bacterial invasion of epithelial cells;Endocrine and other factor-regulated calcium reabsorption;Endocytosis;Fc gamma R-mediated phagocytosis			49	1	0	77.1	2.9	0	80.535	0	45.195	327790000	13	NaN	NaN	0	NaN	O00429-2	O00429-2	Dynamin-1-like protein
17.2898	17.4092	17.0844	17.4556	17.1181	NaN	17.1767	NaN	16.2122	16.9172	NaN	15.7975	NaN	NaN	NaN	NaN	NaN	NaN	NaN	NaN	NaN	NaN	NaN	21.4132	+			anatomical structure morphogenesis;biological regulation;cell death;cellular component assembly;cellular component disassembly;cellular component morphogenesis;cellular component organization;cellular localization;cellular macromolecular complex assembly;cellular membrane organization;cellular process;death;developmental process;endocytosis;establishment of localization;localization;macromolecula…	cell part;cytoplasm;cytosol;Golgi apparatus;intracellular membrane-bounded organelle;intracellular organelle;macromolecular complex;membrane;microbody;mitochondrion;organelle;peroxisome;protein complex	Bacterial invasion of epithelial cells;Endocrine and other factor-regulated calcium reabsorption;Endocytosis;Fc gamma R-mediated phagocytosis			49	1	1	76.8	1.1	1.1	79.441	1	-2	58802000	3	NaN	NaN	0	NaN	O00429-3	O00429-3	Dynamin-1-like protein
NaN	19.0836	NaN	NaN	NaN	19.2901	NaN	NaN	NaN	NaN	NaN	18.7186	NaN	NaN	NaN	NaN	NaN	NaN	NaN	NaN	NaN	NaN	NaN	24.3343				anatomical structure morphogenesis;biological regulation;cell death;cellular component assembly;cellular component disassembly;cellular component morphogenesis;cellular component organization;cellular localization;cellular macromolecular complex assembly;cellular membrane organization;cellular process;death;developmental process;endocytosis;establishment of localization;localization;macromolecula…	cell part;cytoplasm;cytosol;Golgi apparatus;intracellular membrane-bounded organelle;intracellular organelle;macromolecular complex;membrane;microbody;mitochondrion;organelle;peroxisome;protein complex	Bacterial invasion of epithelial cells;Endocrine and other factor-regulated calcium reabsorption;Endocytosis;Fc gamma R-mediated phagocytosis			49	1	1	77	3.3	3.3	78.099	0.00033767	3.6018	79774000	1	NaN	NaN	0	NaN	O00429-4	O00429-4	Dynamin-1-like protein
25.3966	25.0834	25.749	25.6461	25.5095	25.6316	25.1771	24.953	25.2569	25.0848	25.6492	25.5272	29.5283	29.4084	29.9345	29.9382	29.7842	29.6066	29.5221	29.4294	29.6552	29.5723	29.9473	29.6962				cellular metabolic process;cellular nitrogen compound metabolic process;cellular process;macromolecule metabolic process;metabolic process;nitrogen compound metabolic process;nucleobase-containing compound metabolic process;primary metabolic process;RNA metabolic process;RNA processing	cell part;intracellular membrane-bounded organelle;intracellular organelle;nucleoplasm;nucleus;organelle				12	12	12	41.5	41.5	41.5	39.336	0	53.54	10174000000	74	0.222688	0.796526	-0.0629381	-0.543275	O00442;O00442-2	O00442;O00442-2	RNA 3-terminal phosphate cyclase
23.0434	21.9532	22.7238	22.5062	22.6293	22.7745	22.955	22.639	22.1422	22.3864	22.0111	22.3838	29.1614	28.9077	29.0119	29.0793	29.0093	28.8359	29.4153	29.3064	29.0958	29.1373	28.8777	29.1022				biological regulation;biosynthetic process;cell activation;cell motility;cellular component assembly;cellular component movement;cellular component organization;cellular lipid metabolic process;cellular macromolecular complex assembly;cellular membrane organization;cellular metabolic process;cellular process;circulatory system process;endocytosis;establishment of localization;exocytosis;immune sy…	cell part;cytoplasm;cytoplasmic membrane-bounded vesicle;cytosol;extracellular organelle;Golgi apparatus;intracellular membrane-bounded organelle;intracellular organelle;macromolecular complex;membrane;nucleus;organelle;phosphatidylinositol 3-kinase complex;plasma membrane;protein complex;vesicle	Inositol phosphate metabolism;Phosphatidylinositol signaling system			19	19	19	13.8	13.8	13.8	190.68	0	30.239	6930100000	58	0.937599	0.351672	0.154874	1.72386	O00443	O00443	Phosphatidylinositol 4-phosphate 3-kinase C2 domain-containing subunit alpha
22.6287	22.1199	21.6369	22.0691	21.9224	21.7794	20.3948	19.7086	21.0077	20.7199	21.2726	21.3986	27.3091	26.117	26.1722	25.9794	26.2465	NaN	NaN	NaN	25.467	25.1015	25.8028	25.819				anatomical structure development;cellular process;developmental process;multicellular organismal development;multicellular organismal process	cell part;intracellular membrane-bounded organelle;intracellular organelle;nucleus;organelle				3	3	3	9.3	9.3	9.3	50.268	0.0028094	2.0436	752940000	7	1.47246	0.181777	-0.817283	-2.63448	O00458;O00458-2	O00458;O00458-2	Interferon-related developmental regulator 1
21.1048	20.924	20.6469	20.7832	20.9799	20.9473	20.8822	20.8554	20.5095	20.4739	20.8643	20.9397	26.4921	26.2451	26.1135	26.0303	26.3009	26.1739	26.4778	26.7376	26.3729	26.508	26.2606	26.3573				biological regulation;biosynthetic process;cell motility;cellular component movement;cellular homeostasis;cellular lipid metabolic process;cellular metabolic process;cellular process;coagulation;establishment of localization;homeostatic process;immune system process;lipid metabolic process;locomotion;metabolic process;multicellular organismal process;phosphorus metabolic process;primary metabolic…	cell part;cytosol;intracellular membrane-bounded organelle;intracellular organelle;macromolecular complex;nucleus;organelle;phosphatidylinositol 3-kinase complex;protein complex	Acute myeloid leukemia;Aldosterone-regulated sodium reabsorption;Amoebiasis;Apoptosis;B cell receptor signaling pathway;Bacterial invasion of epithelial cells;Carbohydrate digestion and absorption;Chagas disease (American trypanosomiasis);Chemokine signaling pathway;Chronic myeloid leukemia;Colorectal cancer;Endometrial cancer;ErbB signaling pathway;Fc epsilon RI signaling pathway;Fc gamma R-medi…			5	4	4	9.2	7.7	7.7	81.544	0	18.872	966650000	22	1.42599	0.191553	0.226416	2.39714	O00459	O00459	Phosphatidylinositol 3-kinase regulatory subunit beta
23.166	23.2177	23.1334	23.073	23.3623	23.1762	22.5552	22.6885	22.669	22.7956	22.1434	23.1973	28.5744	28.3206	28.4573	28.39	28.4188	28.5228	28.3589	28.3492	28.1629	28.1334	27.7325	28.3362				establishment of localization;transport	cell part;cytoplasmic membrane-bounded vesicle;Golgi apparatus;intracellular membrane-bounded organelle;intracellular organelle;membrane;nucleoplasm;organelle;vesicle				13	13	13	20.5	20.5	20.5	81.879	0	48.985	3844400000	44	1.5471	0.16822	-0.268455	-2.56002	O00461	O00461	Golgi integral membrane protein 4
25.4839	25.2596	25.0588	25.2774	25.395	25.4656	24.9041	24.8821	24.8247	24.9094	25.2022	25.2167	30.6376	30.6783	30.5578	30.7413	30.6096	30.5207	30.7394	30.5586	30.3321	30.4651	30.5192	30.4416				cellular component organization;cellular metabolic process;cellular process;extracellular matrix organization;extracellular structure organization;macromolecule metabolic process;macromolecule modification;metabolic process;primary metabolic process;protein metabolic process;protein modification process;response to chemical stimulus;response to stimulus;response to stress	cell part;endoplasmic reticulum;extracellular organelle;intracellular membrane-bounded organelle;intracellular organelle;membrane;organelle;vesicle	Lysine degradation			29	29	29	46.1	46.1	46.1	84.685	0	213.72	18172000000	222	0.973987	0.336699	-0.114865	-1.77566	O00469;O00469-2	O00469;O00469-2	Procollagen-lysine,2-oxoglutarate 5-dioxygenase 2
21.7036	20.6865	21.0435	20.788	22.0454	22.1228	20.5196	20.1126	21.0588	22.2821	21.775	21.8034	NaN	NaN	NaN	25.3615	26.1133	25.6975	25.6896	NaN	25.6499	25.8463	NaN	25.6925				anatomical structure development;anatomical structure formation involved in morphogenesis;anatomical structure morphogenesis;biological regulation;cell development;cellular process;developmental process	cell part;intracellular membrane-bounded organelle;intracellular organelle;macromolecular complex;nucleus;organelle;protein complex;transcription factor complex				5	5	1	19	19	5.1	43.016	0	19.789	597380000	6	NaN	NaN	0	NaN	O00470;O00470-2	O00470;O00470-2	Homeobox protein Meis1
22.3582	22.7859	22.2529	22.1255	22.1506	22.5854	22.4036	22.5924	21.8267	21.8835	22.5518	22.2671	27.8841	28.1307	27.7017	27.2611	27.5825	27.6986	27.8102	28.1137	27.8622	27.671	27.767	27.7938				cellular component organization;cellular metabolic process;cellular process;establishment of localization;exocytosis;Golgi vesicle transport;macromolecule metabolic process;membrane docking;membrane organization;metabolic process;organelle organization;primary metabolic process;protein metabolic process;protein transport;secretion;transport;vesicle-mediated transport	cell part;cytoplasm;cytosol				12	12	12	20.1	20.1	20.1	81.852	0	28.405	2615300000	38	0.435785	0.632775	0.126579	0.945643	O00471	O00471	Exocyst complex component 5
25.3722	25.9175	25.5374	25.3892	25.2489	25.4934	25.0055	25.0923	24.9626	23.3972	24.0001	23.7374	27.0877	27.0387	27.2761	26.9156	26.9237	27.0867	26.7694	26.714	26.8368	26.5534	25.6054	25.216					cell part;intracellular membrane-bounded organelle;intracellular organelle;nucleus;organelle				5	4	4	44.4	35.6	35.6	9.5388	0.00018272	5.472	1291500000	21	1.63786	0.154673	-0.772262	-2.68179	O00479	O00479	High mobility group nucleosome-binding domain-containing protein 4
28.3567	28.5007	28.1086	28.2104	28.3661	28.294	28.1082	27.9044	28.328	28.2726	28.1534	28.2571	30.9654	31.0231	30.8507	30.8906	30.927	30.7313	31.0048	30.8274	31.0334	31.023	30.8448	30.8302				cellular metabolic process;cellular process;generation of precursor metabolites and energy;metabolic process;small molecule metabolic process	cell part;extracellular organelle;intracellular membrane-bounded organelle;intracellular organelle;macromolecular complex;membrane;mitochondrion;NADH dehydrogenase complex;organelle;protein complex;respiratory chain complex IV;vesicle	Alzheimer's disease;Huntington's disease;Oxidative phosphorylation;Parkinson's disease			7	7	7	86.4	86.4	86.4	9.3697	0	30.614	22919000000	72	0.200972	0.815433	0.02926	0.497568	O00483	O00483	Cytochrome c oxidase subunit NDUFA4
27.5989	26.8747	26.8422	26.7554	26.8021	27.3168	26.7268	26.6737	26.9632	26.9903	27.0945	27.1562	31.36	31.0068	30.5557	30.9657	30.8214	30.97	30.9227	30.7682	30.9684	30.9794	30.948	30.9083				biological regulation;catabolic process;cell cycle;cell death;cellular metabolic process;cellular nitrogen compound metabolic process;cellular process;death;DNA metabolic process;DNA recombination;DNA repair;immune system process;macromolecule metabolic process;macromolecule modification;metabolic process;mitotic cell cycle;nitrogen compound metabolic process;nucleobase-containing compound metabo…	cell part;cytosol;extracellular organelle;intracellular membrane-bounded organelle;intracellular organelle;macromolecular complex;nucleoplasm;nucleus;organelle;proteasome complex;protein complex;vesicle	Proteasome			13	13	13	69.4	69.4	69.4	34.577	0	113.68	24289000000	120	0.103278	0.905929	-0.0307757	-0.27575	O00487	O00487	26S proteasome non-ATPase regulatory subunit 14
24.0328	24.2305	24.3604	24.2367	24.4373	23.9288	24.5505	23.8159	25.3129	24.2274	24.3139	24.117	NaN	NaN	27.2593	NaN	27.0223	NaN	27.2226	NaN	NaN	NaN	27.0393	NaN				biological regulation;biosynthetic process;cellular metabolic process;cellular nitrogen compound metabolic process;cellular process;macromolecule metabolic process;metabolic process;nitrogen compound metabolic process;nucleobase-containing compound metabolic process;primary metabolic process;RNA metabolic process	cell part;intracellular membrane-bounded organelle;intracellular non-membrane-bounded organelle;intracellular organelle;nucleolus;nucleus;organelle				3	3	3	18.7	18.7	18.7	15.199	0.00018119	5.2832	1539300000	13	NaN	NaN	0	NaN	O00488	O00488	Zinc finger protein 593
21.868	19.3851	21.496	19.0599	21.834	16.2557	21.3836	21.2796	21.8999	21.8871	21.3375	22.0541	NaN	NaN	NaN	NaN	NaN	NaN	NaN	NaN	NaN	NaN	NaN	26.6308				biological regulation;cell differentiation;cell proliferation;cellular component assembly;cellular component organization;cellular macromolecular complex assembly;cellular membrane organization;cellular process;developmental process;endocytosis;establishment of localization;macromolecular complex assembly;membrane invagination;membrane organization;regulation of cell cycle;regulation of transport…	cell part;cell projection;cytoplasm;cytoplasmic membrane-bounded vesicle;cytoskeleton;intracellular membrane-bounded organelle;intracellular non-membrane-bounded organelle;intracellular organelle;macromolecular complex;membrane;neuron projection;nucleus;organelle;vesicle				3	2	2	8.1	5.9	5.9	45.563	0.00033389	3.3618	765870000	2	NaN	NaN	0	NaN	O00499-9;O00499-10;O00499-7;O00499-8;O00499-4;O00499-6;O00499-11;O00499-3;O00499-2;O00499-5;O00499	O00499-9;O00499-10;O00499-7;O00499-8;O00499-4;O00499-6;O00499-11;O00499-3;O00499-2;O00499-5;O00499	Myc box-dependent-interacting protein 1
27.0711	26.8064	26.7888	26.8425	26.8313	26.857	26.3012	26.6551	26.6202	27.118	26.8046	26.9777	31.0236	30.8565	30.9708	30.9881	30.8069	30.7807	30.9621	31.1164	31.0303	31.0521	31.0318	31.1059				biological regulation;cellular component assembly;cellular component organization;cellular process;establishment of localization;interspecies interaction between organisms;locomotion;macromolecular complex assembly;multi-organism process;nuclear transport;nucleocytoplasmic transport;protein complex assembly;protein targeting;protein transport;response to chemical stimulus;response to stimulus;sig…	cell part;cytosol;macromolecular complex;nuclear pore;nucleoplasm;protein complex				22	22	16	61.8	61.8	49.7	57.81	0	262.13	24177000000	170	1.9023	0.120793	0.145337	3.03717	O00505	O00505	Importin subunit alpha-4
NaN	NaN	18.5916	NaN	18.7161	NaN	NaN	NaN	NaN	NaN	NaN	NaN	NaN	NaN	NaN	NaN	23.6932	NaN	NaN	NaN	NaN	NaN	NaN	NaN				anatomical structure formation involved in morphogenesis;biological regulation;cellular homeostasis;cellular process;developmental process;homeostatic process;response to stimulus;signal transduction	cell part;cytoplasm;extracellular space;macromolecular complex;membrane;plasma membrane;protein complex				2	2	2	5.3	5.3	5.3	60.944	0.0023607	2.1575	26421000	2	NaN	NaN	0	NaN	O00522-2;O00522;O00522-3	O00522-2;O00522;O00522-3	Krev interaction trapped protein 1
23.5382	23.6577	23.3757	23.6068	24.2748	24.2306	23.4985	23.6022	21.7437	23.3927	23.6322	22.994	NaN	NaN	NaN	NaN	NaN	NaN	NaN	NaN	NaN	NaN	NaN	25.995	+			cell differentiation;cellular component organization;cellular process;developmental process;membrane organization;multicellular organismal development;multicellular organismal process	cell part;extracellular organelle;organelle;vesicle				1	1	1	4.3	4.3	4.3	19.438	1	-2	1196200000	21	NaN	NaN	0	NaN	O00526	O00526	Uroplakin-2
26.9018	26.756	26.661	26.6256	26.8485	26.9317	26.5136	26.4852	26.6079	26.6356	26.8753	26.4377	31.7917	31.6839	31.6724	31.7306	31.7451	31.6188	31.6469	31.5666	31.5306	31.4308	31.6549	31.3902				biological regulation;cell proliferation;cellular component organization;cellular localization;cellular metabolic process;cellular nitrogen compound metabolic process;cellular process;localization;macromolecule metabolic process;metabolic process;nitrogen compound metabolic process;nucleobase-containing compound metabolic process;nucleus organization;organelle organization;primary metabolic proce…	cell part;chromosome;cytoplasm;intracellular membrane-bounded organelle;intracellular non-membrane-bounded organelle;intracellular organelle;macromolecular complex;membrane;nucleolus;nucleoplasm;nucleus;organelle;preribosome;protein complex;ribonucleoprotein complex				27	27	27	44.2	44.2	44.2	68.002	0	125.65	37917000000	294	2.12077	0.0953605	-0.170431	-3.33356	O00541;O00541-2	O00541;O00541-2	Pescadillo homolog
26.561	26.2745	26.4138	26.564	26.4548	26.4032	26.0931	26.0284	26.1175	25.9162	26.1992	26.3949	29.9775	29.7266	30.0036	30.0383	29.8018	29.8531	29.7928	29.8001	29.6831	29.5424	29.9704	29.813				biological regulation;cell communication;cell-cell signaling;cellular component assembly;cellular component organization;cellular process;cytoskeleton organization;establishment of localization;locomotion;organelle organization;protein targeting;protein transport;response to chemical stimulus;response to external stimulus;response to stimulus;signal transduction;signaling;transport	cell part;cytoplasm;cytoplasmic membrane-bounded vesicle;cytoskeleton;cytosol;extracellular organelle;extracellular space;intracellular membrane-bounded organelle;intracellular non-membrane-bounded organelle;intracellular organelle;macromolecular complex;membrane;nucleus;organelle;plasma membrane;protein complex;receptor complex;vesicle				11	11	1	50.3	50.3	6	32.444	0	270.74	10900000000	86	0.932762	0.353707	-0.133164	-1.71695	O00560;O00560-3	O00560;O00560-3	Syntenin-1
22.03	22.4844	22.3132	22.0332	22.3948	21.9745	22.0654	22.2925	21.7089	22.1014	22.2662	22.0681	NaN	NaN	NaN	NaN	NaN	NaN	NaN	NaN	NaN	NaN	NaN	25.5285				biological regulation;cell communication;cell-cell signaling;cellular component assembly;cellular component organization;cellular process;cytoskeleton organization;establishment of localization;locomotion;organelle organization;protein targeting;protein transport;response to chemical stimulus;response to external stimulus;response to stimulus;signal transduction;signaling;transport	cell part;cytoplasm;cytoplasmic membrane-bounded vesicle;cytoskeleton;cytosol;extracellular organelle;extracellular space;intracellular membrane-bounded organelle;intracellular non-membrane-bounded organelle;intracellular organelle;macromolecular complex;membrane;nucleus;organelle;plasma membrane;protein complex;receptor complex;vesicle				11	1	1	50.2	5.7	5.7	32.316	0	13.865	618030000	9	NaN	NaN	0	NaN	O00560-2	O00560-2	Syntenin-1
25.2927	25.3282	25.0776	25.3533	25.5949	25.4359	24.7243	24.8591	25.2742	25.1214	25.2449	25.3288	30.0362	30.1419	29.9399	30.0825	30.0766	30.0705	30.0847	30.2677	30.2398	30.0437	30.0634	30.1381				biological regulation;cellular metabolic process;cellular nitrogen compound metabolic process;cellular process;macromolecule metabolic process;metabolic process;nitrogen compound metabolic process;nucleobase-containing compound metabolic process;primary metabolic process;RNA metabolic process;RNA processing;RNA splicing;rRNA processing	cell part;chromosome;intracellular non-membrane-bounded organelle;intracellular organelle;macromolecular complex;nucleolus;organelle;preribosome;protein complex;ribonucleoprotein complex;small nucleolar ribonucleoprotein complex	Ribosome biogenesis in eukaryotes			19	19	19	36.7	36.7	36.7	78.863	0	84.624	13292000000	135	0.940519	0.350785	0.0816822	1.72803	O00566	O00566	U3 small nucleolar ribonucleoprotein protein MPP10
28.1579	28.2421	27.8914	27.9715	28.1766	28.1344	27.9819	28.0174	28.2086	28.2513	28.1344	28.3061	33.1574	33.1049	33.015	33.0181	33.0596	33.0674	33.2616	33.2671	33.2717	33.2427	33.1569	33.1412				cellular metabolic process;cellular nitrogen compound metabolic process;cellular process;macromolecule metabolic process;macromolecule modification;metabolic process;nitrogen compound metabolic process;nucleobase-containing compound metabolic process;primary metabolic process;RNA metabolic process;RNA modification;RNA processing;rRNA processing	cell part;cytoplasm;intracellular non-membrane-bounded organelle;intracellular organelle;macromolecular complex;membrane;nucleolus;nucleoplasm;organelle;preribosome;ribonucleoprotein complex;small nucleolar ribonucleoprotein complex	Ribosome biogenesis in eukaryotes	+	LFQ KD_LFQ wt	40	40	40	73.4	73.4	73.4	66.049	0	323.31	109130000000	535	3.07104	0.0349039	0.153158	4.69412	O00567	O00567	Nucleolar protein 56
28.7864	28.6412	28.6242	28.6042	28.7257	28.7108	28.4441	28.4832	28.456	28.5955	28.6971	28.8181	34.0733	34.0519	34.0075	34.0722	33.9041	33.9035	33.9963	34.0661	33.9223	33.9088	34.0036	34.0783				biological regulation;biosynthetic process;cellular component assembly;cellular component organization;cellular macromolecular complex assembly;cellular metabolic process;cellular nitrogen compound metabolic process;cellular process;chromosome segregation;DNA geometric change;DNA metabolic process;immune system process;macromolecular complex assembly;macromolecule metabolic process;metabolic proc…	cell part;cytoplasm;extracellular organelle;intracellular membrane-bounded organelle;intracellular non-membrane-bounded organelle;intracellular organelle;macromolecular complex;membrane;nucleolus;nucleus;organelle;ribonucleoprotein complex;vesicle	RIG-I-like receptor signaling pathway			49	48	46	74.9	73.3	70.1	73.243	0	323.31	195370000000	622	0.0505391	0.955335	-0.00615311	-0.141682	O00571;O00571-2;O15523	O00571;O00571-2;O15523	ATP-dependent RNA helicase DDX3X;ATP-dependent RNA helicase DDX3Y
25.3538	25.5176	25.1279	25.3225	25.4807	25.3096	24.7906	24.947	25.1706	25.1809	25.2475	25.1784	29.0759	29.2133	29.036	29.3056	29.3423	29.0005	28.8243	28.9909	28.965	29.0308	29.0663	28.9165				catabolic process;cellular metabolic process;cellular nitrogen compound metabolic process;cellular process;macromolecule metabolic process;metabolic process;nitrogen compound metabolic process;nucleobase-containing compound metabolic process;primary metabolic process;RNA catabolic process;RNA metabolic process	cell part;extracellular organelle;extracellular region;extracellular space;intracellular membrane-bounded organelle;intracellular organelle;lysosome;organelle;vacuole;vesicle				8	8	8	33.2	33.2	33.2	29.48	0	32.002	6620900000	60	1.76527	0.138135	-0.196634	-2.85276	O00584;O00584-2	O00584	Ribonuclease T2
22.5743	22.9395	21.6545	21.6955	20.5353	21.7579	20.4608	21.2659	20.9219	21.0107	22.6853	21.3162	25.8364	26.4881	26.4801	26.7521	25.7716	26.3594	26.1645	26.1861	26.5537	26.4828	26.5004	26.5853				anatomical structure development;anatomical structure formation involved in morphogenesis;biological adhesion;biological regulation;cell adhesion;cell development;cell motility;cellular component movement;cellular process;developmental process;immune system process;locomotion	cell body;cell part;cell projection;cytoplasm;extracellular organelle;extracellular space;filopodium;membrane;organelle;plasma membrane;vesicle				4	4	4	7.8	7.8	7.8	55.385	0	8.5469	999870000	24	0.321091	0.717546	0.13086	0.73808	O00592-2;O00592	O00592-2;O00592	Podocalyxin
23.6737	22.8348	24.02	24.1219	24.2692	24.4854	24.2242	24.2952	23.8688	23.5418	24.0175	24.3424	28.167	NaN	28.1939	28.2412	28.1639	28.2567	28.4373	28.3282	27.6503	27.4172	27.9015	28.1911				biological regulation;biosynthetic process;cell differentiation;cellular metabolic process;cellular nitrogen compound metabolic process;cellular process;developmental process;macromolecule metabolic process;metabolic process;nitrogen compound metabolic process;nucleobase-containing compound metabolic process;primary metabolic process;RNA metabolic process;transcription from RNA polymerase II prom…	cell part;cytoplasm;intracellular membrane-bounded organelle;intracellular organelle;nucleus;organelle				6	6	6	20	20	20	32.113	0	10.605	3087000000	23	0.578595	0.535988	-0.216924	-1.19163	O00625	O00625	Pirin
26.3723	25.6043	25.8711	25.7058	25.9823	26.0402	25.3864	25.3671	25.4912	25.7453	25.9859	25.5634	30.2277	29.674	29.9607	30.0267	29.8642	29.8056	29.7299	29.7667	29.5231	29.782	30.0021	29.9173				biological regulation;cellular process;establishment of localization;nuclear transport;nucleocytoplasmic transport;protein targeting;protein transport;response to chemical stimulus;response to oxidative stress;response to stimulus;response to stress;signal transduction;transport	cell part;cytosol;extracellular organelle;nucleoplasm;organelle;vesicle				17	11	11	48	35.9	35.9	57.886	0	217.46	11134000000	95	0.684677	0.4689	-0.13962	-1.35028	O00629	O00629	Importin subunit alpha-3
26.9237	26.8595	26.6047	26.8062	26.6914	26.7037	26.4257	26.393	26.2032	26.4116	26.4466	26.4436	30.8147	30.7972	30.7357	30.7248	30.4188	30.5399	30.5479	30.5724	30.4384	30.4552	30.4223	30.4161				cellular metabolic process;cellular process;macromolecule metabolic process;macromolecule modification;metabolic process;phosphorus metabolic process;primary metabolic process;protein dephosphorylation;protein metabolic process;protein modification process	cell part;cytosol				12	12	12	55.1	55.1	55.1	32.532	0	105.46	18205000000	125	1.72921	0.143988	-0.196474	-2.80436	O00743-2;O00743;O00743-3	O00743-2;O00743;O00743-3	Serine/threonine-protein phosphatase 6 catalytic subunit;Serine/threonine-protein phosphatase 6 catalytic subunit, N-terminally processed
24.2156	24.1614	24.1812	24.1661	24.2646	24.369	24.5189	24.5935	24.3422	24.3741	24.3644	24.4124	27.7532	28.1199	28.0269	28.0228	27.8364	27.8761	28.2354	28.3924	28.0205	28.1363	27.8912	27.8179				biological regulation;biosynthetic process;cellular metabolic process;cellular nitrogen compound metabolic process;cellular process;establishment of localization;heterocycle metabolic process;lipid transport;metabolic process;nitrogen compound metabolic process;nucleobase-containing compound metabolic process;nucleobase-containing small molecule interconversion;nucleobase-containing small molecul…	cell part;cytosol;intracellular membrane-bounded organelle;intracellular organelle;membrane;mitochondrion;organelle	Purine metabolism;Pyrimidine metabolism			6	6	6	28.9	28.9	28.9	20.658	0	7.4277	3050500000	31	0.694599	0.461599	0.14305	1.3655	O00746	O00746	Nucleoside diphosphate kinase, mitochondrial
21.3785	21.3407	21.1636	21.4579	21.3361	21.2998	21.1458	20.9171	21.1432	20.5801	20.3514	20.9866	26.9214	26.6449	27.104	26.8229	27.1178	26.7165	26.7854	26.8611	26.91	26.7206	26.5323	27.0343				alcohol metabolic process;carbohydrate metabolic process;cellular metabolic process;cellular process;macromolecule metabolic process;macromolecule modification;metabolic process;primary metabolic process;protein metabolic process;protein modification process;small molecule metabolic process	cell part;extracellular organelle;intracellular membrane-bounded organelle;intracellular organelle;lysosome;organelle;vacuole;vesicle	Lysosome;Other glycan degradation			5	5	5	6.4	6.4	6.4	113.74	0	10.477	1372000000	14	0.330014	0.709526	-0.0805998	-0.754892	O00754	O00754	Lysosomal alpha-mannosidase;Lysosomal alpha-mannosidase A peptide;Lysosomal alpha-mannosidase B peptide;Lysosomal alpha-mannosidase C peptide;Lysosomal alpha-mannosidase D peptide;Lysosomal alpha-mannosidase E peptide
26.3272	26.7206	26.4744	26.2489	25.8935	26.3096	26.0949	25.8594	26.1397	26.3294	26.4578	26.3406	29.9487	30.0931	30.0139	29.7669	29.636	29.5792	29.8242	29.8611	29.6149	29.8322	29.9431	29.741				biological regulation;catabolic process;cell cycle;cell division;cellular component assembly;cellular component organization;cellular macromolecular complex assembly;cellular metabolic process;cellular process;macromolecular complex assembly;macromolecule metabolic process;macromolecule modification;metabolic process;mitotic cell cycle;primary metabolic process;protein complex assembly;protein me…	cell part;cytoplasm;cytosol;macromolecular complex;nucleoplasm;protein complex;ubiquitin ligase complex	Ubiquitin mediated proteolysis			8	8	8	72.1	72.1	72.1	19.652	0	80.913	10793000000	52	0.146881	0.866179	-0.0368532	-0.378393	O00762;O00762-2;O00762-3;O00762-4	O00762;O00762-2;O00762-3	Ubiquitin-conjugating enzyme E2 C
27.1936	27.0377	27.3541	27.0666	27.1015	27.2837	26.7667	26.8707	27.0875	27.2763	27.3594	27.5297	31.0605	30.9706	31.243	31.045	30.8921	30.9593	30.932	30.8821	31.0251	31.0075	31.2001	31.1986				biosynthetic process;cell proliferation;cellular metabolic compound salvage;cellular metabolic process;cellular process;cofactor metabolic process;heterocycle metabolic process;metabolic process;small molecule metabolic process;vitamin metabolic process	cell part;cytoplasm;cytosol;extracellular organelle;intracellular membrane-bounded organelle;intracellular organelle;nucleoplasm;nucleus;organelle;vesicle	Vitamin B6 metabolism			16	16	16	61.2	61.2	61.2	35.102	0	267.86	25462000000	188	0.0609794	0.944882	0.0124629	0.169215	O00764;O00764-3;O00764-2	O00764;O00764-3;O00764-2	Pyridoxal kinase
23.6412	24.1993	20.9893	23.0763	24.3768	24.3038	24.2263	24.2665	24.4434	24.6187	24.1821	24.4065	27.8089	27.3168	27.4168	27.5805	27.4969	27.323	27.8758	27.9234	27.6786	27.7953	27.8799	27.8495				biosynthetic process;cellular ketone metabolic process;cellular lipid metabolic process;cellular metabolic process;cellular process;lipid metabolic process;metabolic process;organic acid metabolic process;primary metabolic process;small molecule metabolic process	cell part;endoplasmic reticulum;intracellular membrane-bounded organelle;intracellular organelle;membrane;organelle	Biosynthesis of unsaturated fatty acids;PPAR signaling pathway			3	3	3	8.9	8.9	8.9	41.522	0	15.295	2800400000	35	2.66445	0.0543412	0.343253	4.09395	O00767	O00767	Acyl-CoA desaturase
22.7455	22.6019	22.6406	22.7963	21.6294	21.6848	22.1423	21.3728	22.726	22.2868	22.1969	22.4516	28.9699	29.0429	28.9776	28.5474	28.6333	28.7255	28.7768	28.6179	28.9144	28.8063	28.6806	28.7127				anatomical structure development;anatomical structure formation involved in morphogenesis;biological regulation;biosynthetic process;cellular component disassembly;cellular component organization;cellular metabolic process;cellular nitrogen compound metabolic process;cellular process;chromatin modification;chromatin organization;chromosome organization;developmental process;macromolecule metaboli…	cell part;chromatin remodeling complex;intracellular membrane-bounded organelle;intracellular organelle;macromolecular complex;nucleoplasm;nucleus;organelle;protein complex				20	20	18	11.9	11.9	10.2	242.04	0	99.886	5229800000	67	0.291876	0.740531	-0.0646642	-0.682123	O14497;O14497-3;O14497-2	O14497;O14497-3;O14497-2	AT-rich interactive domain-containing protein 1A
NaN	NaN	NaN	NaN	NaN	19.4161	NaN	NaN	NaN	NaN	19.1771	NaN	NaN	NaN	NaN	NaN	NaN	NaN	NaN	NaN	NaN	NaN	23.6918	NaN				biological regulation;response to abiotic stimulus;response to external stimulus;response to stimulus;rhythmic process	cell part;Golgi apparatus;intracellular membrane-bounded organelle;intracellular non-membrane-bounded organelle;intracellular organelle;nucleolus;nucleoplasm;nucleus;organelle	Circadian rhythm - mammal			1	1	1	3.9	3.9	3.9	45.51	0.00065456	3.0098	28431000	1	NaN	NaN	0	NaN	O14503	O14503	Class E basic helix-loop-helix protein 40
26.3659	25.7839	25.82	25.2333	26.1772	26.1186	25.5735	25.8745	26.0104	26.0821	25.7999	25.9276	28.5928	28.1426	28.3474	27.9364	28.4665	28.2998	28.3156	28.4511	28.4822	28.5058	28.0561	28.2044				biological regulation;biosynthetic process;cell cycle;cellular metabolic process;cellular nitrogen compound metabolic process;cellular process;DNA metabolic process;DNA replication;macromolecule metabolic process;metabolic process;nitrogen compound metabolic process;nucleobase-containing compound metabolic process;primary metabolic process;regulation of protein modification process	cell part;intracellular membrane-bounded organelle;intracellular organelle;nucleus;organelle				5	5	5	65.5	65.5	65.5	9.6008	0	35.495	3820000000	54	0.121228	0.888184	0.038264	0.318801	O14519-2;O14519;O75956	O14519-2;O14519	Cyclin-dependent kinase 2-associated protein 1
23.975	24.1126	23.3448	22.1074	23.9207	22.8416	23.4111	23.6201	23.9521	24.4394	23.3588	23.1936	26.4483	26.5571	26.1686	23.69	26.3742	26.2996	26.379	26.4827	26.6082	27.0742	26.1031	25.7166				biological regulation;catabolic process;cellular metabolic process;cellular process;cofactor metabolic process;generation of precursor metabolites and energy;metabolic process;regulation of transport;response to chemical stimulus;response to stimulus;response to stress;small molecule metabolic process	cell part;intracellular membrane-bounded organelle;intracellular organelle;macromolecular complex;membrane;mitochondrial envelope;mitochondrion;organelle;protein complex	Alzheimer's disease;Citrate cycle (TCA cycle);Huntington's disease;Oxidative phosphorylation;Parkinson's disease			3	3	3	21.4	21.4	21.4	17.043	0	20.425	939430000	22	0.447589	0.623873	0.470984	0.966075	O14521	O14521	Succinate dehydrogenase [ubiquinone] cytochrome b small subunit, mitochondrial
18.5782	18.4433	18.3038	NaN	NaN	18.7187	18.8382	18.4964	NaN	18.5939	NaN	18.578	NaN	NaN	NaN	NaN	NaN	NaN	NaN	NaN	NaN	NaN	NaN	23.437				biological regulation;regulation of transport	cell part				1	1	1	1.4	1.4	1.4	76.18	0.00080463	2.6239	90719000	8	NaN	NaN	0	NaN	O14523;O14523-2	O14523;O14523-2	C2 domain-containing protein 2-like
20.9874	21.1095	21.0061	21.2099	21.2511	21.5227	NaN	20.0236	19.6916	20.2053	20.6934	20.8003	NaN	NaN	NaN	NaN	NaN	NaN	NaN	NaN	NaN	NaN	NaN	24.5017					cell part				1	1	1	3.2	3.2	3.2	42.032	0.00032922	3.1354	273320000	5	NaN	NaN	0	NaN	O14524-2;O14524	O14524-2;O14524	Transmembrane protein 194A
23.3906	23.7901	23.8097	23.7921	23.8752	23.9097	23.3769	23.6527	23.6853	23.7535	23.4063	23.4257	26.9903	27.5466	27.5362	27.5341	27.4619	27.5222	27.4506	27.4717	27.4157	27.4064	27.6431	27.4393				biological regulation;cellular homeostasis;cellular process;homeostatic process	cell part;centrosome;cytoplasm;intracellular membrane-bounded organelle;intracellular non-membrane-bounded organelle;intracellular organelle;microtubule organizing center;midbody;nucleus;organelle				4	4	4	16.8	16.8	16.8	26.534	0	8.6442	2079700000	24	0.160286	0.85507	0.0392574	0.408698	O14530	O14530	Thioredoxin domain-containing protein 9
24.1448	24.0032	23.894	23.992	24.1569	24.0949	23.9693	23.73	23.9809	23.9361	24.2423	24.1011	28.8904	28.9785	29.1565	29.1407	29.2001	28.9152	29.1654	29.2047	29.0226	28.963	29.1145	29.0083				anatomical structure development;cell death;cellular process;death;developmental process;locomotion;response to chemical stimulus;response to external stimulus;response to stimulus	cell part;cytosol				14	13	13	33.6	32.3	32.3	61.877	0	37.741	6356400000	51	0.195495	0.820772	0.0328274	0.48586	O14531	O14531	Dihydropyrimidinase-related protein 4
22.3954	22.5397	22.9483	22.9504	22.5451	22.727	22.8485	23.2926	23.1432	23.1121	23.1818	23.1716	27.5637	27.6034	27.873	28.0974	27.4499	27.2362	27.7743	28.0177	27.8544	27.6814	27.701	27.7801				biological regulation;response to chemical stimulus;response to stimulus					8	8	8	17.9	17.9	17.9	64.84	0	23.954	2495900000	51	0.600232	0.522313	0.164228	1.21835	O14545	O14545	TRAF-type zinc finger domain-containing protein 1
25.8591	25.669	25.6003	25.8344	25.7755	25.5681	25.7325	25.8264	25.8691	25.6654	25.8683	26.0722	28.5015	28.4909	28.7906	28.57	28.537	28.4411	28.8052	28.8615	28.5893	28.5711	28.6221	28.6973				biosynthetic process;cellular metabolic process;cellular nitrogen compound metabolic process;cellular process;generation of precursor metabolites and energy;macromolecule metabolic process;metabolic process;nitrogen compound metabolic process;nucleobase-containing compound metabolic process;primary metabolic process;RNA metabolic process;small molecule metabolic process;transcription initiation, …	cell part;membrane	Alzheimer's disease;Cardiac muscle contraction;Huntington's disease;Oxidative phosphorylation;Parkinson's disease			4	4	4	55.3	55.3	55.3	12.615	0	67.767	4855700000	39	1.08902	0.288868	0.135895	1.93714	O14548	O14548	Cytochrome c oxidase subunit 7A-related protein, mitochondrial
23.041	23.1274	23.3119	23.5309	23.183	23.1079	23.2815	23.1401	23.4835	23.4467	23.5173	23.0973	NaN	NaN	NaN	NaN	NaN	NaN	NaN	NaN	NaN	NaN	NaN	27.2682	+			alcohol metabolic process;biological regulation;biosynthetic process;carbohydrate metabolic process;cell motility;cellular component movement;cellular metabolic process;cellular process;locomotion;metabolic process;primary metabolic process;small molecule metabolic process	cell part;cytosol;intracellular membrane-bounded organelle;intracellular organelle;nucleus;organelle	Glycolysis / Gluconeogenesis			2	1	1	3.9	2.2	2.2	44.501	1	-2	2204400000	3	NaN	NaN	0	NaN	O14556	O14556	Glyceraldehyde-3-phosphate dehydrogenase, testis-specific
27.7804	28.0473	27.5899	27.5841	28.3008	28.1431	27.8212	27.5032	27.9591	27.9431	28.1596	27.9535	30.5634	30.8263	30.6617	30.5285	30.8902	30.7245	30.3392	30.0826	30.9382	30.7694	31.0134	30.7436				biosynthetic process;cellular ketone metabolic process;cellular lipid metabolic process;cellular metabolic process;cellular process;generation of precursor metabolites and energy;lipid metabolic process;macromolecule metabolic process;macromolecule modification;metabolic process;organic acid metabolic process;primary metabolic process;protein metabolic process;protein modification process;small m…	cell part;macromolecular complex;membrane;NADH dehydrogenase complex;protein complex	Alzheimer's disease;Huntington's disease;Oxidative phosphorylation;Parkinson's disease			5	5	5	23.7	23.7	23.7	17.417	0	21.397	21310000000	100	0.123028	0.887895	-0.0513837	-0.323055	O14561	O14561	Acyl carrier protein, mitochondrial
24.0656	24.3035	24.0713	24.3274	24.6424	24.6475	23.4759	23.5873	24.3361	24.4775	24.8462	24.6737	27.4812	27.7312	27.8669	28.0219	27.9254	27.7811	27.4869	27.3442	27.937	27.9218	28.1576	28.1915									9	9	9	30.4	30.4	30.4	33.382	0	21.768	2806600000	30	0.0879632	0.919948	0.0385612	0.238047	O14562	O14562	Ubiquitin domain-containing protein UBFD1
NaN	22.4505	21.9757	NaN	NaN	NaN	22.8916	22.8517	NaN	NaN	NaN	NaN	NaN	NaN	NaN	NaN	NaN	NaN	NaN	25.1429	NaN	NaN	NaN	NaN				metabolic process	cell part				1	1	1	5.4	5.4	5.4	23.973	0.00017702	4.6	100830000	6	NaN	NaN	0	NaN	O14569	O14569	Cytochrome b561 domain-containing protein 2
19.1104	20.2434	19.5166	19.1826	19.3519	18.8545	19.0679	18.5783	18.625	19.1656	18.9658	18.913	26.0936	26.5111	26.7371	26.1808	26.1984	26.0411	25.9575	26.2742	26.0456	26.366	26.1485	26.3607				anatomical structure development;biological regulation;cell differentiation;cellular component organization;cellular process;chromosome organization;chromosome segregation;cytokinesis;developmental process;Golgi organization;mitosis;multicellular organismal process;nuclear division;organelle fission;organelle organization;regulation of organelle organization;response to stimulus;signal transducti…	cell body;cell part;cell projection;cytoskeleton;cytosol;intracellular membrane-bounded organelle;intracellular non-membrane-bounded organelle;intracellular organelle;membrane;neuronal cell body;organelle;plasma membrane;vacuole				10	10	4	5.3	5.3	2.2	236.6	0	15.363	911530000	18	0.34159	0.698365	-0.101587	-0.776518	O14578-4;O14578;O14578-2	O14578-4;O14578	Citron Rho-interacting kinase
27.4528	27.3995	27.5853	26.8247	27.1856	27.1855	26.4095	26.5641	27.1264	26.9028	27.3943	27.4356	31.1663	31.2276	31.3565	31.0237	31.0964	31.1333	30.8002	30.8767	31.0967	31.0334	31.3253	31.2688				cellular component organization;cellular process;establishment of localization;Golgi vesicle transport;membrane organization;organelle organization;protein transport;transport;vesicle organization;vesicle-mediated transport	cell part;cytosol;Golgi apparatus;intracellular membrane-bounded organelle;intracellular organelle;macromolecular complex;nucleoplasm;organelle;protein complex				18	18	18	82.5	82.5	82.5	34.482	0	323.31	27068000000	178	0.487555	0.594031	-0.100463	-1.03417	O14579;O14579-2;O14579-3	O14579;O14579-2;O14579-3	Coatomer subunit epsilon
22.256	22.1326	22.4595	21.0913	21.9222	22.4747	22.1242	21.3378	22.2864	20.9695	22.2722	21.7913	NaN	NaN	NaN	NaN	NaN	NaN	NaN	NaN	NaN	NaN	NaN	24.5997				biological regulation;cellular component organization;cellular process;cytoskeleton organization;organelle organization;regulation of organelle organization	cell part;cytoplasm;cytoskeleton;endomembrane system;intracellular non-membrane-bounded organelle;intracellular organelle;membrane;organelle;plasma membrane				2	2	2	18.1	18.1	18.1	22.483	0.0014412	2.5178	353480000	0	NaN	NaN	0	NaN	O14613	O14613	Cdc42 effector protein 2
24.6361	24.5354	24.6712	24.2907	24.2067	24.4461	24.0201	24.0388	24.2907	24.2775	24.3942	24.3207	30.3264	30.076	30.4018	30.2239	30.0932	29.9775	30.0804	30.1081	30.0651	29.9908	29.9889	29.9535				biological regulation;biosynthetic process;cellular component movement;cellular component organization;cellular localization;cellular membrane organization;cellular process;cytoskeleton-dependent intracellular transport;endosome transport;establishment of localization;immune system process;localization;membrane organization;metabolic process;organelle organization;pigment granule organization;pig…	cell part;Golgi apparatus;intracellular membrane-bounded organelle;intracellular organelle;macromolecular complex;membrane;nucleoplasm;organelle;protein complex	Lysosome			25	25	25	28.2	28.2	28.2	130.16	0	156.1	13156000000	142	1.23889	0.239267	-0.151981	-2.14352	O14617;O14617-5;O14617-4;O14617-2;O14617-3	O14617;O14617-5;O14617-4;O14617-2;O14617-3	AP-3 complex subunit delta-1
24.5311	24.1389	24.591	24.1601	24.3412	24.4261	24.4342	23.6307	24.3711	23.9754	24.3382	23.8847	27.9749	28.2124	28.3291	28.2928	28.2443	27.9304	28.1036	28.0477	27.7737	27.7907	27.8851	27.8903				biological regulation;cellular metabolic process;cellular process;establishment of localization;ion transport;metabolic process;response to chemical stimulus;response to oxidative stress;response to stimulus;response to stress;transmembrane transport;transport	cell part;cytoplasm;cytosol;intracellular membrane-bounded organelle;intracellular organelle;nucleus;organelle	Amyotrophic lateral sclerosis (ALS)			6	6	6	24.1	24.1	24.1	29.04	0	8.9901	3134000000	23	1.74294	0.142497	-0.248815	-2.82278	O14618	O14618	Copper chaperone for superoxide dismutase
20.2583	20.0599	20.2516	20.3162	19.988	20.2444	20.1716	20.1097	19.6931	19.0312	20.7844	20.2501	24.9785	NaN	24.9873	25.0815	25.1053	24.9208	25.087	25.0532	25.0145	NaN	25.1167	24.9668				anatomical structure formation involved in morphogenesis;anatomical structure morphogenesis;biological regulation;cellular component assembly;cellular component organization;cellular process;cytoskeleton organization;developmental process;locomotion;multicellular organismal process;neurological system process;organelle organization;response to chemical stimulus;response to external stimulus;respo…	cell part;cell projection;cytoplasm;cytoskeleton;intracellular non-membrane-bounded organelle;intracellular organelle;organelle	Axon guidance			4	4	4	13.5	13.5	13.5	46.086	0.00018265	5.4597	376160000	11	0.329408	0.709526	0.0329803	0.76121	O14639-4;O14639-3;O14639-5;O14639-2;O14639	O14639-4;O14639-3;O14639-5;O14639-2;O14639	Actin-binding LIM protein 1
NaN	NaN	NaN	NaN	NaN	NaN	NaN	18.2727	18.2084	18.7426	18.2817	19.0613	NaN	NaN	NaN	NaN	NaN	NaN	NaN	NaN	NaN	NaN	NaN	23.9203				anatomical structure development;anatomical structure morphogenesis;behavior;behavioral interaction between organisms;biological regulation;biosynthetic process;cell growth;cellular component morphogenesis;cellular component organization;cellular localization;cellular membrane organization;cellular metabolic process;cellular nitrogen compound metabolic process;cellular process;cytoskeleton organi…	cell body;cell part;cell projection;cytoplasm;cytoplasmic membrane-bounded vesicle;cytosol;intracellular membrane-bounded organelle;intracellular organelle;macromolecular complex;membrane;neuron projection;neuronal cell body;organelle;plasma membrane;protein complex;site of polarized growth;synapse;vesicle	Basal cell carcinoma;Melanogenesis;Notch signaling pathway;Pathways in cancer;Wnt signaling pathway			1	1	1	2.3	2.3	2.3	72.426	0.0025039	2.0836	55793000	1	NaN	NaN	0	NaN	P54792-2;P54792;O14640-2;O14640	P54792-2;P54792;O14640-2;O14640	Putative segment polarity protein dishevelled homolog DVL1P1;Segment polarity protein dishevelled homolog DVL-1
22.6788	22.9796	22.5368	22.7977	22.6785	22.8444	22.1481	22.7101	22.1548	22.0596	22.486	23.0049	27.2926	27.7717	27.8573	27.8103	27.7229	27.6629	27.5494	27.7542	27.3849	27.1456	27.6035	27.5798				anatomical structure development;anatomical structure formation involved in morphogenesis;anatomical structure morphogenesis;biological regulation;biosynthetic process;cellular localization;cellular metabolic process;cellular nitrogen compound metabolic process;cellular process;developmental process;localization;macromolecule metabolic process;metabolic process;nitrogen compound metabolic process…	apical part of cell;cell part;cytoplasm;cytoplasmic membrane-bounded vesicle;cytosol;intracellular membrane-bounded organelle;intracellular organelle;membrane;nucleus;organelle;plasma membrane;vesicle	Basal cell carcinoma;Melanogenesis;Notch signaling pathway;Pathways in cancer;Wnt signaling pathway			8	8	7	16.4	16.4	14.8	78.947	0	26.372	2323400000	26	0.803102	0.409982	-0.18337	-1.52858	O14641	O14641	Segment polarity protein dishevelled homolog DVL-2
23.327	23.523	23.2422	23.3226	23.4564	23.4244	23.1848	23.0664	23.1316	23.4599	23.304	23.0838	29.6388	29.9024	29.8731	29.853	29.7985	29.765	29.7974	29.8155	29.6787	29.6537	29.785	29.7751				biological regulation;biosynthetic process;cellular component organization;cellular metabolic process;cellular nitrogen compound metabolic process;cellular process;chromatin modification;chromatin organization;chromosome organization;DNA geometric change;DNA metabolic process;interspecies interaction between organisms;macromolecule metabolic process;metabolic process;multi-organism process;nitrog…	cell part;cytoplasm;intracellular membrane-bounded organelle;intracellular organelle;nucleus;organelle				30	30	25	20.6	20.6	17.8	196.59	0	83.65	10420000000	115	0.548714	0.552653	-0.0542323	-1.13543	O14646-2;O14646	O14646-2;O14646	Chromodomain-helicase-DNA-binding protein 1
24.0463	24.7118	23.8506	23.8287	24.079	23.9209	23.5891	23.5863	24.0551	24.3354	23.7738	23.0977	26.7027	27.473	27.2695	27.2579	27.085	26.9976	27.3113	NaN	27.3655	27.4867	27.0981	27.249				biological regulation;cellular component organization;cellular membrane organization;cellular metabolic process;cellular process;endosome transport;establishment of localization;Golgi vesicle transport;macromolecule metabolic process;membrane fusion;membrane organization;metabolic process;organelle fusion;organelle organization;primary metabolic process;protein metabolic process;protein targeting…	cell part;Golgi apparatus;intracellular membrane-bounded organelle;intracellular organelle;macromolecular complex;membrane;organelle;protein complex	SNARE interactions in vesicular transport			5	5	5	30	30	30	24.583	0	7.9702	1760100000	14	0.634235	0.500019	0.171196	1.2812	O14653-2;O14653;O14653-3	O14653-2;O14653;O14653-3	Golgi SNAP receptor complex member 2
25.8983	26.031	25.6275	25.7312	25.8115	26.0738	25.8955	25.9952	26.0897	25.9619	26.1202	26.1571	31.7479	31.7496	31.6661	31.761	31.7749	31.7726	32.0814	32.1014	32.0119	31.9397	32.1681	32.1209				biological regulation;cellular process;response to chemical stimulus;response to endogenous stimulus;response to stimulus;signal transduction	cell part;cytosol;intracellular membrane-bounded organelle;intracellular organelle;membrane;organelle;plasma membrane	Adipocytokine signaling pathway;Aldosterone-regulated sodium reabsorption;Insulin signaling pathway;Neurotrophin signaling pathway;Type II diabetes mellitus	+	LFQ KD_LFQ wt	47	47	47	40.6	40.6	40.6	133.77	0	323.31	46139000000	390	5.2538	0.00182562	0.325222	8.70564	O14654	O14654	Insulin receptor substrate 4
25.1435	24.7714	24.7594	24.9418	24.8055	25.0991	25.0267	24.7484	24.8464	24.8679	25.0102	25.0473	29.1994	29.0665	29.219	29.0769	28.8507	29.1414	29.3302	29.0907	29.0547	28.9976	29.0477	29.1494				biological adhesion;biological regulation;catabolic process;cell adhesion;cell motility;cellular component assembly;cellular component movement;cellular component organization;cellular localization;cellular membrane organization;cellular metabolic process;cellular process;cytoskeleton organization;establishment of localization;localization;locomotion;macromolecular complex assembly;macromolecule …	cell part;cytoplasmic membrane-bounded vesicle;cytoskeleton;endoplasmic reticulum;extracellular organelle;intracellular membrane-bounded organelle;intracellular non-membrane-bounded organelle;intracellular organelle;membrane;nuclear envelope;organelle;site of polarized growth;vesicle				11	11	11	40.1	40.1	40.1	37.808	0	27.311	6514500000	42	0.0994564	0.908778	0.019407	0.266427	O14656;O14656-2	O14656	Torsin-1A
24.4973	24.2178	23.9718	24.3801	24.2313	24.3231	24.2307	24.3308	24.3281	24.1411	24.1774	24.1704	28.7461	28.3781	28.2381	28.4161	28.1964	28.2528	28.3395	28.481	28.4259	28.4239	28.0656	28.0009				cellular component assembly;cellular component organization;cellular membrane organization;cellular metabolic process;cellular process;endoplasmic reticulum organization;macromolecular complex assembly;macromolecule metabolic process;membrane organization;metabolic process;organelle organization;primary metabolic process;protein complex assembly;protein folding;protein metabolic process;response …	cell part;endoplasmic reticulum;extracellular organelle;intracellular membrane-bounded organelle;intracellular organelle;membrane;nuclear envelope;organelle;vesicle				7	7	7	25	25	25	37.978	0	27.362	4086200000	59	0.299147	0.734731	-0.0817979	-0.696185	O14657	O14657	Torsin-1B
20.941	21.0504	22.5532	20.5702	21.0895	20.3703	20.7792	20.5226	22.4581	21.5996	20.7349	22.2619	25.8151	25.8178	26.0908	25.5431	26.0614	NaN	25.874	NaN	25.8106	25.5047	25.7079	25.4651				cellular component organization;cellular membrane organization;cellular process;endosome transport;establishment of localization;Golgi organization;Golgi vesicle transport;membrane docking;membrane fusion;membrane organization;organelle fusion;organelle organization;protein transport;transport;vesicle organization;vesicle-mediated transport	cell part;cytoplasm;cytosol;endomembrane system;Golgi apparatus;intracellular membrane-bounded organelle;intracellular non-membrane-bounded organelle;intracellular organelle;macromolecular complex;membrane;nucleolus;organelle;protein complex	SNARE interactions in vesicular transport			3	3	3	17.4	17.4	17.4	34.812	0.00033681	3.5272	586540000	11	0.766915	0.42554	-0.19317	-1.50383	O14662-2;O14662-4;O14662-5;O14662;O14662-3;O14662-6	O14662-2;O14662-4;O14662-5;O14662;O14662-3;O14662-6	Syntaxin-16
22.775	22.627	22.8131	23.331	22.8326	23.2814	22.2267	22.1488	22.6357	22.5651	22.8774	23.0177	28.0594	28.0462	28.0872	28.5448	28.2829	28.4199	28.0539	28.2108	28.0693	28.3063	28.316	28.3266				biological regulation;cell activation;cell communication;cell-cell signaling;cellular component disassembly;cellular component organization;cellular metabolic process;cellular process;developmental process;embryo development;extracellular matrix organization;extracellular structure organization;immune system process;locomotion;macromolecule metabolic process;macromolecule modification;metabolic p…	cell part;cell surface;cytoplasm;cytoplasmic membrane-bounded vesicle;extracellular organelle;Golgi apparatus;intracellular membrane-bounded organelle;intracellular organelle;membrane;nucleus;organelle;plasma membrane;vesicle	Alzheimer's disease;Epithelial cell signaling in Helicobacter pylori infection			8	8	8	13.4	13.4	13.4	84.141	0	31.756	3596400000	39	0.0980717	0.908861	-0.0262524	-0.263036	O14672	O14672	Disintegrin and metalloproteinase domain-containing protein 10
23.286	25.1821	22.8791	23.1171	25.149	25.6574	22.641	22.5279	22.2572	22.3832	22.8927	23.1019	27.8437	27.6931	27.6231	27.6549	27.4312	27.449	27.5207	27.4738	27.293	27.3123	27.5481	27.6184				autophagy;biological regulation;catabolic process;cell death;cellular metabolic process;cellular process;death;metabolic process;multicellular organismal process;neurological system process;response to chemical stimulus;response to DNA damage stimulus;response to drug;response to stimulus;response to stress;signal transduction	cell part;cytoplasm;endoplasmic reticulum;Golgi apparatus;intracellular membrane-bounded organelle;intracellular organelle;membrane;organelle	p53 signaling pathway			3	3	3	9.1	9.1	9.1	38.964	0.00017612	4.4491	2341200000	8	1.03328	0.310962	-0.154763	-1.85929	O14681	O14681	Etoposide-induced protein 2.4 homolog
24.5634	21.9434	22.6219	22.5685	22.7853	22.5921	22.9297	21.9401	22.8409	23.0396	23.0174	22.2617	27.1484	NaN	NaN	NaN	NaN	NaN	NaN	NaN	NaN	NaN	NaN	NaN				biological regulation;response to stimulus;response to stress	cell part				4	4	4	19	19	19	21.054	0	9.5514	580320000	14	NaN	NaN	0	NaN	O14683	O14683	Tumor protein p53-inducible protein 11
19.1495	18.9268	18.5081	18.6035	19.2072	18.8116	17.6495	17.3712	18.142	18.2179	18.5164	18.4949	26.3295	26.2063	26.259	26.2713	26.5904	26.2672	26.0785	26.1478	26.3983	26.5037	26.3795	26.382				biological regulation;biosynthetic process;cell growth;cellular component organization;cellular metabolic process;cellular nitrogen compound metabolic process;cellular process;chromatin modification;chromatin organization;chromosome organization;developmental process;gene silencing;growth;histone modification;macromolecule metabolic process;macromolecule modification;metabolic process;multicellul…	cell part;histone methyltransferase complex;intracellular membrane-bounded organelle;intracellular organelle;macromolecular complex;nucleoplasm;nucleus;organelle;protein complex				9	9	9	2.2	2.2	2.2	593.38	0	22.382	967680000	35	0.0223383	0.983064	-0.00564639	-0.0644726	O14686;O14686-3	O14686;O14686-3	Histone-lysine N-methyltransferase 2D
21.3548	20.6706	21.0132	19.3621	21.646	21.4642	20.4261	20.2328	20.4425	19.6609	21.0594	20.1998	27.5436	NaN	27.674	NaN	27.4788	27.6551	27.7979	NaN	26.8986	26.9749	27.6092	27.6897				cellular process;establishment of localization;Golgi vesicle transport;protein targeting;protein transport;transport;vesicle-mediated transport	cell part;cytoplasm;macromolecular complex;nuclear pore;protein complex				48	3	1	29.9	2.1	0.7	198.99	0	5.6787	1987300000	17	0.392779	0.658665	-0.193838	-0.886483	O14715;Q99666;Q99666-2;Q7Z3J3-2;Q05823	O14715;Q99666	RANBP2-like and GRIP domain-containing protein 8;RANBP2-like and GRIP domain-containing protein 5/6
19.9435	19.0733	19.9446	19.5384	20.0188	20.3046	20.2681	19.4145	20.2758	20.2287	20.8358	20.3498	26.5241	24.5427	26.2869	25.5739	26.2777	26.3796	26.3601	26.2267	25.9667	26.2839	26.6012	26.1478				anatomical structure development;anatomical structure formation involved in morphogenesis;biological regulation;cell death;cellular process;death;developmental process;response to biotic stimulus;response to endogenous stimulus;response to stimulus	cell part;cytosol;extracellular organelle;intracellular membrane-bounded organelle;intracellular organelle;macromolecular complex;nucleus;organelle;protein complex;vesicle	Alzheimer's disease;Amyotrophic lateral sclerosis (ALS);Apoptosis;Huntington's disease;ko05152;p53 signaling pathway;Parkinson's disease;Small cell lung cancer			7	7	7	6.6	6.6	6.6	135.98	0	13.694	854750000	35	0.491494	0.591217	0.333552	1.04079	O14727-3;O14727-4;O14727-2;O14727;O14727-5;O14727-6	O14727-3;O14727-4;O14727-2;O14727;O14727-5	Apoptotic protease-activating factor 1
19.3917	21.9428	22.4484	22.554	21.929	21.5063	21.977	21.9501	21.592	21.8206	22.497	22.4839	25.979	25.9757	26.9006	27.3677	26.843	NaN	26.6986	27.0745	26.4901	26.7335	26.7823	27.2774				cellular process;chromosome segregation					7	7	7	16.8	16.8	16.8	59.092	0	8.6872	1260000000	16	0.36385	0.681253	0.229514	0.821352	O14730;O14730-2	O14730;O14730-2	Serine/threonine-protein kinase RIO3
21.5722	22.0961	21.9545	22.0641	20.0852	22.1353	22.3706	21.8064	21.5989	22.15	22.2246	21.5052	26.5423	26.1379	26.5173	26.4595	NaN	26.7389	26.7847	26.5958	NaN	26.7643	26.3381	26.7278				biological regulation;cell death;cellular metabolic process;cellular process;death;immune system process;macromolecule metabolic process;macromolecule modification;metabolic process;phosphorus metabolic process;primary metabolic process;protein metabolic process;protein modification process;protein phosphorylation;regulation of protein modification process;response to abiotic stimulus;response to…	cell part;cytoplasm;cytosol;intracellular;intracellular membrane-bounded organelle;intracellular organelle;nucleus;organelle	ErbB signaling pathway;Fc epsilon RI signaling pathway;GnRH signaling pathway;MAPK signaling pathway;Neurotrophin signaling pathway;Osteoclast differentiation;Protein processing in endoplasmic reticulum;T cell receptor signaling pathway;Toll-like receptor signaling pathway			5	5	5	13.8	13.8	13.8	47.484	0	5.7831	1024500000	14	0.623083	0.508417	0.162967	1.27471	O14733;O14733-4;O14733-3;O14733-2	O14733;O14733-4;O14733-3;O14733-2	Dual specificity mitogen-activated protein kinase kinase 7
23.3277	23.7154	23.4324	23.5254	23.8683	23.307	23.5026	23.1313	23.3452	23.463	23.2507	23.3968	27.0281	27.9446	27.7532	27.6439	28.2039	27.3684	27.9891	27.5845	27.6047	27.6113	27.2549	27.0583				biosynthetic process;catabolic process;cellular component organization;cellular ketone metabolic process;cellular lipid metabolic process;cellular metabolic process;cellular process;cofactor metabolic process;lipid metabolic process;metabolic process;organelle fission;organelle organization;organic acid metabolic process;primary metabolic process;small molecule metabolic process;viral reproduction	cell part;intracellular membrane-bounded organelle;intracellular organelle;mitochondrion;organelle	Peroxisome			5	5	5	26	26	26	35.914	0	79.529	2341000000	31	0.274975	0.753949	-0.139872	-0.649074	O14734	O14734	Acyl-coenzyme A thioesterase 8
24.0607	23.4429	23.0252	23.6796	23.6459	24.6392	21.6272	22.9726	23.9564	24.0448	24.348	24.1948	26.6913	26.5833	26.5009	26.0299	26.7279	26.5729	26.7372	26.417	26.7579	27.1908	26.3915	26.1379				biosynthetic process;cellular lipid metabolic process;cellular metabolic process;cellular process;glycerol ether metabolic process;lipid metabolic process;metabolic process;primary metabolic process;small molecule metabolic process	cell part;Golgi apparatus;intracellular membrane-bounded organelle;intracellular organelle;membrane;organelle;plasma membrane	Glycerophospholipid metabolism;Inositol phosphate metabolism;Phosphatidylinositol signaling system			3	3	3	16	16	16	23.539	0	7.5034	1230200000	17	0.192537	0.82354	0.0876783	0.479504	O14735	O14735	CDP-diacylglycerol--inositol 3-phosphatidyltransferase
29.4171	29.4777	29.276	29.3754	29.0975	29.3045	29.3216	29.4065	29.4526	29.4315	29.4438	29.2568	32.7228	32.7028	32.803	32.8276	32.508	32.607	32.8832	32.9543	32.8657	32.8361	32.7177	32.5562				biological regulation;cellular process;regulation of organelle organization;response to chemical stimulus;response to endogenous stimulus;response to stimulus	cell part;cytoplasm;extracellular organelle;intracellular membrane-bounded organelle;intracellular organelle;nucleus;organelle;vesicle				11	11	11	76	76	76	14.285	0	39.676	82614000000	130	0.717192	0.449815	0.10702	1.39994	O14737	O14737	Programmed cell death protein 5
27.1026	27.0882	27.0189	27.2552	27.2241	27.2045	27.088	27.1411	27.1192	27.1983	27.3055	27.4138	32.081	32.0585	32.1218	32.3403	32.2075	32.2014	32.3236	32.3141	32.2563	32.2579	32.3534	32.4102				biological regulation;biosynthetic process;cell activation;cell proliferation;cellular component assembly;cellular component organization;cellular macromolecular complex assembly;cellular metabolic process;cellular nitrogen compound metabolic process;cellular process;chromatin modification;chromatin organization;chromosome organization;histone modification;macromolecular complex assembly;macromol…	cell part;cytoplasm;cytosol;intracellular membrane-bounded organelle;intracellular organelle;macromolecular complex;nucleoplasm;nucleus;organelle;protein complex	Cell cycle - yeast;RNA transport			31	31	31	64.5	64.5	64.5	72.683	0	247.58	58544000000	303	1.94505	0.115369	0.150848	3.0949	O14744;O14744-2	O14744;O14744-2	Protein arginine N-methyltransferase 5;Protein arginine N-methyltransferase 5, N-terminally processed
26.1818	26.4163	25.9526	26.0645	25.9669	26.0863	25.883	26.018	25.8193	25.8393	26.0908	26.3254	30.2987	30.59	30.5856	30.6836	30.4405	30.3867	30.6908	30.7546	30.2642	30.3602	30.6606	30.5676				amine transport;amino acid transport;biological regulation;cellular component assembly;cellular component organization;cellular homeostasis;cellular ion homeostasis;cellular localization;cellular process;cytoskeleton organization;establishment of localization;homeostatic process;ion transport;localization;macromolecular complex assembly;multicellular organismal process;organelle organization;orga…	cell part;cell projection;centrosome;cytoplasm;cytoskeleton;endomembrane system;extracellular organelle;filopodium;intracellular membrane-bounded organelle;intracellular non-membrane-bounded organelle;intracellular organelle;membrane;microtubule organizing center;microvillus;organelle;plasma membrane;vesicle				20	20	20	68.2	68.2	68.2	38.868	0	59.014	17687000000	108	0.213292	0.803456	0.0521851	0.523635	O14745	O14745	Na(+)/H(+) exchange regulatory cofactor NHE-RF1
22.8305	22.546	23.7594	23.9447	23.6908	24.0996	23.4759	23.1075	22.9325	23.4461	23.8951	23.6581	27.6705	27.6153	28.169	28.2997	27.9611	28.008	28.2509	28.0463	28.0677	27.9854	28.2885	28.2001				aging;biological regulation;biosynthetic process;cellular component organization;cellular metabolic process;cellular nitrogen compound metabolic process;cellular process;chromatin modification;chromatin organization;chromosome organization;developmental process;DNA metabolic process;DNA repair;DNA replication;macromolecule metabolic process;macromolecule modification;metabolic process;nitrogen co…	cell part;centrosome;chromosome;cytosol;extracellular space;intracellular membrane-bounded organelle;intracellular non-membrane-bounded organelle;intracellular organelle;microtubule organizing center;nuclear chromosome;nucleoplasm;nucleus;organelle	Cell cycle;Cell cycle - yeast;Meiosis - yeast;p53 signaling pathway			11	11	11	27.3	27.3	27.3	54.433	0	18.119	3177300000	53	0.807814	0.407414	0.185891	1.53554	O14757;O14757-3;O14757-2	O14757;O14757-3;O14757-2	Serine/threonine-protein kinase Chk1
20.2286	20.1397	NaN	19.7633	NaN	20.0103	NaN	NaN	NaN	NaN	NaN	NaN	NaN	NaN	NaN	NaN	NaN	24.0723	NaN	NaN	NaN	NaN	NaN	NaN				biological regulation;cell death;cellular process;death;regulation of protein modification process;response to abiotic stimulus;response to external stimulus;response to stimulus;response to stress;signal transduction	cell part;cell surface;membrane;plasma membrane	Apoptosis;Cytokine-cytokine receptor interaction;Measles;Natural killer cell mediated cytotoxicity			1	1	1	3.6	3.6	3.6	45.083	0.00032982	3.1795	77937000	4	NaN	NaN	0	NaN	O14763-2;O14763	O14763-2;O14763	Tumor necrosis factor receptor superfamily member 10B
20.1211	20.3791	19.3574	NaN	19.9692	19.6161	19.7762	19.6419	19.7758	20.127	NaN	20.3336	NaN	NaN	NaN	NaN	NaN	NaN	NaN	NaN	NaN	NaN	NaN	24.2415				anatomical structure development;biological regulation;biosynthetic process;cellular metabolic process;cellular nitrogen compound metabolic process;cellular process;developmental process;macromolecule metabolic process;metabolic process;nitrogen compound metabolic process;nucleobase-containing compound metabolic process;primary metabolic process;response to abiotic stimulus;response to chemical s…	cell part;intracellular membrane-bounded organelle;intracellular organelle;nucleus;organelle				5	1	1	19.4	5.2	5.2	41.542	0.00034176	3.8246	151290000	8	NaN	NaN	0	NaN	O14770-7;O14770-8;O14770-3;O14770-2;O14770-4;O14770;O14770-5;O14770-6;A6NDR6;Q99687-3;Q99687;Q99687-2;A8K0S8	O14770-7;O14770-8;O14770-3;O14770-2;O14770-4;O14770;O14770-5;O14770-6	Homeobox protein Meis2
21.3464	21.2721	22.0785	22.0282	21.8847	22.3578	21.3394	21.191	21.7142	22.0198	22.319	21.6882	26.6749	26.9338	26.9278	26.9774	26.834	27.0697	26.7572	27.002	26.7214	26.6598	27.0583	27.1365				alcohol metabolic process;carbohydrate metabolic process;cellular metabolic process;cellular process;metabolic process;primary metabolic process;small molecule metabolic process	cell part;cytoplasm	Amino sugar and nucleotide sugar metabolism;Fructose and mannose metabolism			7	7	5	17.3	17.3	12.6	66.598	0	19.99	1424100000	27	0.0496283	0.956024	-0.0137466	-0.139254	O14772;O14772-2;O14772-3	O14772;O14772-2	Fucose-1-phosphate guanylyltransferase
25.7855	25.6041	25.4885	25.3543	25.4671	25.763	25.1	25.2885	25.6449	25.5243	25.6507	25.5695	30.2627	30.2711	30.1121	30.1173	30.0329	30.1141	30.1255	30.2091	30.3389	30.2217	30.3165	30.1851				anatomical structure development;biological regulation;catabolic process;cell differentiation;cellular component organization;cellular metabolic process;cellular process;developmental process;homeostatic process;lipid metabolic process;macromolecule metabolic process;metabolic process;multicellular organismal process;neurological system process;organelle organization;peptide metabolic process;pri…	cell part;cytoplasmic membrane-bounded vesicle;extracellular organelle;intracellular membrane-bounded organelle;intracellular organelle;lysosome;mitochondrion;organelle;vacuole;vesicle	Lysosome			8	8	8	24.5	24.5	24.5	61.247	0	89.048	13975000000	99	0.847875	0.388674	0.0810906	1.59433	O14773;O14773-2	O14773;O14773-2	Tripeptidyl-peptidase 1
26.4813	26.6165	26.3818	26.4027	26.5398	26.5591	26.2096	26.0857	26.5079	26.2966	26.5474	26.4434	31.8042	31.9125	31.8893	31.921	31.775	31.7931	31.8843	31.8382	31.8862	31.8419	31.866	31.8819				biological regulation;biosynthetic process;cellular metabolic process;cellular nitrogen compound metabolic process;cellular process;macromolecule metabolic process;metabolic process;nitrogen compound metabolic process;nucleobase-containing compound metabolic process;primary metabolic process;RNA metabolic process;transcription from RNA polymerase II promoter	cell part;cytoskeleton;intracellular membrane-bounded organelle;intracellular non-membrane-bounded organelle;intracellular organelle;nucleolus;nucleus;organelle	Spliceosome			45	45	45	33.8	33.8	33.8	123.9	0	105.34	44492000000	314	0.256195	0.770031	0.0172269	0.611718	O14776;O14776-2;Q5VWI1	O14776;O14776-2	Transcription elongation regulator 1
22.2464	22.3974	22.8621	22.6541	22.5895	22.3958	21.9507	21.7238	22.1655	21.9587	22.3098	22.0367	27.9981	28.1646	28.2731	28.1189	27.7994	27.4644	27.6629	27.6452	27.5841	27.6395	27.3633	27.1633				biological regulation;cell cycle;cell division;cellular component organization;cellular process;chromosome organization;chromosome segregation;cytoskeleton organization;establishment of localization;mitosis;mitotic cell cycle;nuclear division;organelle fission;organelle organization;response to stimulus;signal transduction	cell part;cytosol;intracellular membrane-bounded organelle;intracellular non-membrane-bounded organelle;intracellular organelle;kinetochore;macromolecular complex;membrane;nucleus;organelle;protein complex				13	13	13	21.8	21.8	21.8	73.912	0	40.11	2618800000	27	1.97991	0.110518	-0.460039	-3.14205	O14777	O14777	Kinetochore protein NDC80 homolog
22.8995	21.7606	22.6458	21.9186	22.6965	22.7481	21.9652	21.2973	22.1037	22.5215	22.5832	22.8206	27.7547	27.0368	27.6019	27.5566	27.9948	27.7266	27.3468	27.0333	27.7988	27.9759	28.1694	27.9291				establishment of localization;protein transport;transport	cell part;cytoplasm;intracellular membrane-bounded organelle;intracellular organelle;nucleus;organelle				19	11	11	32.8	22.9	22.9	100.41	0	60.257	2665400000	54	0.175435	0.839587	0.0969572	0.442315	O14787-2;O14787	O14787-2;O14787	Transportin-2
NaN	17.2044	NaN	NaN	NaN	17.2519	NaN	NaN	NaN	16.9319	17.1423	17.3205	NaN	NaN	NaN	NaN	NaN	NaN	NaN	NaN	NaN	NaN	NaN	23.7478				biological regulation;cell communication;cell death;cell-cell signaling;cellular component assembly;cellular component organization;cellular homeostasis;cellular ion homeostasis;cellular macromolecular complex assembly;cellular process;death;developmental process;establishment of localization;excretion;homeostatic process;macromolecular complex assembly;membrane docking;multicellular organismal p…	cell part;cytoplasm;cytosol;Golgi apparatus;intracellular membrane-bounded organelle;intracellular organelle;membrane;organelle;plasma membrane;synapse				2	2	2	1.6	1.6	1.6	180.68	0.002354	2.1199	63680000	2	NaN	NaN	0	NaN	O14795	O14795	Protein unc-13 homolog B
23.9498	23.6584	23.8638	23.6599	23.8637	23.7228	23.4608	23.4711	23.6238	23.6644	24.2886	23.7597	30.1827	30.1193	30.4839	30.2207	30.2022	30.1112	30.2076	30.3003	30.231	30.235	30.4935	30.2121				biological regulation;biosynthetic process;cellular metabolic process;cellular nitrogen compound metabolic process;cellular process;immune system process;macromolecule metabolic process;metabolic process;multi-organism process;nitrogen compound metabolic process;nucleobase-containing compound metabolic process;primary metabolic process;response to biotic stimulus;response to stimulus;response to …	cell part;cytosol;macromolecular complex;membrane;nucleoplasm;protein complex;RNA polymerase complex	Cytosolic DNA-sensing pathway;Purine metabolism;Pyrimidine metabolism;RNA polymerase			38	37	37	35.9	35.3	35.3	155.64	0	190.81	14549000000	179	0.374642	0.67656	0.0599111	0.837187	O14802	O14802	DNA-directed RNA polymerase III subunit RPC1
28.4562	28.6958	28.4494	28.5145	28.593	28.6178	28.4443	28.403	28.3311	28.4186	28.5984	28.773	32.2898	32.3863	32.4297	32.4423	32.3968	32.2528	32.5363	32.5258	32.307	32.3856	32.5077	32.5872				biological regulation;catabolic process;cell cycle;cell death;cellular metabolic process;cellular nitrogen compound metabolic process;cellular process;death;immune system process;macromolecule metabolic process;macromolecule modification;metabolic process;mitotic cell cycle;nitrogen compound metabolic process;primary metabolic process;protein metabolic process;protein modification by small protei…	cell part;cytoplasm;cytosol;extracellular organelle;intracellular membrane-bounded organelle;intracellular organelle;macromolecular complex;nucleoplasm;nucleus;organelle;proteasome complex;protein complex;vesicle	Proteasome			18	18	18	67.7	67.7	67.7	27.887	0	272.4	65124000000	245	1.15528	0.262298	0.108666	2.02885	O14818;O14818-2;Q8TAA3-2;Q8TAA3-5;Q8TAA3	O14818;O14818-2	Proteasome subunit alpha type-7
27.0266	27.2272	27.0824	27.1513	27.2756	27.2704	27.0686	27.1151	27.2237	27.4376	27.3899	27.1588	30.5767	30.6131	30.6597	30.5425	30.5535	30.4798	30.6797	30.8286	30.5613	30.6472	30.6085	30.6608				cellular process;establishment of localization;Golgi vesicle transport;protein transport;response to chemical stimulus;response to external stimulus;response to extracellular stimulus;response to stimulus;transport;vesicle-mediated transport	cell part;extracellular organelle;membrane;organelle;vesicle				10	10	10	43.2	43.2	43.2	38.287	0	164.24	18597000000	114	1.19472	0.252349	0.093442	2.08308	O14828;O14828-2	O14828;O14828-2	Secretory carrier-associated membrane protein 3
22.0874	22.5496	21.9399	20.68	22.4596	22.0447	20.7452	21.4207	20.682	22.1408	22.1169	22.3711	26.3112	26.3028	NaN	NaN	26.4588	26.4921	NaN	NaN	26.3786	26.461	26.2932	26.4464				catabolic process;cellular ketone metabolic process;cellular lipid metabolic process;cellular metabolic process;cellular process;lipid metabolic process;metabolic process;organic acid metabolic process;primary metabolic process;small molecule metabolic process	cell part;intracellular membrane-bounded organelle;intracellular organelle;microbody;mitochondrion;organelle;peroxisome	Peroxisome			4	4	4	12.4	12.4	12.4	38.538	0.00033107	3.2432	897510000	6	0.0192991	0.984906	0.00354052	0.056818	O14832;O14832-2	O14832;O14832-2	Phytanoyl-CoA dioxygenase, peroxisomal
23.4406	23.1588	22.6127	22.6737	22.9855	23.6636	22.5912	22.6499	22.5899	22.7225	23.1683	23.0135	27.8002	27.2001	27.4083	27.4623	27.4477	28.1865	27.5987	27.0917	27.3482	27.1719	27.7823	27.2162				amine metabolic process;catabolic process;cellular amino acid metabolic process;cellular ketone metabolic process;cellular metabolic process;cellular nitrogen compound metabolic process;cellular process;macromolecule metabolic process;macromolecule modification;metabolic process;nitrogen compound metabolic process;organic acid metabolic process;phosphorus metabolic process;primary metabolic proce…	cell part;intracellular membrane-bounded organelle;intracellular organelle;macromolecular complex;mitochondrion;organelle;protein complex;tricarboxylic acid cycle enzyme complex				3	3	3	11.7	11.7	11.7	46.36	0	8.9757	2188400000	21	0.584071	0.532936	-0.216029	-1.19255	O14874	O14874	[3-methyl-2-oxobutanoate dehydrogenase [lipoamide]] kinase, mitochondrial
27.1618	26.241	26.3263	25.7802	26.5394	26.8469	25.9058	26.2353	26.5198	27.0206	26.5929	26.9206	29.4087	29.0191	28.9937	28.9662	29.199	29.3546	29.0693	29.319	29.1425	29.3032	29.4575	29.6903				biological regulation;cellular metabolic process;cellular process;lipid metabolic process;metabolic process;primary metabolic process;response to stimulus;signal transduction;small molecule metabolic process;xenobiotic metabolic process	cell part;extracellular organelle;intracellular membrane-bounded organelle;intracellular organelle;membrane;nuclear envelope;organelle;vesicle	Drug metabolism - cytochrome P450;Glutathione metabolism;Metabolism of xenobiotics by cytochrome P450			7	7	7	69.7	69.7	69.7	16.516	0	190.73	8343500000	107	0.742414	0.436587	0.173419	1.43808	O14880	O14880	Microsomal glutathione S-transferase 3
25.2148	25.1289	25.1478	25.1566	25.2195	25.0053	25.1166	24.5919	24.8514	24.8245	25.2026	24.9859	28.5596	28.776	28.7473	28.6354	28.6227	28.6616	28.8974	28.6775	28.7055	28.9212	28.9718	28.6554				cellular component assembly;cellular component organization;cellular macromolecular complex assembly;cellular metabolic process;cellular nitrogen compound metabolic process;cellular process;macromolecular complex assembly;macromolecule metabolic process;metabolic process;mRNA metabolic process;mRNA processing;nitrogen compound metabolic process;nucleobase-containing compound metabolic process;pri…	cell part;cytoplasm;cytosol;intracellular membrane-bounded organelle;intracellular non-membrane-bounded organelle;intracellular organelle;macromolecular complex;nucleolus;nucleoplasm;nucleus;organelle;protein complex;ribonucleoprotein complex;spliceosomal complex	RNA transport			8	8	8	48.9	48.9	48.9	31.585	0	51.942	5413800000	67	1.194	0.252375	0.137714	2.08209	O14893;O14893-3;O14893-2	O14893;O14893-3;O14893-2	Gem-associated protein 2
24.1692	24.4723	24.1651	24.1632	24.4524	24.1151	23.7594	23.855	24.0262	24.1222	24.2998	23.3987	26.5276	26.7272	26.6161	26.6388	26.6675	26.3504	26.4396	26.51	26.5497	26.5715	26.6465	NaN				biological regulation;cellular process;response to stimulus;signal transduction	cell part;cytoplasm;cytoskeleton;cytosol;extracellular organelle;intracellular membrane-bounded organelle;intracellular non-membrane-bounded organelle;intracellular organelle;membrane;nucleus;organelle;plasma membrane;vesicle				2	2	2	25	25	25	13.735	0	18.284	1086500000	14	0.277566	0.752693	-0.0444626	-0.656781	O14907	O14907	Tax1-binding protein 3
24.9889	25.0991	25.1294	25.0899	25.4495	25.3172	24.6697	24.8781	24.6282	24.5804	25.0065	24.9888	28.8899	29.1797	29.0412	29.0697	29.2549	28.916	28.8794	29.1619	28.6984	28.6723	29.1361	28.8811				biological regulation;cell communication;cell motility;cell-cell signaling;cellular component movement;cellular process;establishment of localization;locomotion;protein targeting;protein transport;regulation of protein stability;response to stimulus;secretion;signal transduction;signaling;transport	brush border;cell cortex;cell part;cell projection;cytoplasm;cytoplasmic membrane-bounded vesicle;cytosol;extracellular organelle;intracellular membrane-bounded organelle;intracellular organelle;membrane;neuron projection;organelle;vesicle				9	9	9	36.3	36.3	36.3	36.049	0	24.789	6072300000	58	0.776044	0.421008	-0.153687	-1.48844	O14908;O14908-2	O14908;O14908-2	PDZ domain-containing protein GIPC1
21.0895	20.8952	21.0306	21.1625	21.1388	21.7084	21.1162	21.4167	21.3567	21.6233	21.9469	21.5975	26.5063	26.4163	27.1756	27.0269	26.6462	26.7044	26.7176	26.6193	26.5663	27.1841	26.8073	26.9812				biological regulation;cellular metabolic process;cellular process;homeostatic process;immune system process;macromolecule metabolic process;macromolecule modification;metabolic process;multi-organism process;peptidyl-amino acid modification;phosphorus metabolic process;primary metabolic process;protein metabolic process;protein modification process;protein phosphorylation;regulation of transport;…	cell part;cytoplasm;cytosol;intracellular membrane-bounded organelle;intracellular organelle;macromolecular complex;nucleus;organelle;protein complex;receptor complex	Acute myeloid leukemia;Adipocytokine signaling pathway;Apoptosis;B cell receptor signaling pathway;Chagas disease (American trypanosomiasis);Chemokine signaling pathway;Chronic myeloid leukemia;Cytosolic DNA-sensing pathway;Epithelial cell signaling in Helicobacter pylori infection;Hepatitis C;Insulin signaling pathway;MAPK signaling pathway;Neurotrophin signaling pathway;NOD-like receptor signal…			9	9	9	16.8	16.8	16.8	79.508	0	30.534	1337000000	27	0.170825	0.844204	0.0667079	0.432154	O14920-4;O14920-2;O14920;O14920-3	O14920-4;O14920-2;O14920	Inhibitor of nuclear factor kappa-B kinase subunit beta
25.7818	25.9025	25.4818	25.5587	25.6798	25.5275	25.4419	25.2895	25.5058	25.518	24.9542	25.184	28.5592	28.51	28.4104	28.4169	28.5078	28.3311	28.5111	28.5569	28.663	28.576	28.4154	28.0824				cellular metabolic process;cellular process;establishment of localization;macromolecule metabolic process;metabolic process;primary metabolic process;protein metabolic process;protein targeting;protein transport;transport	cell part;intracellular membrane-bounded organelle;intracellular organelle;macromolecular complex;membrane;mitochondrial inner membrane presequence translocase complex;mitochondrion;organelle;protein complex				5	5	5	32.5	32.5	32.5	21.943	0	50.58	5145500000	47	0.0453743	0.95998	0.0115856	0.12786	O14925;Q5SRD1	O14925;Q5SRD1	Mitochondrial import inner membrane translocase subunit Tim23;Putative mitochondrial import inner membrane translocase subunit Tim23B
27.7546	27.4487	27.7745	27.8805	27.9406	28.0482	27.7343	27.5131	27.4604	27.6204	28.0363	28.0069	31.6699	31.6446	31.9125	31.9839	31.8259	31.8649	31.8352	31.7109	31.7156	31.6796	31.9621	31.9047				biological regulation;cellular component assembly;cellular component organization;cellular macromolecular complex assembly;cellular metabolic process;cellular nitrogen compound metabolic process;cellular process;chromatin modification;chromatin organization;chromosome organization;DNA metabolic process;DNA packaging;gene silencing;histone modification;macromolecular complex assembly;macromolecule…	cell part;cytoplasm;intracellular membrane-bounded organelle;intracellular organelle;macromolecular complex;nucleoplasm;nucleus;organelle;protein complex				18	18	18	56.1	56.1	56.1	49.512	0	218.68	44357000000	195	0.0785036	0.928121	-0.0155859	-0.214281	O14929;O14929-2	O14929;O14929-2	Histone acetyltransferase type B catalytic subunit
22.6051	22.3773	22.8567	NaN	NaN	NaN	NaN	NaN	NaN	NaN	NaN	NaN	NaN	NaN	25.0359	NaN	NaN	NaN	NaN	NaN	NaN	NaN	NaN	NaN				biological regulation;biosynthetic process;catabolic process;cellular metabolic process;cellular nitrogen compound metabolic process;cellular process;DNA metabolic process;DNA repair;immune system process;macromolecule metabolic process;macromolecule modification;metabolic process;nitrogen compound metabolic process;nucleobase-containing compound metabolic process;primary metabolic process;protei…	cell part;cytosol;nucleoplasm	Parkinson's disease;Ubiquitin mediated proteolysis			1	1	1	20.7	20.7	20.7	10.086	0.0028086	2.0334	77692000	0	NaN	NaN	0	NaN	O14933-2;O14933	O14933-2;O14933	Ubiquitin/ISG15-conjugating enzyme E2 L6
25.1244	23.5262	25.189	25.1663	25.2864	25.2652	24.9891	25.1442	23.7648	23.4694	23.5342	25.343	30.2897	30.1953	30.1784	30.3668	30.2439	30.1834	30.4468	30.4255	30.6869	30.6839	30.4646	30.4655				biological adhesion;biological regulation;cell adhesion;cell communication;cell-cell signaling;cellular component organization;cellular metabolic process;cellular nitrogen compound metabolic process;cellular process;establishment of localization;extracellular matrix organization;extracellular structure organization;ion transport;metabolic process;neurotransmitter transport;nitrogen compound metab…	cell part;cytoplasm;cytoskeleton;cytosol;intracellular non-membrane-bounded organelle;intracellular organelle;membrane;nucleolus;organelle;plasma membrane	Tight junction	+	LFQ KD_LFQ wt	15	15	15	20.5	20.5	20.5	102.11	0	53.742	16055000000	64	3.20687	0.0301239	0.285934	4.90223	O14936-3;O14936-4;O14936-6;O14936-2;O14936;O14936-5	O14936-3;O14936-4;O14936-6;O14936-2;O14936	Peripheral plasma membrane protein CASK
18.5903	18.7064	18.5852	18.7663	19.192	18.7547	15.4054	18.2892	18.0665	18.0131	18.6941	17.8694	24.2651	NaN	NaN	NaN	NaN	NaN	NaN	24.3598	NaN	NaN	NaN	NaN				biological regulation;biosynthetic process;catabolic process;cellular component organization;cellular ketone metabolic process;cellular lipid metabolic process;cellular membrane organization;cellular metabolic process;cellular process;cytoskeleton organization;endocytosis;establishment of localization;immune system process;lipid metabolic process;macromolecule metabolic process;membrane invaginat…	cell part;membrane;plasma membrane	Endocytosis;Ether lipid metabolism;Fc gamma R-mediated phagocytosis;Glycerophospholipid metabolism;GnRH signaling pathway			4	4	4	4.9	4.9	4.9	105.99	0.00049164	3.0472	226270000	3	NaN	NaN	0	NaN	O14939;O14939-2;O14939-3	O14939;O14939-2;O14939-3	Phospholipase D2
27.8878	28.0252	27.5174	27.4463	27.6678	27.9474	27.3857	27.338	27.5754	27.6773	27.6029	27.3394	30.2866	30.638	30.2984	30.0728	30.072	30.1809	30.4253	30.3895	30.3902	30.4065	30.1968	30.1161				anatomical structure development;cell development;cellular metabolic process;cellular process;developmental process;generation of precursor metabolites and energy;metabolic process;small molecule metabolic process	cell part;intracellular membrane-bounded organelle;intracellular organelle;membrane;mitochondrion;organelle	Alzheimer's disease;Cardiac muscle contraction;Huntington's disease;Oxidative phosphorylation;Parkinson's disease			10	10	10	68.3	68.3	68.3	9.9062	0	23.493	15011000000	104	0.259898	0.766195	0.0626065	0.619138	O14949	O14949	Cytochrome b-c1 complex subunit 8
27.7565	27.9094	27.7286	28.2876	28.2387	28.5417	27.9333	28.0638	28.1196	28.0186	28.1295	28.2116	31.1263	31.2656	31.1621	31.212	31.493	31.3887	30.8514	30.8923	31.4285	31.5229	31.4916	31.5034				biological adhesion;biological regulation;cell adhesion;cellular process;establishment of localization;locomotion;multicellular organismal process;muscle contraction;protein targeting;protein transport;response to chemical stimulus;response to external stimulus;response to stimulus;signal transduction;transport	apical part of cell;cell part;cytosol;extracellular organelle;macromolecular complex;organelle;protein complex;vesicle	Focal adhesion;Leukocyte transendothelial migration;Regulation of actin cytoskeleton;Tight junction;Vascular smooth muscle contraction			10	10	10	55	55	55	19.794	0	96.137	30972000000	108	0.0170484	0.984906	0.00705147	0.0494876	P19105;O14950;P24844;P24844-2	P19105;O14950;P24844	Myosin regulatory light chain 12A;Myosin regulatory light chain 12B;Myosin regulatory light polypeptide 9
26.6085	26.3568	26.8747	26.8113	26.2498	26.3715	25.9544	25.9738	26.2918	25.9569	26.2857	26.4168	NaN	NaN	NaN	NaN	NaN	NaN	NaN	NaN	NaN	NaN	NaN	27.4178				cellular metabolic process;cellular process;generation of precursor metabolites and energy;metabolic process;small molecule metabolic process	cell part;membrane	Alzheimer's disease;Cardiac muscle contraction;Huntington's disease;Oxidative phosphorylation;Parkinson's disease			1	1	1	21.4	21.4	21.4	6.5696	0.00033864	3.6535	2090600000	13	NaN	NaN	0	NaN	O14957	O14957	Cytochrome b-c1 complex subunit 10
24.8111	24.884	24.9914	25.1824	25.0686	24.5845	24.8861	24.0632	25.1779	25.1731	25.2506	25.3238	29.5637	29.6778	29.5969	29.7849	29.4262	29.6045	29.9262	29.8172	29.8292	29.5831	29.7522	29.6321				biological regulation;cellular component organization;cellular localization;cellular membrane organization;cellular process;endosome transport;establishment of localization;Golgi vesicle transport;localization;membrane invagination;membrane organization;protein targeting;protein transport;regulation of protein modification process;response to stimulus;signal transduction;transport;vacuolar transp…	cell part;cytoplasm;cytoplasmic membrane-bounded vesicle;cytosol;endosome;extracellular organelle;intracellular membrane-bounded organelle;intracellular organelle;membrane;organelle;vesicle	Endocytosis;Phagosome			16	16	16	20.7	20.7	20.7	86.191	0	58.504	9960500000	111	1.17565	0.256712	0.147682	2.05689	O14964;O14964-2	O14964;O14964-2	Hepatocyte growth factor-regulated tyrosine kinase substrate
22.7181	22.9793	22.4587	22.6185	22.6186	22.2671	21.7686	21.2638	21.481	22.0342	21.6636	21.7297	26.8978	27.3982	27.2798	27.1995	26.9317	26.83	26.7645	26.6388	26.4041	26.2072	26.5202	26.203				biological regulation;catabolic process;cell cycle;cell division;cellular component assembly;cellular component organization;cellular localization;cellular metabolic process;cellular process;cytoskeleton organization;developmental process;localization;macromolecule metabolic process;macromolecule modification;metabolic process;microtubule organizing center organization;mitosis;mitotic cell cycle;…	cell part;centrosome;cytoskeleton;cytosol;intracellular membrane-bounded organelle;intracellular non-membrane-bounded organelle;intracellular organelle;macromolecular complex;microtubule organizing center;midbody;nucleus;organelle;protein complex	Oocyte meiosis	+	LFQ KD_LFQ wt	7	6	6	24.3	22.3	22.3	45.809	0	15.932	1356400000	33	3.10566	0.0335912	-0.633197	-4.74677	O14965	O14965	Aurora kinase A
23.4825	23.9041	23.2144	22.3136	23.1357	23.2778	22.9897	23.1394	23.2971	23.4021	23.0808	23.0156	27.0632	27.4625	NaN	NaN	NaN	NaN	NaN	NaN	NaN	NaN	NaN	NaN				biological regulation;cell differentiation;cellular component organization;cellular process;developmental process;establishment of localization;Golgi organization;metabolic process;organelle organization;pigment granule organization;protein transport;regulation of transport;response to stimulus;signal transduction;transport;vesicle organization;vesicle-mediated transport	cell part;cytoplasm;cytoplasmic membrane-bounded vesicle;cytoskeleton;extracellular organelle;intracellular membrane-bounded organelle;intracellular non-membrane-bounded organelle;intracellular organelle;membrane;organelle;plasma membrane;vacuole;vesicle				7	7	7	39.9	39.9	39.9	23.155	0	11.704	1416700000	4	NaN	NaN	0	NaN	O14966;O14966-2;O14966-3;P57729;Q13637	O14966;O14966-2	Ras-related protein Rab-7L1
21.5749	21.7151	21.0587	21.2857	21.6581	21.3972	21.0554	20.8418	21.2873	21.2493	21.4702	21.2328	26.5858	26.7754	26.389	26.7493	26.6835	26.4017	26.28	26.4102	26.4193	26.3633	26.5134	26.3881				cell recognition;cellular component assembly;cellular component organization;cellular metabolic process;cellular process;macromolecular complex assembly;macromolecule metabolic process;metabolic process;primary metabolic process;protein complex assembly;protein folding;protein metabolic process	cell part;endoplasmic reticulum;intracellular membrane-bounded organelle;intracellular organelle;membrane;nuclear envelope;organelle				4	3	3	8.4	6.4	6.4	70.038	0	7.7426	1083200000	19	1.61807	0.158027	-0.201735	-2.65525	O14967	O14967	Calmegin
23.5425	23.7968	23.9076	23.9835	24.0673	24.0696	23.6673	23.4343	23.7768	23.9213	23.8791	23.9465	27.7553	27.793	27.978	27.9515	27.9097	27.9324	27.9613	28.1012	27.8972	27.7464	28.1184	27.9688				establishment of localization;protein transport;transport	cell part;endosome;intracellular membrane-bounded organelle;intracellular organelle;nucleus;organelle				10	10	10	38.4	38.4	38.4	33.01	0	75.105	2893000000	45	0.57219	0.538777	0.0789172	1.17347	O14972	O14972	Down syndrome critical region protein 3
24.5228	24.3202	24.5721	24.3116	24.8151	24.8869	23.8492	24.0737	24.3111	24.5447	24.5705	24.6111	30.1296	30.0807	30.0411	30.2109	30.2817	30.1906	30.2043	30.0664	29.9338	30.2273	30.0753	30.0892				biological regulation;cell cycle;cellular component organization;cellular metabolic process;cellular process;macromolecule metabolic process;macromolecule modification;metabolic process;microtubule organizing center organization;mitosis;mitotic cell cycle;nuclear division;organelle fission;organelle organization;phosphorus metabolic process;primary metabolic process;protein dephosphorylation;prot…	cell part;centrosome;cytoplasm;cytoskeleton;cytosol;intracellular non-membrane-bounded organelle;intracellular organelle;kinetochore;macromolecular complex;microtubule organizing center;nucleoplasm;organelle;protein complex;protein serine/threonine phosphatase complex	Focal adhesion;Long-term potentiation;Regulation of actin cytoskeleton;Vascular smooth muscle contraction			27	27	27	27.8	27.8	27.8	115.28	0	256.45	13438000000	167	0.465161	0.609525	-0.056399	-0.996214	O14974;O14974-4;O14974-5;O14974-3;O14974-2;O60237-4;O60237	O14974;O14974-4;O14974-5;O14974-3;O14974-2	Protein phosphatase 1 regulatory subunit 12A
21.8607	19.3672	20.1292	20.1472	21.2866	21.8211	20.8866	21.2828	21.6264	21.8164	21.6839	21.6423	27.4077	24.6076	25.1888	24.9044	26.473	26.2289	25.9374	26.1748	26.1548	26.4573	26.1375	25.8892				biosynthetic process;catabolic process;cellular ketone metabolic process;cellular lipid metabolic process;cellular metabolic process;cellular process;lipid metabolic process;metabolic process;organic acid metabolic process;primary metabolic process;small molecule metabolic process	cell part;extracellular organelle;intracellular membrane-bounded organelle;intracellular organelle;membrane;microbody;mitochondrion;organelle;vesicle	Peroxisome;PPAR signaling pathway			6	6	6	12.9	12.9	12.9	64.615	0	24.407	840200000	27	0.312522	0.724299	0.323443	0.721815	O14975-2;O14975	O14975-2;O14975	Very long-chain acyl-CoA synthetase
22.6032	22.5842	22.3092	22.4577	22.4888	22.3738	22.2677	22.3595	22.1455	22.2968	22.6163	22.4276	28.2416	28.149	28.3292	28.3277	28.3379	28.13	28.4138	28.5679	28.3611	28.567	28.5672	28.5676				anatomical structure development;anatomical structure morphogenesis;biological regulation;cell cycle;cell development;cell differentiation;cellular component disassembly;cellular component organization;cellular membrane organization;cellular process;developmental process;endocytosis;endoplasmic reticulum organization;establishment of localization;Golgi organization;membrane invagination;membrane …	cell part;Golgi apparatus;intracellular membrane-bounded organelle;intracellular organelle;membrane;organelle		+	LFQ KD_LFQ wt	17	17	17	15.7	15.7	15.7	143.19	0	28.362	3966600000	48	3.05678	0.0351875	0.254856	4.67252	O14976	O14976	Cyclin-G-associated kinase
28.309	28.3405	27.8886	27.9557	28.1759	28.2151	28.0161	28.0514	28.3535	28.2493	28.333	28.5	32.5885	32.6519	32.4054	32.5424	32.5323	32.4453	32.5631	32.5085	32.7308	32.7234	32.6544	32.7197				biological regulation;biosynthetic process;cellular metabolic process;cellular nitrogen compound metabolic process;cellular process;macromolecule metabolic process;metabolic process;nitrogen compound metabolic process;nucleobase-containing compound metabolic process;primary metabolic process;RNA metabolic process;RNA processing	cell part;cytoplasm;extracellular organelle;intracellular membrane-bounded organelle;intracellular organelle;macromolecular complex;nucleoplasm;nucleus;organelle;ribonucleoprotein complex;spliceosomal complex;vesicle				24	22	5	46.7	44.3	13.8	46.437	0	168.96	74510000000	242	1.34826	0.208783	0.122361	2.29217	O14979	O14979	Heterogeneous nuclear ribonucleoprotein D-like
NaN	NaN	NaN	NaN	NaN	19.5144	NaN	NaN	NaN	NaN	20.3844	19.9403	NaN	NaN	NaN	NaN	NaN	NaN	NaN	NaN	NaN	NaN	NaN	23.9413				biological regulation;biosynthetic process;cellular metabolic process;cellular nitrogen compound metabolic process;cellular process;macromolecule metabolic process;metabolic process;nitrogen compound metabolic process;nucleobase-containing compound metabolic process;primary metabolic process;RNA metabolic process;RNA processing	cell part;cytoplasm;extracellular organelle;intracellular membrane-bounded organelle;intracellular organelle;macromolecular complex;nucleoplasm;nucleus;organelle;ribonucleoprotein complex;spliceosomal complex;vesicle				20	1	1	63.9	7.4	7.4	27.191	0	14.555	49979000	1	NaN	NaN	0	NaN	O14979-3;O14979-2	O14979-3;O14979-2	Heterogeneous nuclear ribonucleoprotein D-like
27.2593	27.3901	27.3393	27.3436	27.4289	27.3455	27.1464	27.2048	27.332	27.4054	27.6227	27.6527	32.9365	33.0415	33.0361	33.0966	33.0351	32.9946	33.1186	33.0957	33.199	33.123	33.3774	33.3394				biological regulation;cell cycle;cellular localization;cellular process;establishment of localization;localization;macromolecule metabolic process;metabolic process;mitotic cell cycle;nuclear transport;nucleobase-containing compound transport;nucleocytoplasmic transport;protein targeting;protein transport;regulation of cell cycle;regulation of organelle organization;regulation of transport;respon…	cell part;cytoplasm;cytosol;intracellular membrane-bounded organelle;intracellular non-membrane-bounded organelle;intracellular organelle;kinetochore;macromolecular complex;membrane;nuclear envelope;nucleolus;nucleoplasm;nucleus;organelle;protein complex;ribonucleoprotein complex	Ribosome biogenesis in eukaryotes;RNA transport			57	57	57	60.9	60.9	60.9	123.38	0	323.31	111060000000	662	2.18358	0.0893009	0.185432	3.41952	O14980	O14980	Exportin-1
22.4561	22.6764	22.3503	22.7176	22.6528	22.8165	22.4553	22.2936	22.2787	22.6056	22.6498	22.6728	29.0632	29.2815	29.121	29.1009	28.703	28.8567	29.2062	29.193	28.8986	28.9261	29.2027	28.9893				biological regulation	cell part;intracellular membrane-bounded organelle;intracellular organelle;nucleus;organelle				23	23	23	19.5	19.5	19.5	206.89	0	105.63	6316500000	77	0.186288	0.829759	0.0482791	0.466005	O14981	O14981	TATA-binding protein-associated factor 172
20.0782	20.3082	18.5786	19.9787	19.7857	19.4895	18.7022	18.927	19.6963	19.4822	19.3853	20.107	25.8701	25.8252	NaN	25.7582	25.4472	25.411	NaN	NaN	NaN	25.6593	25.52	25.7197					cell part;intracellular membrane-bounded organelle;intracellular organelle;nucleus;organelle				4	4	4	4.5	4.5	4.5	151.19	0.00017538	4.3601	538500000	5	NaN	NaN	0	NaN	O15014	O15014	Zinc finger protein 609
23.8193	23.7943	23.3936	23.5479	23.6749	23.8846	23.1749	23.4805	23.4535	23.4253	23.7049	23.6009	30.8003	30.6485	30.517	30.6616	30.6072	30.5816	30.6934	30.728	30.6438	30.6844	30.6092	30.7066				anatomical structure morphogenesis;behavior;biological regulation;cellular component assembly;cellular component organization;cellular process;developmental process;establishment of localization;growth;immune system process;locomotion;multicellular organismal process;regulation of organelle organization;response to chemical stimulus;response to external stimulus;response to stimulus;transport;ves…	cell body;cell part;cytoplasm;cytosol;extracellular space;neuronal cell body				66	54	54	34.5	30.7	30.7	268.31	0	323.31	19283000000	246	0.448538	0.623507	0.0415306	0.967712	O15020-2;O15020	O15020-2;O15020	Spectrin beta chain, non-erythrocytic 2
18.8092	18.1642	18.5061	17.7788	19.445	NaN	NaN	NaN	NaN	17.4125	17.7498	19.4235	25.1168	NaN	24.9937	24.2148	25.7269	NaN	NaN	NaN	NaN	NaN	NaN	25.7247				anatomical structure development;cellular component organization;cellular process;developmental process;endoplasmic reticulum organization;establishment of localization;organelle organization;protein transport;transport;vesicle organization	cell part;cytoplasm;cytosol;Golgi apparatus;intracellular membrane-bounded organelle;intracellular organelle;membrane;organelle				41	1	1	28	1.9	1.9	233.51	0	7.6049	249800000	14	NaN	NaN	0	NaN	O15027;O15027-2;O15027-4;O15027-3	O15027;O15027-2;O15027-4;O15027-3	Protein transport protein Sec16A
24.1717	24.0264	23.9538	24.0444	24.1905	24.3713	23.8611	23.9927	24.0581	24.0378	24.3153	24.4349	30.5375	30.4489	30.5178	30.5039	30.4535	30.4996	30.5541	30.6253	30.395	30.4998	30.6407	30.6453				anatomical structure development;cellular component organization;cellular process;developmental process;endoplasmic reticulum organization;establishment of localization;organelle organization;protein transport;transport;vesicle organization	cell part;cytoplasm;cytosol;Golgi apparatus;intracellular membrane-bounded organelle;intracellular organelle;membrane;organelle				41	41	1	27.5	27.5	1.7	235.75	0	213.82	17645000000	255	0.81791	0.402468	0.0665089	1.55042	O15027-5	O15027-5	Protein transport protein Sec16A
20.9262	20.9659	20.9914	21.1956	21.1206	21.3707	21.0346	20.8375	21.2486	21.3219	21.0406	20.9748	27.1906	27.0477	27.6501	27.9244	27.5256	27.6372	27.7586	27.6752	27.9942	27.656	27.8613	27.9086				anatomical structure development;anatomical structure formation involved in morphogenesis;biological regulation;cell proliferation;cellular process;developmental process;regulation of protein modification process;response to stimulus;signal transduction	cell part;cell surface;extracellular organelle;intracellular;organelle;vesicle	Axon guidance			12	12	11	9.2	9.2	8.8	205.12	0	28.181	2418400000	30	1.27281	0.22836	0.313052	2.18976	O15031	O15031	Plexin-B2
20.0072	20.2897	19.6714	19.8208	19.5975	19.7012	19.5138	18.7335	18.7089	17.9605	19.8761	19.5094	NaN	NaN	NaN	NaN	NaN	NaN	NaN	NaN	NaN	NaN	NaN	24.7958									4	4	4	7.4	7.4	7.4	74.533	0	5.8467	363440000	7	NaN	NaN	0	NaN	O15037	O15037	Protein KHNYN
26.6986	26.6536	26.4182	26.4562	26.6615	26.704	26.367	26.3735	26.5352	26.6855	26.5756	26.5357	32.0246	31.9665	32.0279	31.9299	31.8427	31.8667	31.9976	31.9869	31.8229	31.9141	31.854	31.8892				cellular metabolic process;cellular nitrogen compound metabolic process;cellular process;macromolecule metabolic process;metabolic process;nitrogen compound metabolic process;nucleobase-containing compound metabolic process;primary metabolic process;RNA metabolic process;RNA processing	cell part;intracellular membrane-bounded organelle;intracellular organelle;nucleoplasm;nucleus;organelle	Spliceosome			34	34	34	35.9	35.9	35.9	118.29	0	110.83	46319000000	255	0.328768	0.709938	-0.0322841	-0.752552	O15042;O15042-2;O15042-3	O15042;O15042-2;O15042-3	U2 snRNP-associated SURP motif-containing protein
21.7476	21.8568	21.8522	21.9597	21.783	21.8852	21.743	21.6847	21.6898	21.9732	21.7319	21.645	28.0449	28.2013	28.0988	28.3801	27.8586	27.9271	28.2667	28.0954	27.7938	28.0755	27.9211	27.9743				biological regulation;biosynthetic process;cellular component organization;cellular metabolic process;cellular nitrogen compound metabolic process;cellular process;chromatin organization;chromosome organization;developmental process;macromolecule metabolic process;metabolic process;nitrogen compound metabolic process;nucleobase-containing compound metabolic process;organelle organization;primary …	cell part;chromatin remodeling complex;chromosome;histone methyltransferase complex;intracellular membrane-bounded organelle;intracellular non-membrane-bounded organelle;intracellular organelle;macromolecular complex;nucleoplasm;nucleus;organelle;protein complex	Lysine degradation			13	13	13	10.1	10.1	10.1	186.03	0	26.072	3154300000	58	0.264595	0.762067	-0.0640176	-0.628511	O15047;Q9UPS6	O15047	Histone-lysine N-methyltransferase SETD1A
19.8603	17.8049	20.0638	19.8178	20.0085	20.0339	19.9203	19.993	19.7193	20.175	20.0692	20.0791	27.3554	NaN	27.407	27.3289	27.201	27.229	27.3735	27.4381	27.3868	27.4	27.3077	27.3163									3	3	3	1.2	1.2	1.2	336.22	0.0087812	1.5448	1777800000	12	0.832092	0.396662	0.066144	1.586	O15050	O15050	TPR and ankyrin repeat-containing protein 1
20.8272	20.5366	20.323	20.5394	20.417	20.9044	20.9857	21.215	20.8395	20.9933	20.6616	21.0218	26.3079	NaN	NaN	NaN	26.0671	26.2419	NaN	NaN	NaN	NaN	NaN	NaN									3	3	3	3.6	3.6	3.6	116.02	0.00033478	3.4067	1004700000	4	NaN	NaN	0	NaN	O15063	O15063	Uncharacterized protein KIAA0355
21.7053	21.7172	21.5024	21.4767	21.7266	22.0932	21.6407	21.6498	21.9283	21.168	21.9401	21.5263	27.3662	27.3968	27.1844	27.1042	27.2833	27.3225	27.0534	26.9388	27.3131	26.4703	27.0996	26.869				biological regulation;cellular component assembly;cellular component movement;cellular component organization;cellular localization;cellular process;coagulation;cytoskeleton organization;cytoskeleton-dependent intracellular transport;developmental process;establishment of localization;immune system process;localization;membrane organization;metabolic process;microtubule organizing center organiza…	cell part;cell projection;centrosome;cilium;cytoskeleton;cytosol;extracellular organelle;intracellular non-membrane-bounded organelle;intracellular organelle;intraflagellar transport particle;macromolecular complex;membrane;microtubule organizing center;midbody;organelle;protein complex;vesicle				8	8	8	12.7	12.7	12.7	85.124	0	70.497	1666700000	36	1.54956	0.167859	-0.318876	-2.56331	O15066;O14782	O15066	Kinesin-like protein KIF3B;Kinesin-like protein KIF3B, N-terminally processed
27.2056	27.1691	27.1139	27.0985	27.0943	27.2648	26.9203	27.0336	26.9146	27.0345	27.3473	27.3047	33.0398	33.0312	33.0894	33.0758	32.9712	32.8849	33.0956	33.1327	32.9093	32.8772	33.2717	33.1582				amine metabolic process;biosynthetic process;cellular amino acid metabolic process;cellular aromatic compound metabolic process;cellular ketone metabolic process;cellular metabolic process;cellular nitrogen compound metabolic process;cellular process;heterocycle metabolic process;metabolic process;nitrogen compound metabolic process;nucleobase-containing compound metabolic process;nucleobase-cont…	cell part;cytoplasm;cytosol;extracellular organelle;organelle;vesicle	Purine metabolism			61	61	61	65	65	65	144.73	0	323.31	102320000000	651	0.378974	0.672514	0.0587285	0.845026	O15067	O15067	Phosphoribosylformylglycinamidine synthase
20.1323	20.3913	20.2478	20.1613	20.0503	19.6954	19.8262	19.8558	19.6745	19.2532	18.6719	19.4877	NaN	NaN	NaN	NaN	NaN	NaN	NaN	NaN	24.938	NaN	NaN	NaN				anatomical structure development;anatomical structure morphogenesis;cell growth;cell motility;cellular component morphogenesis;cellular component movement;cellular component organization;cellular metabolic process;cellular process;developmental process;endosome transport;establishment of localization;growth;locomotion;macromolecule metabolic process;macromolecule modification;metabolic process;mu…	cell part				2	2	2	4.1	4.1	4.1	81.099	0.00034394	3.96	386580000	2	NaN	NaN	0	NaN	O15075-2;O15075	O15075-2;O15075	Serine/threonine-protein kinase DCLK1
17.2481	20.4364	20.1073	20.0058	18.0036	20.7446	19.5373	19.673	20.5062	20.4464	19.785	20.2279	NaN	27.6917	27.4091	27.2826	NaN	27.6877	NaN	27.4673	27.5987	NaN	NaN	27.4969				anatomical structure development;anatomical structure formation involved in morphogenesis;anatomical structure morphogenesis;biological regulation;cell cycle;cell development;cellular component assembly;cellular component morphogenesis;cellular component organization;cellular process;developmental process;establishment of localization;establishment or maintenance of cell polarity;mitotic cell cyc…	cell part;cell projection;centrosome;cilium;cytoplasm;cytosol;intracellular membrane-bounded organelle;intracellular non-membrane-bounded organelle;intracellular organelle;macromolecular complex;membrane;microtubule organizing center;nucleus;organelle;protein complex				6	6	6	2.6	2.6	2.6	290.38	0.00080815	2.6857	1788900000	8	NaN	NaN	0	NaN	O15078;O15078-2	O15078;O15078-2	Centrosomal protein of 290 kDa
21.8546	23.4338	21.6047	21.8213	22.796	21.9798	21.5215	21.9944	22.1397	22.4551	22.3706	22.6155	27.3454	27.4079	27.5542	27.5372	27.4744	27.4092	27.6869	27.7582	27.8664	27.9542	27.6597	27.7629					cell part;nucleoplasm		+	LFQ KD_LFQ wt	10	10	9	14.5	14.5	13.6	116.54	0	20.681	2388100000	26	3.76474	0.0147674	0.326653	5.80454	O15084-1;O15084;O15084-4;O15084-2	O15084-1;O15084;O15084-4;O15084-2	Serine/threonine-protein phosphatase 6 regulatory ankyrin repeat subunit A
22.1896	22.1244	21.642	21.6114	21.8656	22.3886	22.2624	21.98	22.225	22.3007	22.014	22.0698	27.0174	27.0322	27.0213	27.0897	26.8367	26.9769	27.5987	27.1891	27.3002	27.1308	27.1094	26.984				cellular metabolic process;cellular nitrogen compound metabolic process;cellular process;macromolecule metabolic process;metabolic process;nitrogen compound metabolic process;nucleobase-containing compound metabolic process;primary metabolic process;RNA metabolic process;RNA processing;tRNA metabolic process;tRNA processing	cell part;intracellular membrane-bounded organelle;intracellular organelle;mitochondrion;organelle				8	8	8	18.7	18.7	18.7	65.485	0	41.84	1643500000	25	1.41226	0.194586	0.222968	2.37863	O15091-2;O15091;O15091-4;O15091-3	O15091-2;O15091;O15091-4	Mitochondrial ribonuclease P protein 3
22.6831	22.9752	22.5994	22.7083	22.9386	22.8899	22.5047	22.4891	22.4675	22.6161	22.6315	22.6072	28.0491	28.1928	28.1602	28.1964	28.1533	28.1095	28.0484	27.9937	28.0783	27.9841	27.8185	27.8003				anatomical structure development;anatomical structure morphogenesis;biological regulation;cell differentiation;cell proliferation;cellular metabolic process;cellular process;developmental process;establishment of localization;immune system process;macromolecule metabolic process;macromolecule modification;metabolic process;multicellular organismal process;multi-organism process;muscle contraction…	cell part;cytoplasm;cytosol;intracellular membrane-bounded organelle;intracellular organelle;macromolecular complex;nucleoplasm;organelle;protein complex;receptor complex	Acute myeloid leukemia;Adipocytokine signaling pathway;Apoptosis;B cell receptor signaling pathway;Chagas disease (American trypanosomiasis);Chemokine signaling pathway;Chronic myeloid leukemia;Cytosolic DNA-sensing pathway;Epithelial cell signaling in Helicobacter pylori infection;Hepatitis C;MAPK signaling pathway;Measles;NOD-like receptor signaling pathway;Osteoclast differentiation;Pancreatic…			11	11	11	20	20	20	84.639	0	21.152	3157100000	46	2.29539	0.0803676	-0.189654	-3.57359	O15111	O15111	Inhibitor of nuclear factor kappa-B kinase subunit alpha
25.6528	25.6383	25.8551	25.6187	25.9205	25.7209	25.5764	25.6478	25.7228	25.9712	26.0085	25.7812	28.2261	28.0966	28.6916	28.3787	28.4283	28.1163	28.5533	28.6469	28.2778	28.4322	28.4502	28.2989				catabolic process;cellular metabolic process;cellular nitrogen compound metabolic process;cellular process;macromolecule metabolic process;metabolic process;mRNA metabolic process;mRNA processing;nitrogen compound metabolic process;nucleobase-containing compound metabolic process;primary metabolic process;RNA catabolic process;RNA metabolic process;RNA processing;RNA splicing	cell part;cytoplasm;cytosol;intracellular membrane-bounded organelle;intracellular non-membrane-bounded organelle;intracellular organelle;macromolecular complex;nucleus;organelle;ribonucleoprotein complex	RNA degradation			5	5	5	64.7	64.7	64.7	15.179	0	154.59	4109700000	44	0.530296	0.564884	0.120303	1.10528	O15116	O15116	U6 snRNA-associated Sm-like protein LSm1
23.1875	22.9319	22.333	21.7752	22.5437	23.0987	22.1999	22.8472	22.9606	22.6702	22.454	22.305	28.4619	27.694	28.401	27.7699	28.2822	28.5248	28.0181	28.6769	28.1362	28.0071	28.1874	28.3443				alcohol metabolic process;autophagy;behavior;biological regulation;carbohydrate metabolic process;catabolic process;cellular component organization;cellular ketone metabolic process;cellular membrane organization;cellular metabolic process;cellular process;endocytosis;establishment of localization;homeostatic process;interspecies interaction between organisms;lipid metabolic process;lipid transpo…	cell part;endoplasmic reticulum;extracellular organelle;extracellular region;Golgi apparatus;intracellular membrane-bounded organelle;intracellular organelle;lysosome;membrane;nuclear envelope;organelle;vacuole;vesicle	Lysosome			12	12	12	12.3	12.3	12.3	142.17	0	95.394	3584300000	48	0.0799593	0.927039	0.0393852	0.217962	O15118	O15118	Niemann-Pick C1 protein
22.1814	22.2332	22.5474	22.6955	22.8103	22.5397	22.9794	22.4755	22.4489	22.7649	23.0409	22.9869	26.1727	26.1615	25.9862	26.3432	26.2218	26.1962	26.8551	26.4039	26.5849	26.2835	26.356	26.4373				anatomical structure development;biological regulation;biosynthetic process;cellular ketone metabolic process;cellular lipid metabolic process;cellular metabolic process;cellular process;developmental process;glycerol ether metabolic process;lipid metabolic process;metabolic process;organic acid metabolic process;primary metabolic process;small molecule metabolic process	cell part;endoplasmic reticulum;intracellular membrane-bounded organelle;intracellular organelle;membrane;organelle	Fat digestion and absorption;Glycerolipid metabolism;Glycerophospholipid metabolism			5	5	5	20.9	20.9	20.9	30.914	0.00017934	4.9898	959490000	16	2.00386	0.108093	0.306489	3.17451	O15120;O15120-2	O15120;O15120-2	1-acyl-sn-glycerol-3-phosphate acyltransferase beta
22.3184	22.4175	21.2106	21.7666	22.2477	22.1856	22.7296	22.6331	22.1583	22.9606	22.9256	21.6504	NaN	NaN	NaN	NaN	NaN	NaN	26.0651	25.8731	NaN	26.1088	26.3331	NaN				biosynthetic process;cellular ketone metabolic process;cellular lipid metabolic process;cellular metabolic process;cellular process;lipid metabolic process;metabolic process;organic acid metabolic process;primary metabolic process;small molecule metabolic process	cell part;endoplasmic reticulum;intracellular membrane-bounded organelle;intracellular organelle;membrane;mitochondrion;organelle	Sphingolipid metabolism			2	2	2	10.2	10.2	10.2	37.866	0	12.827	641390000	18	NaN	NaN	0	NaN	O15121	O15121	Sphingolipid delta(4)-desaturase DES1
24.9915	25.2702	24.9946	23.4201	24.7463	24.9578	24.9489	24.7603	23.7352	23.9017	25.0524	25.0748	28.6485	28.9485	28.7653	28.5833	28.4733	28.565	28.7729	28.806	28.749	28.7088	28.7112	28.7106				cellular component organization;cellular membrane organization;cellular process;endocytosis;establishment of localization;exocytosis;Golgi vesicle transport;membrane invagination;membrane organization;protein transport;secretion;transport;vesicle-mediated transport	cell part;cytoplasmic membrane-bounded vesicle;intracellular membrane-bounded organelle;intracellular organelle;membrane;organelle;vesicle				7	7	7	29.6	29.6	29.6	37.92	0	184.38	5096700000	57	0.533292	0.563544	0.0790958	1.11021	O15126;O15126-2	O15126;O15126-2	Secretory carrier-associated membrane protein 1
25.9408	25.5673	25.4427	25.4955	25.6665	25.8081	25.6561	25.3281	25.5483	25.5269	25.5019	25.6495	28.908	28.9151	28.5707	28.6161	28.6791	28.6172	28.8139	28.536	28.5949	28.6333	28.7335	28.5667				cellular process;establishment of localization;Golgi vesicle transport;protein transport;transport;vesicle-mediated transport	cell part;cytoplasmic membrane-bounded vesicle;extracellular organelle;Golgi apparatus;intracellular membrane-bounded organelle;intracellular organelle;membrane;nucleoplasm;organelle;vesicle				4	4	4	14.3	14.3	14.3	36.648	0	154.51	4892900000	46	0.427728	0.638176	-0.0712948	-0.931608	O15127	O15127	Secretory carrier-associated membrane protein 2
20.8677	20.6639	20.6992	20.161	20.9314	20.9292	19.295	19.2614	19.351	19.9642	20.7843	20.1803	25.4444	25.1134	NaN	NaN	25.5067	25.187	NaN	NaN	NaN	25.0244	25.0873	NaN				biological regulation;cellular process;establishment of localization;nuclear transport;nucleocytoplasmic transport;protein targeting;protein transport;response to chemical stimulus;response to stimulus;signal transduction;transport	cell part;cytoplasm;cytosol;nucleoplasm				13	3	3	31.9	8	8	60.348	0.00017844	4.8605	377280000	8	NaN	NaN	0	NaN	O15131	O15131	Importin subunit alpha-6
26.305	26.47	26.5002	26.6479	26.4395	26.4585	26.5181	26.5341	26.7498	26.6019	26.7629	27.0392	30.578	30.7488	30.8743	30.9489	30.6912	30.6168	31.0156	31.0333	30.8271	30.8219	30.9753	31.1142				biological regulation;cellular component movement;cellular component organization;cellular process;cytoskeleton organization;organelle organization;regulation of organelle organization	cell part;cytoplasm;cytoskeleton;extracellular organelle;intracellular non-membrane-bounded organelle;intracellular organelle;macromolecular complex;organelle;protein complex;vesicle	Bacterial invasion of epithelial cells;Fc gamma R-mediated phagocytosis;Pathogenic Escherichia coli infection;Regulation of actin cytoskeleton;Shigellosis			17	17	16	52.4	52.4	46.2	40.949	0	243.16	21941000000	156	1.80382	0.13225	0.221573	2.90457	O15143	O15143	Actin-related protein 2/3 complex subunit 1B
27.1066	27.183	26.7981	27.0413	27.1901	27.1612	26.812	26.8896	27.1746	27.271	27.3361	27.3266	31.3721	31.4196	31.3473	31.4238	31.3647	31.3458	31.3932	31.5289	31.654	31.5782	31.7112	31.5951				biological regulation;cellular component movement;cellular component organization;cellular process;cytoskeleton organization;immune system process;locomotion;organelle organization;regulation of organelle organization;response to chemical stimulus;response to external stimulus;response to stimulus;response to stress;signal transduction	cell leading edge;cell part;cell projection;cytoplasm;cytoskeleton;cytosol;endosome;extracellular organelle;Golgi apparatus;intracellular membrane-bounded organelle;intracellular non-membrane-bounded organelle;intracellular organelle;macromolecular complex;membrane;neuron projection;organelle;plasma membrane;protein complex;synapse;vesicle	Bacterial invasion of epithelial cells;Fc gamma R-mediated phagocytosis;Pathogenic Escherichia coli infection;Regulation of actin cytoskeleton;Shigellosis	+	LFQ KD_LFQ wt	23	23	23	60.7	60.7	60.7	34.333	0	260.38	34965000000	207	2.74216	0.0499513	0.197896	4.20624	O15144	O15144	Actin-related protein 2/3 complex subunit 2
26.8001	27.208	26.6753	26.8209	27.0352	27.1707	26.627	26.7407	27.208	27.2227	27.1873	27.1417	30.1301	30.7096	30.3757	30.2713	30.2486	30.3242	29.9644	30.0927	30.2452	30.3912	30.3827	30.1458				biological regulation;cellular component movement;cellular component organization;cellular process;cytoskeleton organization;immune system process;locomotion;organelle organization;regulation of organelle organization;response to chemical stimulus;response to external stimulus;response to stimulus;response to stress;signal transduction	cell part;cell projection;cytoskeleton;cytosol;extracellular organelle;intracellular non-membrane-bounded organelle;intracellular organelle;macromolecular complex;membrane;organelle;protein complex;vesicle	Bacterial invasion of epithelial cells;Fc gamma R-mediated phagocytosis;Pathogenic Escherichia coli infection;Regulation of actin cytoskeleton;Shigellosis			9	9	9	41.6	41.6	41.6	20.546	0	25.677	16145000000	81	0.663086	0.48234	-0.139579	-1.31697	O15145	O15145	Actin-related protein 2/3 complex subunit 3
23.4056	24.7111	22.472	23.657	23.7589	23.9609	23.2412	23.4303	24.0809	23.0794	23.5218	24.7941	NaN	NaN	NaN	NaN	NaN	NaN	NaN	NaN	NaN	NaN	NaN	26.3801				cellular component organization;cellular membrane organization;cellular process;establishment of localization;Golgi vesicle transport;membrane fusion;membrane organization;organelle fusion;organelle organization;protein transport;transport;vesicle organization;vesicle-mediated transport	cell part;membrane	SNARE interactions in vesicular transport			1	1	1	9.3	9.3	9.3	13.289	0.0015878	2.3496	531330000	8	NaN	NaN	0	NaN	O15155	O15155	BET1 homolog
26.6516	26.5362	26.0015	26.1872	26.5663	26.3737	26.2881	26.2432	26.6207	26.6759	26.6771	26.6726	30.505	30.6182	30.4424	30.4838	30.5314	30.5607	30.6515	30.5797	30.8413	30.6196	30.6264	30.7671				biological regulation;biosynthetic process;cellular metabolic process;cellular nitrogen compound metabolic process;cellular process;immune system process;macromolecule metabolic process;metabolic process;nitrogen compound metabolic process;nucleobase-containing compound metabolic process;primary metabolic process;regulation of gene expression, epigenetic;response to stimulus;response to stress;RN…	cell part;cytosol;macromolecular complex;nucleoplasm;protein complex;RNA polymerase complex	Cytosolic DNA-sensing pathway;Purine metabolism;Pyrimidine metabolism;RNA polymerase			13	13	13	49.1	49.1	49.1	39.249	0	95.441	19018000000	120	2.06633	0.101895	0.157348	3.25935	O15160;O15160-2;REV__P58340-2	O15160;O15160-2	DNA-directed RNA polymerases I and III subunit RPAC1
20.9784	NaN	19.7215	20.2815	20.1341	NaN	20.6282	19.6135	19.852	19.9233	NaN	20.211	NaN	NaN	NaN	NaN	NaN	NaN	NaN	NaN	NaN	NaN	NaN	23.3819				biological regulation;biosynthetic process;cell activation;cell death;cellular component organization;cellular lipid metabolic process;cellular membrane organization;cellular metabolic process;cellular process;death;immune system process;lipid metabolic process;membrane organization;metabolic process;multi-organism process;plasma membrane organization;primary metabolic process;response to biotic …	cell part;cytosol;extracellular matrix;extracellular organelle;Golgi apparatus;intracellular membrane-bounded organelle;intracellular non-membrane-bounded organelle;intracellular organelle;membrane;nucleolus;nucleus;organelle;plasma membrane;vesicle				1	1	1	4.1	4.1	4.1	35.049	0.00033439	3.3967	98394000	5	NaN	NaN	0	NaN	O15162	O15162	Phospholipid scramblase 1
22.4703	22.4712	22.0186	22.3425	22.4013	22.4076	21.8946	21.724	22.3853	22.4553	22.268	22.0654	28.3969	28.1156	28.1644	28.1753	28.1238	28.3095	28.242	27.9068	28.1049	28.1017	28.068	27.9314				biological regulation;biosynthetic process;catabolic process;cellular metabolic process;cellular nitrogen compound metabolic process;cellular process;homeostatic process;macromolecule metabolic process;macromolecule modification;metabolic process;nitrogen compound metabolic process;nucleobase-containing compound metabolic process;phosphorus metabolic process;primary metabolic process;protein cata…	cell part;cytosol;intracellular membrane-bounded organelle;intracellular organelle;nucleoplasm;nucleus;organelle				17	16	16	22.1	21.4	21.4	113.02	0	39.21	3378300000	46	1.32426	0.215522	-0.155078	-2.25967	O15164-2;O15164	O15164-2;O15164	Transcription intermediary factor 1-alpha
27.1683	27.3165	27.1554	27.0573	27.3567	27.1824	27.1609	27.3241	27.4437	27.4598	27.254	27.3257	30.2774	30.4385	30.4106	30.3269	30.4705	30.3082	30.6199	30.7988	30.879	30.7985	30.4315	30.4954				biological regulation;cellular process;response to chemical stimulus;response to endogenous stimulus;response to stimulus;signal transduction	cell part;endomembrane system;membrane				9	8	8	42.6	42.6	42.6	23.818	0	33.329	17503000000	62	2.37245	0.072739	0.298506	3.68065	O15173	O15173	Membrane-associated progesterone receptor component 2
22.2452	21.2315	21.6006	22.132	21.7569	21.7902	21.2491	21.1221	21.0632	NaN	21.8181	20.7455	NaN	NaN	25.2481	25.4947	NaN	NaN	25.0299	25.0609	24.9604	NaN	25.2589	NaN				cell division;cellular component organization;cellular process;microtubule organizing center organization;mitosis;nuclear division;organelle fission;organelle organization	cell part;centrosome;intracellular non-membrane-bounded organelle;intracellular organelle;microtubule organizing center;nucleolus;organelle				3	3	3	29.3	29.3	29.3	19.55	0	5.5258	382820000	4	NaN	NaN	0	NaN	O15182	O15182	Centrin-3
27.5203	27.7199	27.2211	27.1811	27.2042	27.2561	27.0548	27.2261	27.253	27.2885	27.582	27.6424	30.5384	30.6795	30.5497	30.3817	30.2443	30.1872	30.4059	30.4599	30.4395	30.2375	30.413	30.5522				cellular component assembly;cellular component organization;cellular macromolecular complex assembly;cellular metabolic process;cellular process;macromolecular complex assembly;macromolecule metabolic process;metabolic process;primary metabolic process;protein complex assembly;protein folding;protein metabolic process	cell part;cytoplasm;macromolecular complex;protein complex				11	11	11	65.9	65.9	65.9	14.582	0	214.44	16542000000	86	0.0486643	0.95694	-0.0121504	-0.13668	O15212	O15212	Prefoldin subunit 6
25.8227	25.133	24.8962	24.969	24.8411	25.1723	24.9576	25.1149	24.9916	25.304	25.0178	25.2959	30.0948	30.2497	29.8143	29.8102	29.6556	29.8025	29.8465	29.8982	29.8266	29.8624	29.8012	29.8116				cellular metabolic process;cellular nitrogen compound metabolic process;cellular process;macromolecule metabolic process;metabolic process;nitrogen compound metabolic process;nucleobase-containing compound metabolic process;primary metabolic process;RNA metabolic process;RNA processing;rRNA processing	cell part;intracellular non-membrane-bounded organelle;intracellular organelle;macromolecular complex;nucleolus;organelle;preribosome;ribonucleoprotein complex				21	21	21	40.7	40.7	40.7	68.07	0	58.714	11173000000	87	0.297771	0.734731	-0.0634569	-0.693532	O15213	O15213	WD repeat-containing protein 46
25.4124	25.559	25.2326	25.2359	25.3467	25.453	24.9748	25.1755	25.4585	25.2487	25.3639	25.5186	30.6811	30.7541	30.6686	30.7639	30.643	30.6157	30.7995	30.8758	30.8825	30.8208	30.7012	30.7146				biological regulation;biosynthetic process;cellular metabolic process;cellular nitrogen compound metabolic process;cellular process;macromolecule metabolic process;metabolic process;nitrogen compound metabolic process;nucleobase-containing compound metabolic process;primary metabolic process;RNA metabolic process	cell part;endoplasmic reticulum;intracellular membrane-bounded organelle;intracellular non-membrane-bounded organelle;intracellular organelle;nucleolus;nucleus;organelle				33	33	33	50.9	50.9	50.9	77.672	0	108.58	20389000000	206	1.71674	0.145446	0.111317	2.78762	O15226	O15226	NF-kappa-B-repressing factor
23.2907	22.7615	22.7694	22.295	23.1257	23.3518	22.3631	22.2981	22.5349	22.9552	22.8192	22.5696	28.3554	27.953	28.2473	27.7919	28.0803	28.367	28.0879	27.8418	27.9654	28.2814	28.2418	28.3708				anatomical structure formation involved in morphogenesis;anatomical structure morphogenesis;biosynthetic process;cell junction organization;cellular component assembly;cellular component organization;cellular ketone metabolic process;cellular lipid metabolic process;cellular metabolic process;cellular process;developmental process;glycerol ether metabolic process;lipid metabolic process;membrane …	cell part;intracellular membrane-bounded organelle;intracellular organelle;membrane;microbody;mitochondrion;organelle;peroxisome	Glycerophospholipid metabolism;Peroxisome			13	13	13	32.2	32.2	32.2	77.187	0	102.84	3428500000	70	0.00266604	0.996031	-0.000988642	-0.00786418	O15228	O15228	Dihydroxyacetone phosphate acyltransferase
15.238	15.6549	15.1048	16.5644	16.0183	16.9284	NaN	NaN	16.1538	16.7191	16.6561	16.8771	NaN	NaN	NaN	NaN	NaN	NaN	NaN	NaN	NaN	NaN	NaN	24.37				anatomical structure development;anatomical structure formation involved in morphogenesis;anatomical structure morphogenesis;biological adhesion;biological regulation;cell adhesion;cell differentiation;cell junction organization;cell morphogenesis;cell motility;cell proliferation;cell recognition;cellular component assembly;cellular component disassembly;cellular component morphogenesis;cellular …	cell part;extracellular matrix;extracellular organelle;extracellular region;extracellular space;intracellular membrane-bounded organelle;intracellular organelle;laminin complex;macromolecular complex;nucleus;organelle;protein complex;vesicle	Amoebiasis;ECM-receptor interaction;Focal adhesion;Pathways in cancer;Small cell lung cancer;Toxoplasmosis			4	4	4	1.5	1.5	1.5	399.73	0	5.5385	147220000	3	NaN	NaN	0	NaN	O15230	O15230	Laminin subunit alpha-5
22.2763	22.532	22.0909	22.0577	22.1704	22.0521	21.9636	20.8325	20.5987	21.2314	21.139	20.9809	26.8682	26.8483	26.5567	26.5916	26.5657	26.3597	26.8747	26.5563	26.3693	26.8589	26.5074	26.2825				biological regulation;catabolic process;cellular localization;cellular metabolic process;cellular nitrogen compound metabolic process;cellular process;establishment of localization;localization;macromolecule metabolic process;metabolic process;mRNA metabolic process;mRNA processing;nitrogen compound metabolic process;nucleobase-containing compound metabolic process;nucleobase-containing compound …	cell part;cytosol;macromolecular complex;protein complex;ribonucleoprotein complex	mRNA surveillance pathway;RNA transport			5	5	5	7.4	7.4	7.4	76.277	0	7.2186	1172600000	13	0.176275	0.839587	-0.0568581	-0.444159	O15234	O15234	Protein CASC3
25.7466	26.4103	25.4075	25.9337	26.119	25.6342	26.0886	25.6137	25.8143	25.4553	25.7753	25.933	29.048	28.9635	28.627	28.7481	28.8511	28.5251	28.8924	28.8846	28.4065	28.5986	28.5629	28.6511				biosynthetic process;cellular component disassembly;cellular component organization;cellular metabolic process;cellular process;macromolecule metabolic process;metabolic process;mitochondrial translation;mitochondrion organization;organelle organization;primary metabolic process;protein metabolic process;translation;translational elongation;translational initiation	cell part;intracellular non-membrane-bounded organelle;intracellular organelle;macromolecular complex;membrane;organelle;ribonucleoprotein complex;ribosome;small ribosomal subunit				6	6	6	45.7	45.7	45.7	15.173	0	13.727	5097800000	35	0.54831	0.552742	-0.127817	-1.13478	O15235	O15235	28S ribosomal protein S12, mitochondrial
19.6574	19.715	19.8254	18.8817	20.6009	20.1887	19.7362	20.3392	20.0193	20.5592	19.7871	18.9267	25.1491	25.4596	25.7266	25.2782	25.2098	25.3479	25.4167	25.7028	25.3767	25.6148	25.5225	25.2068				catabolic process;cellular ketone metabolic process;cellular lipid metabolic process;cellular metabolic process;cellular process;lipid metabolic process;metabolic process;organic acid metabolic process;primary metabolic process;small molecule metabolic process	cell part;intracellular membrane-bounded organelle;intracellular organelle;membrane;microbody;mitochondrion;organelle;peroxisome	alpha-Linolenic acid metabolism;Biosynthesis of unsaturated fatty acids;Fatty acid metabolism;Peroxisome;PPAR signaling pathway			4	4	4	7.4	7.4	7.4	77.628	0	7.0775	508010000	12	0.464373	0.610205	0.111511	0.99487	O15254;O15254-2	O15254;O15254-2	Peroxisomal acyl-coenzyme A oxidase 3
25.1534	25.0498	25.098	25.4794	25.6627	25.6288	26.1593	25.783	25.6549	25.9176	25.1525	25.1438	28.5029	28.4233	28.3016	28.5975	28.6436	28.583	29.1249	28.9754	28.7618	28.8928	28.2871	28.0654				biological regulation;cellular component organization;cellular localization;cellular membrane organization;cellular process;establishment of localization;Golgi vesicle transport;localization;membrane organization;transport;vesicle-mediated transport	cell part;cell surface;Golgi apparatus;intracellular membrane-bounded organelle;intracellular organelle;organelle				4	4	4	24.5	24.5	24.5	22.958	0	9.0947	4664100000	47	0.460435	0.614049	0.175935	0.98814	O15258	O15258	Protein RER1
27.607	27.2775	27.0003	27.0523	27.494	27.5266	26.9978	26.9457	27.3787	27.3939	27.4827	27.4363	30.1176	29.9338	29.9228	29.903	30.2241	30.1777	29.7828	29.7121	30.3043	30.257	30.1388	30.1592				biological regulation;cellular component organization;cellular process;Golgi organization;organelle organization;regulation of organelle organization	cell part;intracellular membrane-bounded organelle;intracellular organelle;membrane;organelle				6	6	6	46.5	46.5	46.5	17.97	0	56.356	14043000000	89	0.0374998	0.967441	0.0125265	0.10652	O15260-2;O15260	O15260-2;O15260	Surfeit locus protein 4
26.0707	26.1389	25.8791	26.0327	26.3171	26.1942	25.6858	25.6341	26.1422	26.0021	25.7425	26.1789	30.4858	30.5748	30.501	30.4463	30.529	30.3912	30.3946	30.4832	30.4742	30.4229	30.375	30.4566				alcohol metabolic process;amine metabolic process;biosynthetic process;cellular lipid metabolic process;cellular metabolic process;cellular nitrogen compound metabolic process;cellular process;lipid metabolic process;metabolic process;nitrogen compound metabolic process;primary metabolic process;small molecule metabolic process	cell part;macromolecular complex;membrane;protein complex	Sphingolipid metabolism			18	18	18	49.7	49.7	49.7	52.743	0	163.85	17105000000	156	0.913386	0.363149	-0.0535901	-1.68917	O15269;O15269-2	O15269	Serine palmitoyltransferase 1
24.0303	23.6606	23.276	23.4476	23.6902	24.0897	23.4198	23.3037	23.1881	23.8167	23.5957	23.529	28.8113	28.7931	28.6787	28.7277	28.657	28.7967	28.8692	28.9484	28.6833	28.8446	28.6873	28.7614				alcohol metabolic process;amine metabolic process;biosynthetic process;cellular lipid metabolic process;cellular metabolic process;cellular nitrogen compound metabolic process;cellular process;lipid metabolic process;metabolic process;nitrogen compound metabolic process;primary metabolic process;small molecule metabolic process	cell part;intracellular membrane-bounded organelle;intracellular organelle;macromolecular complex;membrane;mitochondrion;organelle;protein complex	Sphingolipid metabolism			15	15	15	34	34	34	62.924	0	97.806	5238300000	64	0.511882	0.57677	0.0549555	1.07485	O15270	O15270	Serine palmitoyltransferase 2
17.7847	17.7434	18.0391	NaN	17.7817	17.2673	NaN	NaN	NaN	NaN	NaN	NaN	NaN	NaN	NaN	NaN	NaN	22.3292	NaN	NaN	NaN	NaN	NaN	NaN				anatomical structure development;biological regulation;cell development;cellular component organization;cellular metabolic process;cellular nitrogen compound metabolic process;cellular process;developmental process;DNA metabolic process;DNA repair;macromolecule metabolic process;metabolic process;mitochondrion organization;nitrogen compound metabolic process;nucleobase-containing compound metabol…	cell part;cytoplasm;intracellular membrane-bounded organelle;intracellular non-membrane-bounded organelle;intracellular organelle;macromolecular complex;membrane;mitochondrion;nucleolus;nucleoplasm;organelle;plasma membrane;protein complex				1	1	1	1.8	1.8	1.8	68.553	0.00080619	2.6518	39517000	3	NaN	NaN	0	NaN	O15287	O15287	Fanconi anemia group G protein
24.945	25.0709	25.0612	25.0458	25.1877	25.281	25.0107	25.131	25.2491	25.1058	25.2853	25.4091	30.7691	30.7188	30.8755	30.8373	30.7759	30.7971	30.9935	31.0699	30.9673	30.8014	30.9764	31.0197				biological regulation;carbohydrate metabolic process;cell communication;cell death;cellular component organization;cellular metabolic process;cellular process;chromatin modification;chromatin organization;chromosome organization;death;histone modification;macromolecule metabolic process;macromolecule modification;metabolic process;one-carbon metabolic process;organelle organization;peptidyl-amino…	cell part;cytoplasm;cytosol;histone methyltransferase complex;intracellular membrane-bounded organelle;intracellular organelle;macromolecular complex;membrane;microtubule organizing center;mitochondrion;nucleoplasm;nucleus;organelle;plasma membrane;protein complex	Other types of O-glycan biosynthesis			33	33	2	37.5	37.5	2.8	116.92	0	250.27	22408000000	223	2.63083	0.0562398	0.175709	4.04568	O15294;O15294-2;O15294-4	O15294;O15294-2;O15294-4	UDP-N-acetylglucosamine--peptide N-acetylglucosaminyltransferase 110 kDa subunit
NaN	NaN	17.5778	NaN	18.0891	18.2223	18.1113	NaN	18.5437	18.2795	17.8357	18.5712	NaN	NaN	NaN	NaN	NaN	NaN	NaN	NaN	NaN	NaN	NaN	24.1869				biological regulation;carbohydrate metabolic process;cell communication;cell death;cellular component organization;cellular metabolic process;cellular process;chromatin modification;chromatin organization;chromosome organization;death;histone modification;macromolecule metabolic process;macromolecule modification;metabolic process;one-carbon metabolic process;organelle organization;peptidyl-amino…	cell part;cytoplasm;cytosol;histone methyltransferase complex;intracellular membrane-bounded organelle;intracellular organelle;macromolecular complex;membrane;microtubule organizing center;mitochondrion;nucleoplasm;nucleus;organelle;plasma membrane;protein complex	Other types of O-glycan biosynthesis			32	1	1	36.9	1.8	1.8	115.7	0	8.4046	116970000	3	NaN	NaN	0	NaN	O15294-3	O15294-3	UDP-N-acetylglucosamine--peptide N-acetylglucosaminyltransferase 110 kDa subunit
25.1773	24.2512	24.1361	24.7375	24.943	25.0411	24.481	24.4836	24.4801	25.0235	25.2729	25.3634	29.0371	28.7726	28.8939	29.1398	28.9032	28.7934	29.0825	28.7722	28.7133	28.9377	28.8744	28.9472				alcohol metabolic process;biosynthetic process;carbohydrate metabolic process;cellular metabolic process;cellular nitrogen compound metabolic process;cellular process;macromolecule metabolic process;macromolecule modification;metabolic process;nitrogen compound metabolic process;nucleobase-containing compound metabolic process;nucleotide-sugar metabolic process;oligosaccharide metabolic process;p…	cell body;cell part;cytosol;extracellular organelle;neuronal cell body;organelle;vesicle	Amino sugar and nucleotide sugar metabolism;Fructose and mannose metabolism			10	10	10	50.4	50.4	50.4	28.082	0	100.28	5747000000	54	0.177595	0.838354	-0.0354481	-0.447055	O15305;Q92871	O15305	Phosphomannomutase 2
21.8499	21.6869	21.5147	21.5605	21.908	21.6724	21.0555	21.5209	21.6	21.6584	21.8206	22.0527	NaN	27.1419	27.1243	27.4115	27.0198	26.9015	NaN	NaN	27.2718	NaN	NaN	26.9509				biological regulation	cell part;membrane				8	8	6	15.7	15.7	12.6	81.84	0	12.06	1650400000	16	NaN	NaN	0	NaN	O15320-8;O15320-4;O15320-3;O15320;O15320-6;O15320-5;O15320-7;O15320-2;A4FU28	O15320-8;O15320-4;O15320-3;O15320;O15320-6;O15320-5;O15320-7;O15320-2	cTAGE family member 5
22.9648	23.2828	22.6775	22.7928	23.1161	23.0484	22.8397	22.4008	23.142	23.2696	22.3826	22.413	27.4891	27.721	27.3988	27.3846	27.5083	27.3271	27.5039	27.3718	28.1054	27.5757	27.3768	27.0168				autophagy;catabolic process;cellular metabolic process;cellular process;metabolic process	cell part;intracellular organelle;membrane;organelle;vesicle				5	5	5	12.5	12.5	12.5	55.25	0	13.28	2152800000	29	0.0459838	0.959236	0.020263	0.129498	O15321-2;O15321	O15321-2;O15321	Transmembrane 9 superfamily member 1
23.0661	23.5254	23.5162	23.6222	23.5574	23.3605	23.4916	23.6881	23.9517	23.9149	24.1558	23.938	28.4262	28.4513	28.5759	28.4813	28.4336	28.479	28.7805	28.9799	28.5215	28.6603	28.7155	28.9296				biological regulation;cellular component organization;cellular localization;cellular process;cytoskeleton organization;developmental process;localization;organelle organization;regulation of organelle organization;response to chemical stimulus;response to stimulus;signal transduction	cell part;cytosol;intracellular non-membrane-bounded organelle;intracellular organelle;macromolecular complex;organelle;protein complex	Ubiquitin mediated proteolysis			13	13	12	22.5	22.5	21	75.25	0	40.611	4668800000	44	2.56863	0.0597929	0.290006	3.95688	O15344;O15344-2	O15344;O15344-2	E3 ubiquitin-protein ligase Midline-1
29.6481	29.6195	29.778	29.7673	29.9204	29.7175	29.106	29.2758	28.8587	29.3456	29.7945	29.8921	32.1592	32.2353	32.2097	32.3183	32.2393	32.0093	32.2618	32.2963	32.0804	32.0361	32.3677	32.4137				biological regulation;cellular component organization;cellular metabolic process;cellular nitrogen compound metabolic process;cellular process;chromatin modification;chromatin organization;chromosome organization;developmental process;DNA metabolic process;DNA recombination;macromolecule metabolic process;metabolic process;multicellular organismal development;multicellular organismal process;nitr…	cell part;chromosome;intracellular membrane-bounded organelle;intracellular non-membrane-bounded organelle;intracellular organelle;nucleus;organelle				17	17	16	49	49	43	22.98	0	154.3	58343000000	207	0.264082	0.762489	0.0475025	0.627488	O15347	O15347	High mobility group protein B3
26.9083	27.04	26.897	26.7843	27.0104	26.9467	26.5932	26.736	26.9734	26.9395	26.979	27.164	31.5148	31.6452	31.7205	31.6426	31.5085	31.5599	31.5362	31.6003	31.553	31.5502	31.723	31.6793				biological regulation;cellular metabolic process;cellular process;macromolecule metabolic process;macromolecule modification;metabolic process;phosphorus metabolic process;primary metabolic process;protein dephosphorylation;protein metabolic process;protein modification process;regulation of cell cycle	cell part;cytoplasm;intracellular membrane-bounded organelle;intracellular organelle;nucleoplasm;nucleus;organelle				22	22	22	49.1	49.1	49.1	59.271	0	176.64	38130000000	216	0.0652816	0.941139	0.00842889	0.180408	O15355	O15355	Protein phosphatase 1G
18.9388	18.9674	20.3835	20.0629	19.4921	20.6096	19.7902	20.0035	20.2991	20.2241	20.7331	20.3852	NaN	NaN	26.5325	26.3409	NaN	26.5557	26.6579	26.4638	26.2928	26.4651	26.539	26.4524				alcohol metabolic process;biological adhesion;biological regulation;biosynthetic process;carbohydrate metabolic process;cell adhesion;cellular component organization;cellular lipid metabolic process;cellular membrane organization;cellular metabolic process;cellular process;cytoskeleton organization;developmental process;endocytosis;establishment of localization;immune system process;lipid metabol…	cell part;cell projection;cytoplasm;cytoskeleton;cytosol;filopodium;Golgi apparatus;intracellular membrane-bounded organelle;intracellular non-membrane-bounded organelle;intracellular organelle;membrane;organelle;plasma membrane	Inositol phosphate metabolism;Phosphatidylinositol signaling system			10	10	10	11.9	11.9	11.9	138.6	0	13.429	897860000	11	NaN	NaN	0	NaN	O15357;O15357-2;Q92835-2;Q92835;Q7Z7G1-3;Q7Z7G1;Q92835-3	O15357;O15357-2	Phosphatidylinositol 3,4,5-trisphosphate 5-phosphatase 2
18.2328	17.9905	18.4329	18.4606	18.5497	18.4111	17.9527	17.8647	17.7396	18.009	17.9074	18.0885	24.2303	24.0624	24.7923	24.8741	24.4317	24.2745	24.2936	24.2344	24.0498	24.1818	24.0893	24.1884				anatomical structure development;biological regulation;cellular component assembly;cellular component organization;cellular metabolic process;cellular nitrogen compound metabolic process;cellular process;developmental process;DNA metabolic process;DNA repair;macromolecular complex assembly;macromolecule metabolic process;meiosis;metabolic process;nitrogen compound metabolic process;nucleobase-con…	cell part;cytoplasm;intracellular membrane-bounded organelle;intracellular non-membrane-bounded organelle;intracellular organelle;macromolecular complex;nucleolus;nucleoplasm;nucleus;organelle;protein complex				2	2	2	1.4	1.4	1.4	162.77	0.00017525	4.3471	239020000	7	1.11504	0.277179	-0.271336	-1.97324	O15360	O15360	Fanconi anemia group A protein
27.5845	27.885	27.5651	27.6907	27.7784	27.8244	27.5458	27.5253	27.5496	27.6378	27.9365	28.0416	32.2708	32.4065	32.2095	32.35	32.3225	32.2713	32.3319	32.2804	32.2401	32.2821	32.6254	32.6751				biological regulation;biosynthetic process;cellular component assembly;cellular component organization;cellular macromolecular complex assembly;cellular metabolic process;cellular process;macromolecular complex assembly;macromolecule metabolic process;metabolic process;primary metabolic process;protein metabolic process;regulation of translation;ribonucleoprotein complex assembly;translation;tran…	cell part;cytosol;macromolecular complex;membrane;protein complex;ribonucleoprotein complex	RNA transport			29	29	29	64.2	64.2	64.2	63.972	0	323.31	66495000000	413	0.593721	0.527467	0.100764	1.20798	O15371	O15371	Eukaryotic translation initiation factor 3 subunit D
27.0795	27.1677	26.9979	26.9464	26.9517	26.9913	26.8387	26.9605	26.9545	26.948	27.1997	27.404	31.4147	31.4989	31.4973	31.4628	31.4138	31.2498	31.423	31.3195	31.4069	31.3273	31.6563	31.63				biological regulation;biosynthetic process;cellular component assembly;cellular component organization;cellular macromolecular complex assembly;cellular metabolic process;cellular process;macromolecular complex assembly;macromolecule metabolic process;metabolic process;primary metabolic process;protein metabolic process;regulation of translation;ribonucleoprotein complex assembly;translation;tran…	cell part;cytosol;extracellular organelle;macromolecular complex;membrane;organelle;protein complex;ribonucleoprotein complex;vesicle	Measles;RNA transport			23	23	23	67	67	67	39.93	0	219.03	33220000000	265	0.215719	0.801458	0.0376317	0.528727	O15372	O15372	Eukaryotic translation initiation factor 3 subunit H
21.3411	21.7206	21.1105	20.9713	21.0193	21.2179	20.6011	20.9827	20.7701	20.7312	19.9515	21.8388	26.2685	26.4328	25.6813	NaN	25.5452	NaN	25.6357	25.6393	26.1024	25.5444	NaN	25.5184				biological regulation;biosynthetic process;cellular component assembly;cellular component organization;cellular lipid metabolic process;cellular metabolic process;cellular nitrogen compound metabolic process;cellular process;chromatin modification;chromatin organization;chromosome organization;cytoskeleton organization;lipid metabolic process;macromolecule metabolic process;macromolecule modifica…	cell part;chromatin remodeling complex;cytoplasm;Golgi apparatus;intracellular membrane-bounded organelle;intracellular organelle;macromolecular complex;membrane;nucleoplasm;nucleus;organelle;plasma membrane;protein complex;transcriptional repressor complex				6	5	5	18	16.1	16.1	48.847	0	9.9617	646870000	10	0.630509	0.502112	-0.2939	-1.30191	O15379;O15379-2	O15379;O15379-2	Histone deacetylase 3
24.8757	24.7655	24.8382	24.6368	24.8699	24.9192	24.6407	24.5676	24.6782	24.7008	24.7695	24.7021	30.4719	30.3319	30.3705	30.2943	30.4069	30.4054	30.4006	30.3432	30.3079	30.4824	30.4909	30.383					cell part;cytoplasm;intracellular membrane-bounded organelle;intracellular non-membrane-bounded organelle;intracellular organelle;membrane;mitochondrion;nucleolus;nucleus;organelle;plasma membrane	Ribosome biogenesis in eukaryotes			31	31	31	40.8	40.8	40.8	95.05	0	112.82	15924000000	149	0.220115	0.798612	0.0212034	0.537916	O15381;O15381-5;O15381-2;O15381-3;O15381-4	O15381;O15381-5;O15381-2;O15381-3;O15381-4	Nuclear valosin-containing protein-like
26.0744	25.8352	25.5785	25.6512	25.7951	25.4049	25.5247	25.5316	25.787	25.773	26.0938	26.1775	29.8046	29.593	29.4652	29.3141	29.3733	29.4639	29.415	29.319	29.5544	29.6623	29.6889	29.527				amine metabolic process;biological regulation;biosynthetic process;catabolic process;cellular amino acid metabolic process;cellular ketone metabolic process;cellular metabolic process;cellular nitrogen compound metabolic process;cellular process;metabolic process;nitrogen compound metabolic process;organic acid metabolic process;primary metabolic process;small molecule metabolic process	cell part;intracellular membrane-bounded organelle;intracellular organelle;mitochondrion;organelle	Pantothenate and CoA biosynthesis;Valine, leucine and isoleucine biosynthesis;Valine, leucine and isoleucine degradation			10	10	10	33.7	33.7	33.7	33.776	0	81.877	9041600000	80	0.103046	0.905929	0.0254005	0.275184	O15382-2;O15382	O15382-2;O15382	Branched-chain-amino-acid aminotransferase, mitochondrial
20.2182	21.5256	22.1719	21.7394	21.2778	21.4903	21.1144	20.4033	21.282	20.7927	20.6464	21.3023	NaN	NaN	25.3228	24.9933	24.9874	NaN	25.0859	24.6932	25.2139	24.8063	NaN	NaN				biological regulation;biosynthetic process;cellular metabolic process;cellular nitrogen compound metabolic process;cellular process;macromolecule metabolic process;metabolic process;nitrogen compound metabolic process;nucleobase-containing compound metabolic process;primary metabolic process;RNA metabolic process	cell part;intracellular membrane-bounded organelle;intracellular organelle;nucleus;organelle				6	2	2	16.4	4.3	4.3	41.347	0.0055274	1.7706	392650000	3	NaN	NaN	0	NaN	O15391	O15391	Transcription factor YY2
23.0301	24.25	23.5565	23.807	23.4432	23.8667	23.6681	23.5219	23.7514	23.6436	23.9685	22.4376	26.3836	26.7264	26.6667	26.5722	26.5858	26.5232	26.5436	26.5069	26.6071	26.5386	26.4326	26.3703				biological regulation;biosynthetic process;cell cycle;cell division;cellular component assembly;cellular component organization;cellular metabolic process;cellular nitrogen compound metabolic process;cellular process;chromosome segregation;cytokinesis;cytoskeleton organization;establishment of localization;localization;macromolecule metabolic process;macromolecule modification;metabolic process;m…	cell part;chromosome;cytoplasm;cytosol;intracellular membrane-bounded organelle;intracellular non-membrane-bounded organelle;intracellular organelle;kinetochore;macromolecular complex;microtubule organizing center;midbody;nuclear chromosome;nucleus;organelle;protein complex	Colorectal cancer;Pathways in cancer			4	4	4	44.4	44.4	44.4	13.467	0	11.434	1098500000	26	0.63939	0.497183	-0.0764592	-1.28009	O15392-5;O15392-4;O15392;O15392-2;O15392-7;O15392-6;O15392-3	O15392-5;O15392-4;O15392;O15392-2;O15392-7;O15392-6;O15392-3	Baculoviral IAP repeat-containing protein 5
24.5954	24.1862	24.4015	24.1127	23.9624	24.217	24.0245	23.7887	23.8937	23.9879	24.2754	24.3332	29.9303	29.7248	29.9644	30.0129	29.7149	29.8058	29.9337	29.7985	29.7295	29.8489	29.8811	29.9087				biological regulation;cellular process;establishment of localization;macromolecule metabolic process;metabolic process;protein transport;response to stimulus;signal transduction;transport	cell part;cytosol;nucleoplasm				20	19	19	24.4	23.4	23.4	119.94	0	158.02	11064000000	114	0.0517464	0.953983	-0.00877698	-0.144893	O15397;O15397-2	O15397;O15397-2	Importin-8
25.3913	25.233	25.0951	25.1494	25.7657	25.2879	25.0033	25.1007	24.9207	25.029	24.9388	25.3622	28.6688	28.6742	28.6364	28.6952	28.8054	28.4827	28.6051	28.7705	28.4911	28.4557	28.2937	28.6611				biological regulation;cellular component assembly;cellular component organization;cellular localization;cellular membrane organization;cellular process;establishment of localization;localization;membrane docking;membrane fusion;membrane organization;organelle assembly;organelle fusion;organelle localization;organelle organization;protein transport;transport;vesicle organization	cell part;cytoplasmic membrane-bounded vesicle;endomembrane system;endosome;extracellular organelle;intracellular membrane-bounded organelle;intracellular organelle;lysosome;macromolecular complex;membrane;organelle;plasma membrane;protein complex;vacuole;vesicle	Phagosome;SNARE interactions in vesicular transport			8	8	8	39.7	39.7	39.7	27.4	0	56.869	4654100000	49	0.724785	0.445913	-0.11426	-1.41146	O15400-2;O15400	O15400-2;O15400	Syntaxin-7
NaN	23.1654	NaN	NaN	23.6748	24.1758	22.4234	22.4953	24.1557	23.7071	23.6493	23.02	NaN	NaN	NaN	NaN	NaN	NaN	NaN	NaN	NaN	NaN	NaN	24.021				biological regulation;cellular homeostasis;cellular ion homeostasis;cellular process;drug transport;establishment of localization;homeostatic process;ion transport;transmembrane transport;transport	cell body;cell part;endosome;intracellular membrane-bounded organelle;intracellular organelle;membrane;neuronal cell body;organelle;plasma membrane	Mineral absorption			1	1	1	10	10	10	21.09	0.00049172	3.0473	214670000	4	NaN	NaN	0	NaN	O15431	O15431	High affinity copper uptake protein 1
22.0847	22.0099	21.7441	22.054	22.2058	22.2144	21.8858	22.0578	21.819	22.1	21.787	22.1003	28.1388	28.1334	28.2629	28.2999	28.2643	28.3181	28.4086	28.4394	28.0113	28.1793	28.3701	28.1164				biological regulation;cell activation;cellular process;coagulation;establishment of localization;exocytosis;metabolic process;multicellular organismal process;regulation of body fluid levels;response to chemical stimulus;response to drug;response to endogenous stimulus;response to stimulus;secretion;transmembrane transport;transport;vesicle-mediated transport	cell part;membrane;plasma membrane	ABC transporters;Bile secretion			14	13	13	14.6	14.1	14.1	149.52	0	52.955	3606300000	45	0.0834269	0.923709	0.017923	0.226697	O15439;O15439-2;O15439-3	O15439;O15439-2;O15439-3	Multidrug resistance-associated protein 4
NaN	18.0922	17.2105	17.3918	17.2912	18.1247	NaN	16.682	18.4491	18.3321	17.3861	17.8965	NaN	NaN	NaN	NaN	NaN	NaN	NaN	NaN	NaN	24.4497	NaN	NaN				amine metabolic process;biosynthetic process;carbohydrate metabolic process;cellular process;establishment of localization;macromolecule metabolic process;metabolic process;nitrogen compound metabolic process;polysaccharide metabolic process;primary metabolic process;small molecule metabolic process;transmembrane transport;transport	cell part;membrane;plasma membrane	ABC transporters			2	2	2	1.2	1.2	1.2	160.66	0.0072993	1.6134	146740000	1	NaN	NaN	0	NaN	O15440	O15440	Multidrug resistance-associated protein 5
25.075	24.9117	24.8314	24.8907	24.9984	24.8742	24.8352	24.6994	25.0055	24.8994	24.9835	25.1262	29.4788	29.1336	29.3312	29.35	29.2338	29.1561	29.4839	29.3942	29.3345	29.2496	29.4681	29.3333				biological regulation;biosynthetic process;cellular metabolic process;cellular nitrogen compound metabolic process;cellular process;macromolecule metabolic process;metabolic process;nitrogen compound metabolic process;nucleobase-containing compound metabolic process;primary metabolic process;regulation of gene expression, epigenetic;response to stimulus;RNA metabolic process;signal transduction;t…	cell part;chromosome;cytoplasm;intracellular membrane-bounded organelle;intracellular non-membrane-bounded organelle;intracellular organelle;macromolecular complex;mitochondrion;nucleolus;nucleoplasm;nucleus;organelle;protein complex;RNA polymerase complex;transcription factor complex				12	12	12	47.6	47.6	47.6	54.985	0	126.31	7681700000	78	0.778574	0.419805	0.0966717	1.49221	O15446;O15446-2	O15446;O15446-2	DNA-directed RNA polymerase I subunit RPA34
26.3579	26.2083	26.0281	26.2734	26.3678	26.37	26.0146	26.0584	26.0754	26.125	26.1555	26.3053	31.3986	31.3477	31.2162	31.3274	31.2903	31.2222	31.0721	31.1897	30.9584	30.9977	31.1114	31.0274				amine metabolic process;cellular amino acid metabolic process;cellular ketone metabolic process;cellular metabolic process;cellular nitrogen compound metabolic process;cellular process;heterocycle metabolic process;macromolecule metabolic process;macromolecule modification;metabolic process;nitrogen compound metabolic process;organic acid metabolic process;peptidyl-amino acid modification;primary…	cell part;cytoplasm;endoplasmic reticulum;intracellular membrane-bounded organelle;intracellular organelle;macromolecular complex;nucleus;organelle;protein complex	Arginine and proline metabolism	+	LFQ KD_LFQ wt	19	19	19	44.8	44.8	44.8	60.632	0	175.79	27769000000	147	3.49184	0.0221768	-0.240929	-5.353	O15460-2;O15460	O15460-2;O15460	Prolyl 4-hydroxylase subunit alpha-2
19.2829	NaN	18.7931	18.8915	19.2756	18.7025	18.618	18.8767	NaN	19.2327	19.0236	19.3563	NaN	NaN	NaN	NaN	NaN	NaN	NaN	NaN	NaN	NaN	NaN	24.4447				biological regulation;cellular process;macromolecule metabolic process;metabolic process;primary metabolic process;protein metabolic process;proteolysis;response to stimulus;signal transduction	cell part;cell surface;cytoplasm;extracellular organelle;organelle;vesicle				1	1	1	3	3	3	73.168	0.0090676	1.5152	181680000	1	NaN	NaN	0	NaN	O15484	O15484	Calpain-5
25.0471	25.5497	25.128	25.3904	25.2584	25.9292	25.4194	25.1762	25.5641	25.6999	25.5464	25.6326	29.1306	29.2305	29.3638	29.3561	29.3839	29.4482	29.3904	29.2835	29.4829	29.3097	29.2335	29.2976				cellular component organization;cellular membrane organization;cellular process;endosome transport;establishment of localization;Golgi vesicle transport;membrane docking;membrane fusion;membrane organization;metabolic process;organelle fusion;organelle organization;protein transport;transport;vesicle organization;vesicle-mediated transport	cell part;cytoplasm;cytosol;endoplasmic reticulum;endosome;extracellular organelle;Golgi apparatus;intracellular membrane-bounded organelle;intracellular organelle;macromolecular complex;membrane;mitochondrion;organelle;protein complex;vesicle	SNARE interactions in vesicular transport			11	11	11	60.1	60.1	60.1	22.417	0	34.469	7789500000	67	0.0868701	0.920335	0.0140889	0.23532	O15498	O15498	Synaptobrevin homolog YKT6
23.8972	23.7084	24.0868	23.6239	23.4262	23.8395	23.4169	23.358	23.7973	23.6878	23.6301	23.5105	28.0729	27.8528	28.1042	28.0367	27.7117	27.9685	27.8891	27.9918	28.1491	27.9718	27.7993	27.7283				biological regulation;biosynthetic process;carbohydrate metabolic process;carbohydrate transport;cell cycle;cellular component disassembly;cellular component organization;cellular membrane organization;cellular metabolic process;cellular nitrogen compound metabolic process;cellular process;establishment of localization;macromolecule metabolic process;macromolecule modification;membrane organizati…	cell part;cytoplasm;cytosol;intracellular membrane-bounded organelle;intracellular organelle;macromolecular complex;membrane;nuclear pore;nucleoplasm;nucleus;organelle;protein complex	RNA transport			6	6	6	20.8	20.8	20.8	44.871	0	72.042	3065300000	45	0.164609	0.85094	-0.0362508	-0.418358	O15504;O15504-2;O15504-3	O15504;O15504-2	Nucleoporin-like protein 2
24.2016	23.0056	22.0417	20.8304	23.6678	23.7832	21.654	21.0113	23.5659	23.0335	23.3504	23.4614	27.7184	26.3709	NaN	NaN	26.5939	26.8863	NaN	NaN	26.6937	26.835	26.4401	26.899				biological regulation;cell motility;cellular component movement;cellular component organization;cellular process;cytoskeleton organization;immune system process;locomotion;organelle organization;regulation of organelle organization;response to chemical stimulus;response to external stimulus;response to stimulus;response to stress;signal transduction	cell part;cell projection;cytoplasm;cytoskeleton;cytosol;extracellular organelle;intracellular non-membrane-bounded organelle;intracellular organelle;macromolecular complex;organelle;protein complex;vesicle	Bacterial invasion of epithelial cells;Fc gamma R-mediated phagocytosis;Pathogenic Escherichia coli infection;Regulation of actin cytoskeleton;Shigellosis			5	4	4	46.4	46.4	46.4	16.32	0	10.842	1103200000	12	0.22612	0.793802	-0.175476	-0.562538	O15511;O15511-2	O15511;O15511-2	Actin-related protein 2/3 complex subunit 5
25.9533	25.9338	25.5681	25.5011	25.6712	25.5746	25.0357	24.9268	25.3032	25.5608	25.5324	24.2582	29.1422	28.9075	28.6981	28.7099	28.6701	28.8098	28.6044	28.344	28.6721	28.7679	28.6564	28.0324				biological regulation;biosynthetic process;catabolic process;cellular component assembly;cellular component organization;cellular macromolecular complex assembly;cellular metabolic process;cellular nitrogen compound metabolic process;cellular process;developmental process;DNA metabolic process;DNA repair;establishment of localization;macromolecular complex assembly;macromolecule metabolic process…	cell part;intracellular membrane-bounded organelle;intracellular non-membrane-bounded organelle;intracellular organelle;macromolecular complex;nucleoplasm;nucleus;organelle;protein complex;ribonucleoprotein complex;RNA polymerase complex	Huntington's disease;Purine metabolism;Pyrimidine metabolism;RNA polymerase			7	7	7	55.6	55.6	55.6	16.311	0	86.263	4999500000	48	1.36278	0.206701	-0.310068	-2.31182	O15514	O15514	DNA-directed RNA polymerase II subunit RPB4
22.9135	22.5788	22.5388	21.6594	22.7084	22.0884	22.1712	22.1276	21.3156	22.9965	22.5079	21.7789	27.1249	27.0925	27.1804	27.3974	26.9963	27.0959	27.2109	26.6258	26.9766	26.9228	27.2195	27.0324				anatomical structure development;biological regulation;biosynthetic process;cell activation;cell communication;cell development;cell junction organization;cell motility;cell-cell signaling;cellular component assembly;cellular component movement;cellular component organization;cellular metabolic process;cellular nitrogen compound metabolic process;cellular process;coagulation;cytoskeleton organiza…	cell part;cell projection;cytoplasm;cytoplasmic membrane-bounded vesicle;cytosol;intracellular membrane-bounded organelle;intracellular organelle;membrane;nucleoplasm;organelle;plasma membrane;vesicle	Aldosterone-regulated sodium reabsorption;Endometrial cancer;Focal adhesion;Insulin signaling pathway;mTOR signaling pathway;Non-small cell lung cancer;PPAR signaling pathway;Prostate cancer			10	10	10	23.6	23.6	23.6	60.395	0	15.285	1618200000	31	0.732555	0.442006	-0.149913	-1.42321	O15530-3;O15530;O15530-2;Q6A1A2;O15530-4;O15530-5	O15530-3;O15530;O15530-2;Q6A1A2;O15530-4;O15530-5	3-phosphoinositide-dependent protein kinase 1;Putative 3-phosphoinositide-dependent protein kinase 2
20.5767	20.9687	20.0859	20.471	20.5063	20.9141	20.385	20.5871	20.5211	20.862	20.4402	20.8825	NaN	NaN	NaN	NaN	NaN	NaN	NaN	NaN	NaN	NaN	NaN	24.7904				amide transport;cellular component assembly;cellular component organization;cellular metabolic process;cellular process;establishment of localization;Golgi vesicle transport;immune system process;macromolecular complex assembly;metabolic process;peptide metabolic process;peptide transport;protein complex assembly;response to stimulus;transport;vesicle-mediated transport	cell part;endoplasmic reticulum;intracellular membrane-bounded organelle;intracellular organelle;macromolecular complex;membrane;MHC class I peptide loading complex;organelle;protein complex	Antigen processing and presentation			1	1	1	3.2	3.2	3.2	43.885	0.00033784	3.6044	290380000	7	NaN	NaN	0	NaN	O15533-2;O15533;O15533-3	O15533-2;O15533;O15533-3	Tapasin
24.2964	24.3576	24.1379	24.3297	24.1746	23.9995	23.8638	23.9541	23.4408	23.8683	23.269	23.5492	28.0907	28.2155	28.1612	28.3468	27.9955	27.7814	28.4127	28.3649	27.9543	27.8883	28.2893	28.1784									8	8	8	25.1	25.1	25.1	38.787	0	24.66	3365200000	37	0.298098	0.734731	0.0827971	0.694163	O15541	O15541	RING finger protein 113A
19.7265	19.7719	19.4306	19.844	19.811	19.5009	18.7536	19.4476	18.936	18.7536	19.4527	19.3816	NaN	NaN	25.4245	NaN	25.5438	NaN	NaN	25.6165	NaN	NaN	25.9598	25.3217				anatomical structure formation involved in morphogenesis;anatomical structure morphogenesis;biological regulation;cell differentiation;cellular component organization;cellular metabolic process;cellular process;chromatin modification;chromatin organization;chromosome organization;developmental process;embryo development;growth;histone modification;macromolecule metabolic process;macromolecule mod…	cell part;histone methyltransferase complex;intracellular membrane-bounded organelle;intracellular organelle;macromolecular complex;nucleoplasm;nucleus;organelle;protein complex				5	5	3	5.4	5.4	3.6	154.17	0	29.136	540110000	13	NaN	NaN	0	NaN	O15550	O15550	Lysine-specific demethylase 6A
28.0857	27.7509	27.1955	27.392	28.0349	28.0909	27.3976	27.5992	27.4063	28.0677	27.6905	27.9877	32.9707	33.0352	32.8202	32.94	33.0359	33.0467	33.0327	32.9528	33.1578	33.1738	33.1842	33.0402				cellular metabolic process;cellular nitrogen compound metabolic process;cellular process;macromolecule metabolic process;metabolic process;mRNA metabolic process;mRNA processing;nitrogen compound metabolic process;nucleobase-containing compound metabolic process;primary metabolic process;RNA metabolic process;RNA processing;RNA splicing	cell part;cytoplasm;intracellular membrane-bounded organelle;intracellular non-membrane-bounded organelle;intracellular organelle;macromolecular complex;nucleolus;nucleoplasm;nucleus;organelle;ribonucleoprotein complex;spliceosomal complex	Spliceosome			48	48	47	61.9	61.9	60.8	90.932	0	232.96	106220000000	571	1.27918	0.226558	0.115463	2.19843	O43143	O43143	Pre-mRNA-splicing factor ATP-dependent RNA helicase DHX15
23.5379	23.665	23.8818	23.6489	23.8602	23.7636	23.7503	23.7367	23.7491	24.1473	24.0186	23.869	28.3893	28.4205	28.5755	28.6665	28.5004	28.5197	28.5738	28.6193	28.3699	28.7174	28.5514	28.6456				biosynthetic process;cellular metabolic process;cellular nitrogen compound metabolic process;cellular process;macromolecule metabolic process;metabolic process;mRNA metabolic process;mRNA processing;nitrogen compound metabolic process;nucleobase-containing compound metabolic process;primary metabolic process;RNA metabolic process;RNA processing;transcription from RNA polymerase II promoter;viral …	cell part;intracellular membrane-bounded organelle;intracellular non-membrane-bounded organelle;intracellular organelle;macromolecular complex;nucleolus;nucleoplasm;nucleus;organelle;protein complex;receptor complex	mRNA surveillance pathway			10	10	10	24.4	24.4	24.4	54.843	0	25.511	4416100000	37	0.504698	0.582646	0.0675774	1.06289	O43148;O43148-2	O43148;O43148-2	mRNA cap guanine-N7 methyltransferase
19.2351	19.1663	19.3172	18.7597	19.236	18.7651	19.3897	18.996	19.1698	19.3334	19.7752	19.1681	26.7025	26.6935	26.4283	26.4759	26.2308	26.2419	26.3059	26.3451	26.2003	26.4772	26.125	26.1883									8	8	8	4.1	4.1	4.1	331.07	0	29.982	979790000	27	1.05858	0.300806	-0.188523	-1.89471	O43149;O43149-3;O43149-2	O43149;O43149-3	Zinc finger ZZ-type and EF-hand domain-containing protein 1
22.7936	21.9272	21.9875	22.2467	22.4725	22.886	22.1699	22.2289	22.2236	22.5298	22.7145	22.8619	28.2809	27.6915	28.253	27.3038	28.2318	28.5479	27.9405	28.2022	28.0623	28.1673	28.4866	28.5144				biological regulation	cell part;cytoplasm;macromolecular complex;protein complex				10	10	10	14.1	14.1	14.1	122.07	0	175.06	3452800000	95	0.378624	0.672514	0.177393	0.844393	O43156	O43156	TELO2-interacting protein 1 homolog
24.8249	24.7582	24.652	24.8549	24.6846	24.8769	24.3377	24.513	24.6095	24.3861	24.4743	24.3655	29.5144	29.2996	29.3294	29.4602	29.2256	29.3387	29.3423	29.5744	29.3918	29.3132	29.1738	29.2341				biological regulation;biosynthetic process;cell communication;cellular component organization;cellular metabolic process;cellular nitrogen compound metabolic process;cellular process;chromatin modification;chromatin organization;chromosome organization;gene silencing;macromolecule metabolic process;metabolic process;nitrogen compound metabolic process;nucleobase-containing compound metabolic proc…	cell part;chromatin remodeling complex;cytoplasm;intracellular membrane-bounded organelle;intracellular non-membrane-bounded organelle;intracellular organelle;macromolecular complex;membrane;nucleolus;nucleoplasm;nucleus;organelle;plasma membrane;protein complex				13	13	13	39	39	39	50.714	0	54.541	7754100000	103	0.122509	0.888117	-0.0230675	-0.321831	O43159	O43159	Ribosomal RNA-processing protein 8
20.0438	20.176	19.9711	19.8316	19.7581	NaN	NaN	19.7254	19.1266	19.5053	19.6965	19.5283	NaN	NaN	NaN	NaN	NaN	NaN	NaN	NaN	NaN	NaN	NaN	24.2298				behavior;biological regulation;cellular metabolic process;cellular process;macromolecule metabolic process;macromolecule modification;metabolic process;multicellular organismal process;neurological system process;primary metabolic process;protein metabolic process;protein modification by small protein conjugation or removal;protein modification process;response to stimulus;signal transduction	cell part;cytoplasm;membrane;plasma membrane				2	2	2	4.7	4.7	4.7	76.09	0	6.0701	231460000	4	NaN	NaN	0	NaN	O43164-2;O43164	O43164-2;O43164	E3 ubiquitin-protein ligase Praja-2
26.3605	26.5523	26.3226	25.991	26.2575	26.0871	26.2774	26.0803	26.0046	26.1034	26.4482	26.553	29.1018	28.997	28.8919	28.6645	28.8768	28.5917	29.1713	28.9839	28.8345	28.8979	29.0905	29.0435				metabolic process	cell part;membrane				4	4	4	40.4	40.4	40.4	16.332	0	45.972	5810500000	52	0.844621	0.390108	0.149668	1.58958	O43169	O43169	Cytochrome b5 type B
26.6579	26.9536	26.6155	26.6389	26.5561	26.8075	26.4637	26.5587	26.4626	26.6377	26.6309	26.8027	31.4935	31.7661	31.6048	31.6231	31.5547	31.675	31.685	31.7193	31.5891	31.6255	31.688	31.7281				cellular metabolic process;cellular nitrogen compound metabolic process;cellular process;macromolecule metabolic process;metabolic process;mRNA metabolic process;mRNA processing;nitrogen compound metabolic process;nucleobase-containing compound metabolic process;primary metabolic process;RNA metabolic process;RNA processing;RNA splicing	cell part;intracellular membrane-bounded organelle;intracellular organelle;macromolecular complex;nucleoplasm;nucleus;organelle;ribonucleoprotein complex;small nuclear ribonucleoprotein complex;spliceosomal complex	Spliceosome			27	27	27	58.7	58.7	58.7	58.32	0	153.96	38057000000	235	0.580377	0.535802	0.0529423	1.18663	O43172-2;O43172	O43172-2;O43172	U4/U6 small nuclear ribonucleoprotein Prp4
30.2744	30.4058	30.1441	30.0666	30.2028	30.243	29.7725	29.791	30.0135	30.0385	30.1308	30.1684	34.7658	34.8515	34.7676	34.7818	34.8671	34.7433	34.6138	34.5517	34.6734	34.5705	34.7883	34.7374				amine metabolic process;anatomical structure development;biological regulation;biosynthetic process;cell development;cellular amino acid metabolic process;cellular component organization;cellular ketone metabolic process;cellular metabolic process;cellular nitrogen compound metabolic process;cellular process;developmental process;metabolic process;nitrogen compound metabolic process;organic acid …	cell part;cytosol;extracellular organelle;organelle;vesicle	Glycine, serine and threonine metabolism;Methane metabolism			35	35	35	69.6	69.6	69.6	56.65	0	323.31	334890000000	649	2.03216	0.104857	-0.140331	-3.2129	O43175	O43175	D-3-phosphoglycerate dehydrogenase
25.002	24.8119	24.0981	23.9227	23.5568	24.6103	24.1624	24.1087	23.945	23.6832	24.2193	24.4999	27.541	27.5275	27.5143	27.2785	27.7333	27.572	27.7233	27.4476	27.2822	27.5611	27.5186	27.5651				anatomical structure development;biological regulation;cellular component assembly;cellular component organization;cellular macromolecular complex assembly;cellular metabolic process;cellular process;cellular respiration;developmental process;generation of precursor metabolites and energy;macromolecular complex assembly;metabolic process;protein complex assembly;protein complex biogenesis;regulat…	cell part;intracellular membrane-bounded organelle;intracellular organelle;macromolecular complex;membrane;mitochondrion;NADH dehydrogenase complex;organelle;protein complex	Alzheimer's disease;Huntington's disease;Oxidative phosphorylation;Parkinson's disease			5	5	5	25.7	25.7	25.7	20.108	0	15.495	2201500000	26	0.0483321	0.95727	-0.0114539	-0.135792	O43181	O43181	NADH dehydrogenase [ubiquinone] iron-sulfur protein 4, mitochondrial
NaN	NaN	NaN	NaN	NaN	NaN	NaN	NaN	NaN	NaN	NaN	NaN	NaN	NaN	NaN	NaN	NaN	NaN	NaN	NaN	NaN	NaN	NaN	NaN	+			biological regulation;cellular metabolic process;cellular process;immune system process;macromolecule metabolic process;macromolecule modification;metabolic process;phosphorus metabolic process;primary metabolic process;protein metabolic process;protein modification process;protein phosphorylation;regulation of protein modification process;response to biotic stimulus;response to chemical stimulus…	cell part;cytoplasm;cytosol;intracellular membrane-bounded organelle;intracellular organelle;macromolecular complex;membrane;nucleus;organelle;plasma membrane;protein complex;receptor complex	Apoptosis;ko05152;Neurotrophin signaling pathway			1	1	1	1.4	1.4	1.4	69.432	1	-2	0	1	NaN	NaN	0	NaN	O43187	O43187	Interleukin-1 receptor-associated kinase-like 2
24.1061	24.1807	24.0062	24.2295	24.4225	24.8894	24.0976	24.0118	24.1457	24.6053	24.7771	24.6631	29.2213	29.1059	29.2422	28.9778	29.1992	29.2936	29.0411	29.166	29.0639	29.2169	29.1631	29.0803				cellular component movement;cellular component organization;cellular localization;cellular process;cytoskeleton organization;establishment of localization;immune system process;localization;organelle localization;organelle organization;transport	cell part;centrosome;cytosol;intracellular non-membrane-bounded organelle;intracellular organelle;macromolecular complex;membrane;microtubule organizing center;organelle;protein complex	Phagosome;Vasopressin-regulated water reabsorption			14	13	13	40.9	38.2	38.2	54.099	0	316.55	6797000000	99	0.434361	0.63395	-0.0514466	-0.943168	O43237	O43237	Cytoplasmic dynein 1 light intermediate chain 2
26.8121	26.9271	26.8014	26.7125	26.8716	26.9586	26.7465	26.8199	26.9048	26.7903	27.1377	27.2011	32.0568	32.0417	32.1142	32.0747	32.0483	32.0357	32.0629	32.1022	32.1287	31.9726	32.0671	32.0964				biological regulation;catabolic process;cell cycle;cell death;cellular metabolic process;cellular nitrogen compound metabolic process;cellular process;death;immune system process;macromolecule metabolic process;macromolecule modification;metabolic process;mitotic cell cycle;nitrogen compound metabolic process;primary metabolic process;protein metabolic process;protein modification by small protei…	cell part;cytoplasm;cytosol;extracellular organelle;intracellular membrane-bounded organelle;intracellular organelle;macromolecular complex;membrane;nucleoplasm;nucleus;organelle;proteasome complex;protein complex;vesicle	Proteasome			32	32	32	54.1	54.1	54.1	60.977	0	184.38	51010000000	313	0.151341	0.861771	0.0097545	0.388537	O43242	O43242	26S proteasome non-ATPase regulatory subunit 3
25.7323	25.664	25.3082	25.0708	25.4252	25.5942	24.8195	24.7154	24.7277	25.2495	24.7356	24.5866	29.2291	29.4064	28.9747	29.1055	28.8745	29.0548	29.2093	28.9672	28.7303	28.8637	28.3273	28.4688				anatomical structure morphogenesis;biological regulation;cell motility;cellular component morphogenesis;cellular component movement;cellular component organization;cellular metabolic process;cellular nitrogen compound metabolic process;cellular process;developmental process;establishment of localization;locomotion;macromolecule metabolic process;metabolic process;mRNA metabolic process;mRNA proce…	cell part;cytoplasm;intracellular membrane-bounded organelle;intracellular organelle;nucleoplasm;nucleus;organelle				11	11	11	30.4	30.4	30.4	47.215	0	70.056	5971800000	80	1.32181	0.216085	-0.346448	-2.25634	O43251-6;O43251-8;O43251-5;O43251-10;O43251-2;O43251;O43251-3;O43251-9;O43251-4;O43251-7;Q9NWB1-3;Q9NWB1-4;Q9NWB1-5;Q9NWB1;Q9NWB1-2;A6NFN3	O43251-6;O43251-8;O43251-5;O43251-10;O43251-2;O43251;O43251-3;O43251-9;O43251-4;O43251-7;Q9NWB1-3;Q9NWB1-4;Q9NWB1-5;Q9NWB1;Q9NWB1-2	RNA binding protein fox-1 homolog 2;RNA binding protein fox-1 homolog 1
25.4195	25.2847	25.3028	25.7966	25.5729	25.5643	25.1323	25.0138	25.1023	25.1683	25.3479	25.6068	30.2507	30.3827	30.4663	30.6458	30.4541	30.4629	30.45	30.3862	30.3024	30.3041	30.6322	30.68				amine metabolic process;anatomical structure development;biosynthetic process;carbohydrate metabolic process;cellular metabolic process;cellular nitrogen compound metabolic process;cellular process;developmental process;heterocycle metabolic process;macromolecule metabolic process;metabolic process;nitrogen compound metabolic process;nucleobase-containing compound metabolic process;nucleobase-con…	cell part;cytosol	Purine metabolism;Selenocompound metabolism;Sulfur metabolism			19	19	18	46	46	43.8	70.832	0	151.63	17264000000	166	0.0657986	0.94082	0.0154063	0.181748	O43252	O43252	Bifunctional 3-phosphoadenosine 5-phosphosulfate synthase 1;Sulfate adenylyltransferase;Adenylyl-sulfate kinase
25.1013	25.1394	24.7418	24.9494	25.0868	25.1495	24.7621	24.7125	25.1657	25.1812	24.9846	25.1708	30.3894	30.3457	30.2832	30.4529	30.3503	30.3752	30.369	30.4538	30.513	30.4034	30.5539	30.4728				biological regulation;cell cycle;cell division;cellular component assembly;cellular component organization;cellular localization;cellular process;chromosome organization;chromosome segregation;cytoskeleton organization;establishment of localization;Golgi organization;Golgi vesicle transport;localization;macromolecular complex assembly;meiosis;mitotic cell cycle;organelle organization;protein comp…	cell part;cytoplasm;cytosol;endoplasmic reticulum;intracellular membrane-bounded organelle;intracellular non-membrane-bounded organelle;intracellular organelle;kinetochore;macromolecular complex;membrane;nucleus;organelle;protein complex				28	28	28	44.7	44.7	44.7	88.828	0	180.19	16763000000	144	1.60027	0.160617	0.0948658	2.63136	O43264	O43264	Centromere/kinetochore protein zw10 homolog
25.3854	25.4919	25.2412	25.3694	25.3373	25.5295	25.2125	25.2319	25.4121	25.4288	25.3827	25.4946	30.7239	30.8466	30.6496	30.7437	30.6678	30.772	30.6532	30.6946	30.5591	30.6844	30.6523	30.6808				biological regulation;cellular component assembly;cellular component organization;cellular macromolecular complex assembly;cellular metabolic process;cellular nitrogen compound metabolic process;cellular process;macromolecular complex assembly;macromolecule metabolic process;metabolic process;mRNA metabolic process;mRNA processing;nitrogen compound metabolic process;nucleobase-containing compound…	cell part;cytoplasm;cytosol;Golgi apparatus;intracellular membrane-bounded organelle;intracellular organelle;macromolecular complex;nucleoplasm;organelle;ribonucleoprotein complex;small nuclear ribonucleoprotein complex;spliceosomal complex	Spliceosome			33	33	33	40.4	40.4	40.4	90.254	0	214.81	19911000000	211	1.31018	0.219489	-0.0798585	-2.24056	O43290	O43290	U4/U6.U5 tri-snRNP-associated protein 1
22.8167	22.6945	22.8078	22.8335	22.7671	23.0242	22.7576	22.9879	22.859	23.2098	23.1227	23.0799	26.9468	27.2285	27.1806	27.103	27.2243	27.4011	26.4773	26.5059	26.8926	27.3702	27.3369	27.2188				biological regulation;cellular component assembly;cellular component organization;cellular metabolic process;cellular process;macromolecular complex assembly;macromolecule metabolic process;macromolecule modification;metabolic process;primary metabolic process;protein complex assembly;protein lipidation;protein metabolic process;protein modification process	cell part;macromolecular complex;membrane;protein complex	Glycosylphosphatidylinositol(GPI)-anchor biosynthesis			6	6	6	15.2	15.2	15.2	61.097	0	22.036	1621400000	23	0.595885	0.526138	-0.213779	-1.21143	O43292-2;O43292	O43292-2;O43292	Glycosylphosphatidylinositol anchor attachment 1 protein
19.5676	20.4759	19.4396	19.488	19.8093	19.9509	NaN	19.8978	NaN	19.3857	20.1155	20.511	NaN	NaN	NaN	NaN	NaN	NaN	NaN	NaN	NaN	NaN	NaN	24.834				biological regulation;biosynthetic process;cell death;cell differentiation;cellular component organization;cellular metabolic process;cellular nitrogen compound metabolic process;cellular process;chromatin modification;chromatin organization;chromosome organization;cytokinesis;death;developmental process;macromolecule metabolic process;macromolecule modification;metabolic process;nitrogen compoun…	cell part;cytoplasm;intracellular membrane-bounded organelle;intracellular organelle;nucleus;organelle	Bladder cancer;Pathways in cancer			2	2	2	4.8	4.8	4.8	52.535	0.00033647	3.4897	198120000	3	NaN	NaN	0	NaN	O43293;O43293-2	O43293;O43293-2	Death-associated protein kinase 3
19.7024	20.8573	20.693	20.8263	20.3483	19.9818	20.5659	20.7926	20.6193	20.7069	21.1427	20.7096	NaN	NaN	NaN	NaN	NaN	NaN	NaN	NaN	NaN	NaN	NaN	25.17				biological regulation;biosynthetic process;cellular metabolic process;cellular nitrogen compound metabolic process;cellular process;macromolecule metabolic process;metabolic process;nitrogen compound metabolic process;nucleobase-containing compound metabolic process;primary metabolic process;RNA metabolic process	cell part;intracellular membrane-bounded organelle;intracellular organelle;nucleus;organelle				2	2	2	6.4	6.4	6.4	52.63	0.0047832	1.8382	426760000	0	NaN	NaN	0	NaN	O43298	O43298	Zinc finger and BTB domain-containing protein 43
22.9168	23.1833	23.0901	23.0832	23.2196	23.1262	23.1422	22.5884	22.9492	22.7794	22.8592	22.6011	28.3246	28.2565	28.3961	28.3872	28.2243	28.3081	28.4436	28.2999	28.3331	28.3467	28.135	28.2993					extracellular organelle;organelle;vesicle				18	18	17	31.6	31.6	29.6	74.977	0	43.87	3762600000	63	0.0468728	0.958242	-0.00655556	-0.131884	O43301	O43301	Heat shock 70 kDa protein 12A
19.7388	20.1148	19.7806	19.9992	19.7318	19.6597	20.1313	20.0167	20.1857	20.6063	20.2372	20.2839	25.349	25.3834	25.6195	25.8501	25.5082	25.6682	25.8352	25.9665	25.9009	26.1135	25.981	25.9504				biological regulation;cell cycle;cellular component organization;cellular process;microtubule organizing center organization;mitotic cell cycle;organelle organization	cell part;centrosome;cytosol;intracellular non-membrane-bounded organelle;intracellular organelle;macromolecular complex;microtubule organizing center;organelle;protein complex		+	LFQ KD_LFQ wt	4	4	4	5.1	5.1	5.1	111.22	0	5.8345	645260000	11	3.0096	0.0368762	0.394853	4.60133	O43303-2;O43303	O43303-2;O43303	Centriolar coiled-coil protein of 110 kDa
24.1285	24.5296	24.297	24.6976	23.6325	23.9024	24.6571	24.5877	23.8592	23.5898	23.8243	23.9593	28.6436	28.7725	29.146	29.2261	28.4172	28.6011	NaN	NaN	28.5126	NaN	28.5937	28.7218				biological regulation;catabolic process;cellular metabolic process;cellular nitrogen compound metabolic process;cellular process;macromolecule metabolic process;metabolic process;mRNA metabolic process;nitrogen compound metabolic process;nucleobase-containing compound metabolic process;primary metabolic process;regulation of translation;RNA catabolic process;RNA metabolic process	cell part;cytoplasm				2	2	2	3.3	3.3	3.3	67.586	0.00065285	2.9572	8500400000	18	NaN	NaN	0	NaN	O43310;O43310-2	O43310;O43310-2	CBP80/20-dependent translation initiation factor
20.4586	19.7616	20.278	19.9052	19.5879	19.5367	19.3886	19.4487	19.667	19.632	19.5355	19.9825	25.7926	25.677	25.9785	25.9325	25.3853	25.6837	25.8717	25.9371	25.5775	25.7068	25.9694	25.9362				alcohol metabolic process;carbohydrate metabolic process;cellular metabolic process;cellular process;metabolic process;primary metabolic process;small molecule metabolic process	cell part;cytosol				6	6	5	6.5	6.5	5	138.1	0	9.7794	658470000	17	0.378677	0.672514	0.091534	0.84449	O43314-2;O43314	O43314-2;O43314	Inositol hexakisphosphate and diphosphoinositol-pentakisphosphate kinase 2
21.6279	21.5849	21.1748	21.9519	21.7187	21.7661	20.8425	21.55	21.6737	21.7215	21.6798	21.6525	26.328	26.5849	26.3041	26.864	26.5315	26.4797	26.6228	26.6444	26.6391	26.4596	26.4459	26.5431				anatomical structure formation involved in morphogenesis;biological regulation;biosynthetic process;cell death;cellular component organization;cellular metabolic process;cellular nitrogen compound metabolic process;cellular process;chromatin modification;chromatin organization;chromosome organization;death;developmental process;histone modification;immune system process;macromolecule metabolic pr…	cell part;cytoplasm;cytosol;intracellular membrane-bounded organelle;intracellular organelle;macromolecular complex;membrane;nucleoplasm;nucleus;organelle;plasma membrane;protein complex	Adherens junction;Leishmaniasis;MAPK signaling pathway;Measles;NOD-like receptor signaling pathway;Osteoclast differentiation;RIG-I-like receptor signaling pathway;T cell receptor signaling pathway;Toll-like receptor signaling pathway;Toxoplasmosis;Wnt signaling pathway			6	6	6	14	14	14	64.229	0	31.368	1108900000	28	0.193421	0.822438	0.0438007	0.481406	O43318-2;O43318;O43318-4;O43318-3	O43318-2;O43318;O43318-4;O43318-3	Mitogen-activated protein kinase kinase kinase 7
27.9156	27.821	27.679	27.6443	27.5821	27.8053	27.5138	27.5034	27.3463	27.0346	27.7061	28.0111	31.3879	31.2905	31.2636	31.4588	31.1207	31.4273	31.3503	31.4181	31.0373	31.0455	31.4182	31.5162				amine metabolic process;biological regulation;cellular amino acid metabolic process;cellular ketone metabolic process;cellular metabolic process;cellular nitrogen compound metabolic process;cellular process;macromolecule metabolic process;metabolic process;nitrogen compound metabolic process;nucleobase-containing compound metabolic process;organic acid metabolic process;primary metabolic process;…	cell part;cytoplasm;cytosol;extracellular organelle;intracellular membrane-bounded organelle;intracellular organelle;nucleus;organelle;vesicle				12	12	12	82.2	82.2	82.2	19.81	0	123.4	30359000000	115	0.10357	0.905929	-0.0271797	-0.276458	O43324;O43324-2	O43324;O43324-2	Eukaryotic translation elongation factor 1 epsilon-1
25.0272	25.1273	25.2055	25.1977	25.1327	25.0953	24.9497	24.832	25.2112	25.2078	25.4372	25.4232	28.5549	28.7612	28.8462	28.7488	28.8346	28.7389	28.8709	28.5308	29.0174	29.0686	29.1884	29.3561				anatomical structure development;cell differentiation;cellular process;developmental process;response to chemical stimulus;response to endogenous stimulus;response to stimulus	cell part;cytoplasm;intracellular membrane-bounded organelle;intracellular organelle;macromolecular complex;nucleus;organelle;polysome;ribonucleoprotein complex	mRNA surveillance pathway			8	6	6	33.7	30.4	30.4	39.124	0	86.743	5862300000	71	1.19688	0.251684	0.257919	2.08603	O43347	O43347	RNA-binding protein Musashi homolog 1
21.7877	20.9944	20.7546	21.3812	21.5052	21.2917	21.3107	21.7473	21.83	22.1989	22.3886	22.3606	26.3103	26.1997	NaN	NaN	26.1257	26.2117	26.3965	26.3111	26.501	26.7145	26.7325	26.5156				biological regulation;cell activation;cell death;cell proliferation;cellular metabolic process;cellular process;death;immune system process;macromolecule metabolic process;macromolecule modification;metabolic process;multi-organism process;phosphorus metabolic process;primary metabolic process;protein metabolic process;protein modification process;protein phosphorylation;regulation of protein mod…	cell part;cytoplasm;cytoskeleton;cytosol;intracellular non-membrane-bounded organelle;intracellular organelle;macromolecular complex;organelle;protein complex;vesicle	ko05152;Neurotrophin signaling pathway;NOD-like receptor signaling pathway;Shigellosis			6	6	6	20.6	20.6	20.6	45.581	0	15.506	949750000	10	2.07936	0.100057	0.316669	3.47916	O43353-2;O43353	O43353-2;O43353	Receptor-interacting serine/threonine-protein kinase 2
19.7261	19.8738	19.4339	20.4263	20.158	20.0364	20.2379	20.1948	19.5084	19.4978	20.2446	18.8703	NaN	NaN	NaN	NaN	26.0946	NaN	NaN	NaN	NaN	NaN	NaN	NaN				anatomical structure development;cell differentiation;cellular process;developmental process	cell part;cytoplasm;intracellular membrane-bounded organelle;intracellular organelle;nucleoplasm;nucleus;organelle				4	4	4	2.6	2.6	2.6	165.95	0.00032895	3.1139	875790000	3	NaN	NaN	0	NaN	O43379;O43379-4;O43379-3;O43379-2	O43379;O43379-4;O43379-3;O43379-2	WD repeat-containing protein 62
28.5534	28.3549	28.1407	28.2074	28.2255	28.3822	27.9987	28.1138	27.6749	27.8644	28.1994	28.3313	33.5347	33.4188	33.2423	33.334	33.2399	33.2649	33.3072	33.3371	33.2027	33.2454	33.221	33.3027				cellular metabolic process;cellular nitrogen compound metabolic process;cellular process;macromolecule metabolic process;metabolic process;mRNA metabolic process;mRNA processing;nitrogen compound metabolic process;nucleobase-containing compound metabolic process;primary metabolic process;RNA metabolic process;RNA processing;RNA splicing	cell part;cytoplasm;macromolecular complex;nucleoplasm;ribonucleoprotein complex;spliceosomal complex				35	27	3	56.4	46.9	4.7	70.942	0	323.31	124780000000	431	0.664813	0.481199	-0.0697651	-1.31965	O43390	O43390	Heterogeneous nuclear ribonucleoprotein R
22.0319	21.1336	20.3445	20.2587	20.261	21.1455	20.0304	19.561	19.7242	20.3313	19.3911	20.1575	27.1488	26.1336	NaN	NaN	NaN	NaN	NaN	NaN	NaN	NaN	NaN	NaN				cellular metabolic process;cellular nitrogen compound metabolic process;cellular process;macromolecule metabolic process;metabolic process;mRNA metabolic process;mRNA processing;nitrogen compound metabolic process;nucleobase-containing compound metabolic process;primary metabolic process;RNA metabolic process;RNA processing;RNA splicing	cell part;cytoplasm;macromolecular complex;nucleoplasm;ribonucleoprotein complex;spliceosomal complex				34	2	2	56.6	3.5	3.5	71.214	0	7.0943	633680000	3	NaN	NaN	0	NaN	O43390-2	O43390-2	Heterogeneous nuclear ribonucleoprotein R
25.8946	25.9131	25.6417	25.9708	25.9313	26.0788	25.6125	25.7127	25.7594	25.8039	25.8639	26.0571	30.9278	30.9679	30.8065	31.075	30.9447	31.0032	30.9909	31.0266	31.0054	30.9953	31.0324	31.0488				cellular component assembly;cellular component organization;cellular macromolecular complex assembly;cellular metabolic process;cellular nitrogen compound metabolic process;cellular process;macromolecular complex assembly;macromolecule metabolic process;metabolic process;mRNA metabolic process;mRNA processing;nitrogen compound metabolic process;nucleobase-containing compound metabolic process;pri…	cell part;cytoplasm;intracellular membrane-bounded organelle;intracellular organelle;macromolecular complex;nucleoplasm;nucleus;organelle;ribonucleoprotein complex;small nuclear ribonucleoprotein complex;spliceosomal complex	Spliceosome			23	23	23	35.1	35.1	35.1	77.528	0	141.8	24127000000	200	0.89281	0.371015	0.0623929	1.65954	O43395	O43395	U4/U6 small nuclear ribonucleoprotein Prp3
26.2158	26.2972	26.0652	26.0807	26.3835	26.4302	25.8204	25.8836	26.1031	26.2004	26.5691	26.5731	30.1366	30.2276	30.1796	30.062	30.21	30.1878	30.098	30.1478	30.1107	30.1236	30.4291	30.4098				biological regulation;cellular homeostasis;cellular metabolic process;cellular process;glycerol ether metabolic process;homeostatic process;macromolecule metabolic process;metabolic process;primary metabolic process;protein folding;protein metabolic process;response to chemical stimulus;response to oxidative stress;response to stimulus;response to stress;small molecule metabolic process;sulfur co…	cell part;cytoplasm;extracellular organelle;intracellular membrane-bounded organelle;intracellular organelle;macromolecular complex;nucleus;organelle;proteasome complex;protein complex;vesicle				13	13	13	55.4	55.4	55.4	32.251	0	118.36	14239000000	162	0.339205	0.699945	0.0525824	0.772078	O43396	O43396	Thioredoxin-like protein 1
28.1677	27.6831	27.7701	26.4677	27.7434	28.3777	27.2879	27.437	27.8215	27.7741	28.4444	27.871	31.4886	31.4921	31.6716	31.4688	31.4402	31.4823	31.3774	31.4073	31.5215	31.3324	31.3996	31.5017				biological regulation	cell part;cytoplasm				13	13	4	79.1	79.1	14.1	22.237	0	235.51	34023000000	148	1.0333	0.310962	-0.0839567	-1.85932	O43399;O43399-5	O43399;O43399-5	Tumor protein D54
24.5321	24.0714	24.0616	24.1325	24.1987	24.4014	24.2149	24.1707	23.5496	23.835	24.0001	24.3246	27.6591	27.324	27.5146	27.519	27.6583	27.9221	27.8669	27.7705	27.1896	27.2101	27.3085	27.4715				biological regulation	cell part;cytoplasm				11	2	2	79	7	7	19.901	0	5.8306	2225900000	25	0.411862	0.647924	-0.129997	-0.903751	O43399-2;O43399-4;O43399-3;O43399-6	O43399-2;O43399-4;O43399-3;O43399-6	Tumor protein D54
25.4706	25.7646	25.2689	25.2382	25.6544	25.5775	25.2187	25.137	25.2444	25.2913	25.528	25.3837	28.9112	29.3279	28.7156	28.7915	29.0252	28.7958	29.0666	28.882	28.912	28.8713	29.1732	28.8145					cell part;cytoplasm;intracellular membrane-bounded organelle;intracellular organelle;macromolecular complex;membrane;mitochondrion;nucleus;organelle;protein complex				6	6	6	27.1	27.1	27.1	23.773	0	61.023	5888400000	48	0.0875321	0.920278	0.0254072	0.236972	O43402;O43402-2	O43402	ER membrane protein complex subunit 8
24.6551	24.3728	24.5505	24.3953	24.5718	24.6264	23.4826	23.0875	24.5517	24.2291	24.7597	24.8321	27.6527	27.6369	27.5307	27.4269	27.5378	27.724	27.111	27.2856	27.718	27.7442	28.0179	27.9737				catabolic process;cellular metabolic process;cellular nitrogen compound metabolic process;cellular process;DNA metabolic process;macromolecule metabolic process;metabolic process;nitrogen compound metabolic process;nucleobase-containing compound metabolic process;primary metabolic process;RNA metabolic process;RNA processing;rRNA processing	cell part;cytoplasm;intracellular non-membrane-bounded organelle;intracellular organelle;nucleolus;organelle				5	5	5	52.3	52.3	52.3	14.542	0	29.984	2687900000	38	0.140517	0.873261	0.0568806	0.36381	O43414-3;O43414-2;O43414	O43414-3;O43414-2;O43414	ERI1 exoribonuclease 3
20.3881	20.9493	20.319	20.3418	20.3727	20.3075	20.3189	20.5191	19.9697	20.6176	20.7834	20.8426	27.0981	27.0785	27.4172	27.1742	27.1139	26.6976	26.9822	26.8687	26.8624	26.9527	26.9536	26.9543				biosynthetic process;carbohydrate metabolic process;catabolic process;cellular component assembly;cellular component disassembly;cellular component organization;cellular lipid metabolic process;cellular macromolecular complex assembly;cellular membrane organization;cellular metabolic process;cellular process;endocytosis;establishment of localization;lipid metabolic process;macromolecular complex …	cell part;cytosol;macromolecular complex;protein complex	Inositol phosphate metabolism;Phosphatidylinositol signaling system			10	10	10	7.6	7.6	7.6	173.1	0	15.383	1550400000	32	0.942377	0.350339	-0.167598	-1.73069	O43426;O43426-4;O43426-2;O43426-5	O43426;O43426-4;O43426-2;O43426-5	Synaptojanin-1
23.3995	23.3456	23.1657	23.2677	21.7227	22.5217	22.3817	22.728	22.9922	22.7525	23.0439	23.1978	27.3959	27.6096	27.474	27.2885	27.0559	27.3889	27.4934	27.4242	27.1953	27.2566	27.3131	27.296				biological adhesion;biological regulation;cell adhesion;cellular process;response to chemical stimulus;response to endogenous stimulus;response to stimulus;signal transduction	cell part;endomembrane system;extracellular organelle;intracellular membrane-bounded organelle;intracellular organelle;membrane;mitochondrion;nucleoplasm;nucleus;organelle;vesicle				9	9	9	26.9	26.9	26.9	41.21	0	11.712	1936100000	25	0.174716	0.839702	-0.0390151	-0.440732	O43427-2;O43427	O43427-2;O43427	Acidic fibroblast growth factor intracellular-binding protein
20.9494	20.7609	21.0137	21.5079	21.383	21.2571	21.3709	21.2274	21.0376	21.3195	21.6516	21.5292	27.577	27.2729	27.5943	28.0065	27.6217	27.1008	27.9372	28.0208	27.5809	27.9015	27.9091	27.9939				biological regulation;cellular process;regulation of translation;response to chemical stimulus;response to stimulus;signal transduction;viral reproduction	cell part;cytosol;macromolecular complex;protein complex	RNA transport;Viral myocarditis			18	12	12	13.2	9.8	9.8	176.65	0	20.223	2553600000	41	1.5169	0.171928	0.361693	2.51946	O43432;O43432-3	O43432;O43432-3	Eukaryotic translation initiation factor 4 gamma 3
27.0798	27.5088	27.4485	27.6747	27.6339	27.4825	27.6449	27.5896	27.7019	27.719	27.8167	27.8743	30.87	31.0447	30.9802	31.1361	31.1427	31.0415	31.3535	31.2096	31.1241	31.0123	31.1586	31.1861				biological regulation;cellular component assembly;cellular component organization;cellular metabolic process;cellular nitrogen compound metabolic process;cellular process;macromolecular complex assembly;macromolecule metabolic process;metabolic process;mRNA metabolic process;mRNA processing;nitrogen compound metabolic process;nucleobase-containing compound metabolic process;primary metabolic proc…	cell part;cytoplasm;macromolecular complex;ribonucleoprotein complex;small nuclear ribonucleoprotein complex;spliceosomal complex	Spliceosome			14	14	14	88.1	88.1	88.1	19.208	0	126.73	27056000000	134	1.30555	0.220218	0.138165	2.23428	O43447	O43447	Peptidyl-prolyl cis-trans isomerase H
21.2519	22.0815	21.3759	21.6477	21.1765	22.505	21.4054	21.8454	20.9044	22.0826	21.4399	21.579	26.092	26.1637	26.0145	26.0331	25.7515	25.9978	NaN	NaN	NaN	NaN	NaN	NaN				biological regulation;biosynthetic process;cell cycle;cell differentiation;cellular component organization;cellular metabolic process;cellular nitrogen compound metabolic process;cellular process;chromatin organization;chromosome organization;developmental process;gene silencing;macromolecule metabolic process;metabolic process;nitrogen compound metabolic process;nucleobase-containing compound me…	cell part;chromatin remodeling complex;chromosome;intracellular membrane-bounded organelle;intracellular non-membrane-bounded organelle;intracellular organelle;macromolecular complex;nuclear chromosome;nucleoplasm;nucleus;organelle;protein complex	Lysine degradation			5	5	5	12.1	12.1	12.1	47.907	0.00017851	4.8788	763650000	9	NaN	NaN	0	NaN	O43463	O43463	Histone-lysine N-methyltransferase SUV39H1
24.3072	24.1805	23.8812	23.6841	23.5008	23.5622	23.2039	23.0237	23.3923	23.7372	23.5664	23.4034	28.3988	28.4803	28.289	28.3085	27.9793	28.2394	28.3164	28.4113	28.1348	28.2339	28.259	28.0827				anatomical structure development;behavior;biological regulation;catabolic process;cell communication;cell development;cellular component organization;cellular lipid metabolic process;cellular metabolic process;cellular process;developmental process;lipid metabolic process;macromolecule metabolic process;metabolic process;mitochondrion organization;multicellular organismal process;organelle organi…	cell part;cytoskeleton;cytosol;endoplasmic reticulum;intracellular membrane-bounded organelle;intracellular non-membrane-bounded organelle;intracellular organelle;macromolecular complex;membrane;mitochondrion;nucleus;organelle;protein complex;receptor complex	Parkinson's disease			7	7	7	26.2	26.2	26.2	48.84	0	131.03	3672000000	43	0.203238	0.812843	-0.0428816	-0.50239	O43464;O43464-3;O43464-2;O43464-4;P83110-2;P83110	O43464;O43464-3;O43464-2;O43464-4	Serine protease HTRA2, mitochondrial
23.0932	23.0323	21.5703	22.9526	22.9371	23.2034	22.4891	22.4711	21.9115	21.4771	22.0992	22.0789	26.1576	26.3239	26.4093	26.5693	26.0162	26.2951	26.4071	26.0479	25.9415	25.9769	26.2277	26.0035				cell communication;cell division;cellular component assembly;cellular component organization;cellular macromolecular complex assembly;cellular process;chromatin modification;chromatin organization;chromosome organization;macromolecular complex assembly;mitosis;nuclear division;organelle fission;organelle organization	cell part;cytoplasm;intracellular membrane-bounded organelle;intracellular organelle;nucleoplasm;nucleus;organelle				4	4	4	26.6	26.6	26.6	24.691	0	32.65	887230000	20	0.993839	0.328611	-0.194452	-1.80376	O43482	O43482	Protein Mis18-beta
26.6513	26.715	26.7788	26.8186	26.7671	26.8545	26.4498	26.4824	26.6699	26.7862	26.9379	26.9143	30.5821	30.5997	30.8831	30.941	30.6504	30.6782	30.7359	30.7191	30.7178	30.708	30.7782	30.7755				carbohydrate metabolic process;cellular aldehyde metabolic process;cellular metabolic process;cellular process;metabolic process;primary metabolic process;small molecule metabolic process;xenobiotic metabolic process	cell part;cytosol;extracellular organelle;Golgi apparatus;intracellular membrane-bounded organelle;intracellular organelle;mitochondrion;organelle;vesicle				11	11	11	40.4	40.4	40.4	39.589	0	68.773	20213000000	92	0.0982973	0.908861	0.0166845	0.263589	O43488;Q8NHP1;O95154	O43488	Aflatoxin B1 aldehyde reductase member 2
26.3299	26.3134	26.0374	26.1952	26.2719	26.3797	26.0467	26.0319	25.9473	26.0223	26.0366	26.111	32.0656	32.098	31.8578	31.9857	31.9839	32.0239	32.0577	32.0729	32.0571	31.9686	32.0168	31.9218				cellular component organization;cellular process;cytoskeleton organization;organelle organization	cell part;extracellular organelle;intracellular membrane-bounded organelle;intracellular organelle;membrane;nucleoplasm;nucleus;organelle;plasma membrane;vesicle	Tight junction			45	45	39	49	49	46.1	112.59	0	306.94	49163000000	387	0.120721	0.888184	0.0133387	0.317602	O43491;O43491-3;O43491-2	O43491;O43491-3;O43491-2	Band 4.1-like protein 2
20.0712	20.3797	20.2074	20.2403	20.6537	20.559	19.2682	19.66	19.9307	20.1754	19.3652	20.0143	24.3907	24.4585	24.5029	24.5095	24.6719	24.515	24.0632	23.9181	24.3623	24.3231	23.9441	24.2289					cell part;cytoplasmic membrane-bounded vesicle;Golgi apparatus;intracellular membrane-bounded organelle;intracellular organelle;membrane;nucleoplasm;organelle;plasma membrane;vesicle		+	LFQ KD_LFQ wt	2	2	2	7.4	7.4	7.4	39.562	0	7.495	242770000	12	2.75664	0.0491803	-0.368123	-4.22729	O43493-4;O43493-2;O43493-5;O43493-3;O43493;O43493-6	O43493-4;O43493-2;O43493-5;O43493-3;O43493;O43493-6	Trans-Golgi network integral membrane protein 2
23.2486	23.5519	23.5215	23.2439	23.1455	23.3909	23.2847	23.0221	22.9042	22.7936	23.3028	23.2624	27.2217	27.5825	27.4224	27.3448	27.5623	27.4196	27.1551	27.3232	27.3043	27.1944	27.1399	27.1754				biological regulation;catabolic process;cellular component organization;cellular metabolic process;cellular nitrogen compound metabolic process;cellular process;chromosome organization;coagulation;DNA metabolic process;DNA recombination;DNA repair;macromolecule metabolic process;metabolic process;multicellular organismal process;nitrogen compound metabolic process;nucleobase-containing compound m…	cell part;cytoplasm;DNA recombinase mediator complex;intracellular membrane-bounded organelle;intracellular organelle;macromolecular complex;mitochondrion;nucleoplasm;nucleus;organelle;protein complex	Homologous recombination			10	10	10	40.7	40.7	40.7	42.189	0	26.434	1900500000	24	2.08929	0.099438	-0.210144	-3.29062	O43502;O43502-2	O43502	DNA repair protein RAD51 homolog 3
26.5153	26.7227	26.3187	26.4509	26.6784	26.6544	26.2699	26.4094	26.3196	26.4224	26.7884	26.8409	28.9509	29.0747	28.7172	28.8053	28.8012	28.6253	28.9145	29.1739	28.612	28.7084	28.9909	29.0725				biological regulation;cellular component organization;cellular process;multi-organism process;response to biotic stimulus;response to chemical stimulus;response to endogenous stimulus;response to stimulus	cell part;cytosol;intracellular membrane-bounded organelle;intracellular organelle;lysosome;macromolecular complex;organelle;protein complex;vacuole				4	4	4	96.7	96.7	96.7	9.6138	0	158.55	5874900000	38	0.329743	0.709526	0.0829328	0.754382	O43504	O43504	Ragulator complex protein LAMTOR5
23.7393	23.7683	23.1572	23.9188	23.9684	23.7943	23.3083	22.9696	23.7557	23.8137	23.7366	23.9069	27.9897	28.2829	28.0831	28.1382	28.0218	28.088	27.8132	27.6687	28.0512	27.9076	27.9728	27.9919				amine metabolic process;biosynthetic process;carbohydrate metabolic process;cellular metabolic process;cellular process;locomotion;macromolecule metabolic process;macromolecule modification;metabolic process;nitrogen compound metabolic process;polysaccharide metabolic process;primary metabolic process;protein glycosylation;protein metabolic process;protein modification process;response to chemica…	cell part;extracellular organelle;Golgi apparatus;intracellular membrane-bounded organelle;intracellular organelle;membrane;organelle;vesicle	Glycosaminoglycan biosynthesis - keratan sulfate;Glycosphingolipid biosynthesis - lacto and neolacto series			6	6	6	28.4	28.4	28.4	47.119	0	36.439	3072000000	30	1.73512	0.143567	-0.199727	-2.81228	O43505	O43505	Beta-1,4-glucuronyltransferase 1
NaN	18.8274	19.691	19.9687	20.4831	19.8861	19.8261	19.2255	18.2641	19.6448	19.9247	20.0152	NaN	NaN	NaN	NaN	NaN	NaN	NaN	NaN	NaN	NaN	NaN	24.9232				biological regulation;cellular component assembly;cellular component movement;cellular component organization;cellular process;cytoskeleton organization;immune system process;macromolecular complex assembly;multi-organism process;organelle organization;protein complex assembly;response to biotic stimulus;response to stimulus;response to stress;signal transduction	cell part;cell projection;cytoplasmic membrane-bounded vesicle;cytoskeleton;cytosol;intracellular membrane-bounded organelle;intracellular non-membrane-bounded organelle;intracellular organelle;macromolecular complex;organelle;protein complex;vesicle				2	2	2	5.5	5.5	5.5	50.281	0.002655	2.0519	285130000	2	NaN	NaN	0	NaN	O43516-2;O43516;O43516-3;O43516-4	O43516-2;O43516;O43516-3;O43516-4	WAS/WASL-interacting protein family member 1
21.8288	21.5759	21.8504	21.445	21.6505	22.036	20.914	21.5889	21.4526	21.2751	21.4041	21.5369	26.0401	25.8046	26.3187	25.98	25.96	26.4437	25.9873	26.1609	25.8949	25.7369	26.2349	25.8129				biological regulation;cellular metabolic process;cellular nitrogen compound metabolic process;cellular process;DNA metabolic process;DNA recombination;DNA repair;macromolecule metabolic process;metabolic process;nitrogen compound metabolic process;nucleobase-containing compound metabolic process;primary metabolic process;regulation of cell cycle;regulation of mitotic cell cycle;regulation of orga…	cell part;cytoplasm;DNA recombinase mediator complex;intracellular membrane-bounded organelle;intracellular organelle;macromolecular complex;mitochondrion;nucleus;organelle;protein complex	Homologous recombination			4	4	4	15	15	15	37.849	0	9.5327	786130000	13	0.435987	0.632775	-0.119885	-0.945994	O43542	O43542	DNA repair protein XRCC3
19.7631	NaN	19.8559	19.8232	18.2817	19.4905	19.1101	NaN	19.3797	19.5075	18.7709	NaN	NaN	NaN	NaN	24.9632	NaN	NaN	NaN	NaN	NaN	NaN	NaN	NaN				biological regulation;cellular process;coagulation;localization;multicellular organismal process;regulation of body fluid levels;response to stimulus;signal transduction	cell part;cytoplasm;cytosol;intracellular membrane-bounded organelle;intracellular organelle;membrane;mitochondrion;organelle;plasma membrane				2	2	2	3.2	3.2	3.2	73.817	0.00080283	2.5875	200390000	1	NaN	NaN	0	NaN	O43572	O43572	A-kinase anchor protein 10, mitochondrial
26.5524	26.9655	26.0644	26.6172	26.7598	26.8801	26.5435	26.7465	26.2859	26.5569	26.2008	27.1021	29.7788	29.9265	29.7333	29.6851	29.8235	29.8557	29.7958	29.9666	29.9772	29.8252	29.7396	29.8929				cellular component assembly;cellular component disassembly;cellular component organization;cellular macromolecular complex assembly;cellular process;macromolecular complex assembly;ribonucleoprotein complex assembly;translational initiation					11	11	11	60.1	60.1	60.1	22.092	0	72.397	11267000000	110	0.617558	0.511537	0.0657326	1.2458	O43583	O43583	Density-regulated protein
25.2684	25.0514	25.3394	25.2959	25.2789	25.3858	24.8399	24.8523	24.9185	25.0699	25.3371	25.5606	30.8125	30.5419	30.8333	30.8059	30.6998	30.606	30.7187	30.8401	30.6974	30.648	30.9467	30.9973				establishment of localization;nuclear transport;nucleobase-containing compound transport;nucleocytoplasmic transport;protein transport;transport	cell part;cytoplasm;nucleoplasm	RNA transport			29	29	29	37	37	37	109.96	0	274.96	20813000000	187	0.585921	0.531773	0.0914965	1.19552	O43592	O43592	Exportin-T
27.8863	27.7668	27.7086	27.8151	27.8626	27.8521	27.5662	27.2735	27.221	27.0296	27.5225	27.7154	30.8633	30.8498	30.8596	30.8618	30.7919	30.7274	30.6266	30.6912	30.5324	30.097	30.6809	30.716				biological regulation;catabolic process;cell differentiation;cell proliferation;cellular metabolic process;cellular nitrogen compound metabolic process;cellular process;developmental process;metabolic process;nitrogen compound metabolic process;nucleobase-containing compound catabolic process;nucleobase-containing compound metabolic process;nucleobase-containing small molecule metabolic process;n…	cell part;cytoplasm;extracellular organelle;intracellular membrane-bounded organelle;intracellular organelle;nucleoplasm;nucleus;organelle;vesicle				11	11	11	72.4	72.4	72.4	19.108	0	171.52	19887000000	90	1.66945	0.15017	-0.268278	-2.72417	O43598;O43598-2	O43598;O43598-2	2-deoxynucleoside 5-phosphate N-hydrolase 1
27.1026	27.1856	26.9299	27.0173	26.9453	27.1969	26.8491	26.8983	26.9718	27.0257	27.0098	26.9973	32.0257	32.0065	31.9537	32.0029	31.8178	31.8798	31.9743	32.0122	31.9449	31.8831	31.7956	31.7738				cellular metabolic process;cellular process;establishment of localization;macromolecule metabolic process;metabolic process;primary metabolic process;protein metabolic process;protein targeting;protein transport;transmembrane transport;transport	cell part;intracellular membrane-bounded organelle;intracellular organelle;membrane;mitochondrion;organelle				31	31	31	51.8	51.8	51.8	51.355	0	221.22	47178000000	308	0.44917	0.622814	-0.0504335	-0.968801	O43615	O43615	Mitochondrial import inner membrane translocase subunit TIM44
25.9115	26.103	25.9377	25.9238	26.0337	26.0654	25.8111	25.7344	25.9669	25.8789	26.2187	26.1619	28.9804	29.4028	29.247	29.2984	29.3143	29.3276	29.244	29.154	29.3188	29.1588	29.2861	29.0754				cellular process;establishment of localization;transport;vesicle-mediated transport	cell part;endoplasmic reticulum;Golgi apparatus;intracellular membrane-bounded organelle;intracellular organelle;organelle				7	7	7	38.3	38.3	38.3	20.274	0	37.59	7174800000	54	0.346189	0.695668	-0.0555703	-0.785054	O43617	O43617	Trafficking protein particle complex subunit 3
23.2032	21.027	23.2995	23.6239	23.1529	23.1705	22.9226	22.5616	22.3334	22.758	22.5376	23.5543	26.0571	25.5959	26.1737	26.4388	26.2775	26.2052	26.2372	26.0989	25.7205	25.8817	25.8189	25.8859				biological regulation;cellular component assembly;cellular component organization;cellular macromolecular complex assembly;cellular membrane organization;cellular process;endosome transport;establishment of localization;Golgi vesicle transport;macromolecular complex assembly;membrane invagination;membrane organization;nucleus organization;organelle organization;protein complex assembly;protein po…	cell part;cytosol;extracellular organelle;macromolecular complex;membrane;organelle;protein complex;vesicle	Endocytosis			5	5	5	22.1	22.1	22.1	25.104	0.00017931	4.9897	888650000	22	0.655229	0.486624	-0.184189	-1.30478	O43633	O43633	Charged multivesicular body protein 2a
21.707	21.3229	21.5515	21.7896	21.6626	21.7745	20.8107	21.0194	21.6929	21.4477	21.4881	21.3934	26.1609	25.9894	26.2458	26.5499	26.2366	26.187	26.0309	25.9121	26.273	25.6975	25.993	25.7479				biological regulation;cell activation;cell motility;cellular component assembly;cellular component movement;cellular component organization;cellular macromolecular complex assembly;cellular process;cytoskeleton organization;immune system process;locomotion;macromolecular complex assembly;organelle organization;protein complex assembly;regulation of organelle organization;regulation of protein mod…	cell part;cytoplasm;cytosol;endoplasmic reticulum;intracellular membrane-bounded organelle;intracellular organelle;membrane;organelle	ErbB signaling pathway;Pathogenic Escherichia coli infection;T cell receptor signaling pathway			6	5	5	16.1	13.9	13.9	42.915	0	6.8777	817960000	17	1.51849	0.171792	-0.285861	-2.52159	O43639	O43639	Cytoplasmic protein NCK2
23.0424	22.553	22.8935	22.9223	22.9112	23.1789	22.4709	22.3608	22.2312	22.6495	21.9566	22.5419	26.4266	26.1403	26.6982	26.8093	26.5441	26.6335	26.2132	26.2465	25.8285	26.4005	25.7075	26.1167				biological regulation;cellular process;response to stimulus;signal transduction	cell part;extracellular organelle;organelle;vesicle				5	5	5	20.4	20.4	20.4	27.563	0	8.1268	969540000	22	1.98552	0.109702	-0.456528	-3.14965	O43657	O43657	Tetraspanin-6
26.204	26.4211	26.108	26.3027	26.3738	26.4639	26.0912	25.8944	26.029	26.1862	26.157	26.2472	31.0145	31.2834	31.1412	31.302	31.2335	31.1972	31.1659	31.1384	31.1701	31.2138	31.2109	31.2367				biological regulation;cellular localization;cellular metabolic process;cellular nitrogen compound metabolic process;cellular process;localization;macromolecule metabolic process;metabolic process;mRNA metabolic process;mRNA processing;nitrogen compound metabolic process;nucleobase-containing compound metabolic process;primary metabolic process;response to stimulus;RNA metabolic process;RNA proces…	cell part;intracellular membrane-bounded organelle;intracellular organelle;macromolecular complex;nucleoplasm;nucleus;organelle;ribonucleoprotein complex;spliceosomal complex	Spliceosome			24	24	24	57.6	57.6	57.6	57.193	0	323.31	28048000000	216	0.0463357	0.958861	-0.00598017	-0.130443	O43660;O43660-2	O43660;O43660-2	Pleiotropic regulator 1
23.6178	23.5393	23.5416	24.0255	23.2939	23.1966	22.6611	23.4955	23.8866	22.2971	22.9046	22.6988	28.9656	28.3955	28.8772	28.5603	28.6033	28.1703	28.007	28.2142	28.5344	27.9749	28.3373	27.9716				biological regulation;cellular process;cytokinesis;response to stimulus;signal transduction	cell part;cytoplasm;cytoskeleton;cytosol;intracellular membrane-bounded organelle;intracellular non-membrane-bounded organelle;intracellular organelle;macromolecular complex;membrane;nucleoplasm;nucleus;organelle;plasma membrane;protein complex				9	9	9	19.4	19.4	19.4	71.606	0	56.798	4096900000	26	1.69121	0.148136	-0.422105	-2.75336	O43663;O43663-3;O43663-2	O43663;O43663-3;O43663-2	Protein regulator of cytokinesis 1
24.7745	24.6102	24.8301	24.6673	24.9921	25.2781	24.3431	24.6655	24.7328	24.723	24.7817	24.7068	27.6544	27.7356	28.0809	27.9851	27.7584	28.0172	27.7385	27.7893	27.9731	27.8537	27.9187	27.703				biological regulation	cell body;cell part;cell projection;cytoplasm;intracellular membrane-bounded organelle;intracellular organelle;membrane;neuron projection;neuronal cell body;nucleus;organelle;plasma membrane				6	6	6	44.3	44.3	44.3	19.608	0	43.094	2756200000	35	0.205391	0.81027	-0.0425568	-0.50696	O43665-2;O43665;O43665-3	O43665-2;O43665;O43665-3	Regulator of G-protein signaling 10
26.2438	26.4023	26.0144	26.0427	26.1835	26.316	26.0513	26.1106	26.0965	26.3858	26.3229	26.2543	29.9385	30.3789	29.9858	30.1436	30.0898	29.838	30.1619	30.2309	30.059	30.1557	30.2065	29.9513				biological regulation;cell division;cellular component organization;cellular process;chromosome organization;chromosome segregation;cytoskeleton organization;organelle organization;regulation of cell cycle;regulation of mitotic cell cycle;regulation of organelle organization;regulation of protein stability	cell part;intracellular membrane-bounded organelle;intracellular non-membrane-bounded organelle;intracellular organelle;kinetochore;macromolecular complex;nucleolus;nucleus;organelle;protein complex				8	8	8	16	16	16	49.692	0	28.272	13023000000	65	0.321178	0.717546	0.0651642	0.738245	O43670-2;O43670;O43670-4;O43670-3	O43670-2;O43670;O43670-4;O43670-3	BUB3-interacting and GLEBS motif-containing protein ZNF207
25.2651	25.4693	24.9812	25.1561	25.2805	25.4576	25.0562	25.2811	25.2146	25.4071	25.2035	25.277	28.0733	28.3133	28.3978	28.2463	28.3575	28.3007	28.5732	28.5878	28.3227	28.4569	28.2772	28.1832				cellular metabolic process;cellular process;generation of precursor metabolites and energy;metabolic process;small molecule metabolic process	cell part;intracellular membrane-bounded organelle;intracellular organelle;macromolecular complex;membrane;mitochondrion;NADH dehydrogenase complex;nucleoplasm;organelle;protein complex	Alzheimer's disease;Huntington's disease;Oxidative phosphorylation;Parkinson's disease			5	5	5	27.5	27.5	27.5	21.75	0	11.996	3860000000	30	0.748165	0.434134	0.118666	1.44673	O43674;O43674-2	O43674;O43674-2	NADH dehydrogenase [ubiquinone] 1 beta subcomplex subunit 5, mitochondrial
25.9191	26.0821	25.4959	25.5978	25.738	25.8295	25.5721	25.6073	25.4918	25.5966	25.7176	25.8474	28.4782	28.688	28.3986	28.4681	28.2971	28.3409	28.3564	28.3277	28.227	28.1866	28.3386	28.4673				cellular metabolic process;cellular process;generation of precursor metabolites and energy;metabolic process;small molecule metabolic process	cell part;extracellular organelle;macromolecular complex;membrane;NADH dehydrogenase complex;organelle;protein complex;vesicle	Alzheimer's disease;Huntington's disease;Oxidative phosphorylation;Parkinson's disease			4	4	4	30.6	30.6	30.6	11.402	0	10.481	3976000000	47	1.01784	0.317406	-0.127912	-1.83759	O43676	O43676	NADH dehydrogenase [ubiquinone] 1 beta subcomplex subunit 3
27.242	27.2255	26.766	26.9232	26.8158	26.8503	26.6761	26.7928	26.6444	26.3874	26.6061	26.7812	29.762	29.7731	29.544	29.6554	29.4203	29.2829	29.679	29.5563	29.5547	29.0637	29.1862	29.3226				cellular metabolic process;cellular process;generation of precursor metabolites and energy;metabolic process;small molecule metabolic process	cell part;macromolecular complex;membrane;NADH dehydrogenase complex;protein complex	Alzheimer's disease;Huntington's disease;Oxidative phosphorylation;Parkinson's disease			6	6	6	48.5	48.5	48.5	10.921	0	53.755	8578800000	58	0.726624	0.445369	-0.179203	-1.41424	O43678;O43678-2	O43678;O43678-2	NADH dehydrogenase [ubiquinone] 1 alpha subcomplex subunit 2
25.627	25.5224	25.7092	25.8343	25.8848	25.8271	26.0832	26.0169	26.1094	26.2268	26.1348	25.9725	29.8375	29.5996	30.0111	29.9725	29.916	29.8688	30.0419	29.9295	29.9632	30.0065	30.1277	29.8561				biological regulation;cellular localization;cellular metabolic process;cellular process;establishment of localization;ion transport;localization;macromolecule metabolic process;metabolic process;primary metabolic process;protein metabolic process;response to chemical stimulus;response to stimulus;response to stress;signal transduction;transport	cell part;cytoplasm;extracellular organelle;intracellular membrane-bounded organelle;intracellular non-membrane-bounded organelle;intracellular organelle;membrane;nucleolus;nucleus;organelle;vesicle				13	13	13	54.3	54.3	54.3	38.792	0	80.11	11485000000	83	0.914371	0.362962	0.119895	1.69059	O43681	O43681	ATPase ASNA1
18.8471	17.8422	18.6412	18.5093	NaN	19.6774	19.0838	18.2617	19.0039	18.3272	19.5214	18.4851	NaN	NaN	NaN	NaN	NaN	25.3243	NaN	NaN	NaN	NaN	NaN	NaN				biological regulation;cell cycle;cell death;cell division;cell proliferation;cellular component organization;cellular process;chromosome segregation;death;mitosis;mitotic cell cycle;nuclear division;organelle fission;organelle organization;regulation of cell cycle;regulation of mitotic cell cycle;regulation of organelle organization;response to stimulus;signal transduction;viral reproduction	cell part;cytoplasm;cytosol;intracellular non-membrane-bounded organelle;intracellular organelle;kinetochore;macromolecular complex;membrane;nucleoplasm;organelle;protein complex	Cell cycle;Cell cycle - yeast;Meiosis - yeast;Oocyte meiosis;Progesterone-mediated oocyte maturation			4	4	4	4.9	4.9	4.9	122.37	0.00033772	3.6018	279230000	3	NaN	NaN	0	NaN	O43683	O43683	Mitotic checkpoint serine/threonine-protein kinase BUB1
28.174	28.1872	28.0668	28.1122	28.2943	28.3818	27.7823	27.8232	28.2047	28.222	28.1665	28.2456	32.0914	32.3042	32.0538	32.0676	32.1013	32.0946	31.9661	31.962	32.0728	32.0178	32.0769	32.1035				biological regulation;catabolic process;cell cycle;cell division;cellular component organization;cellular metabolic process;cellular process;chromosome organization;chromosome segregation;cytoskeleton organization;macromolecule metabolic process;meiotic cell cycle;metabolic process;mitotic cell cycle;organelle organization;primary metabolic process;protein metabolic process;proteolysis;proteolysi…	cell part;cytosol;intracellular non-membrane-bounded organelle;intracellular organelle;kinetochore;macromolecular complex;nucleoplasm;organelle;protein complex	Cell cycle;Cell cycle - yeast			21	21	21	70.9	70.9	70.9	36.954	0	166.52	53535000000	268	1.06096	0.300173	-0.08566	-1.89803	O43684-2;O43684	O43684-2;O43684	Mitotic checkpoint protein BUB3
28.3471	28.4824	28.4292	28.393	28.4544	28.5368	28.1703	28.1611	28.3173	28.1509	28.5284	28.4005	34.2371	34.3199	34.2474	34.1914	34.1578	34.1609	34.1652	34.2471	34.14	34.0691	34.3176	34.2552				biological regulation;cell activation;cell junction organization;cellular component assembly;cellular component organization;cellular process;coagulation;cytoskeleton organization;establishment of localization;exocytosis;multicellular organismal process;organelle organization;protein transport;regulation of body fluid levels;regulation of transport;response to chemical stimulus;response to stimul…	cell part;cell projection;cytoplasm;cytoskeleton;extracellular organelle;extracellular region;extracellular space;intracellular membrane-bounded organelle;intracellular non-membrane-bounded organelle;intracellular organelle;macromolecular complex;neuron projection;nucleus;organelle;protein complex;pseudopodium;ribonucleoprotein complex;vesicle	Adherens junction;Amoebiasis;Arrhythmogenic right ventricular cardiomyopathy (ARVC);Focal adhesion;Leukocyte transendothelial migration;Regulation of actin cytoskeleton;Systemic lupus erythematosus;Tight junction			71	71	47	75.4	75.4	56.9	104.85	0	323.31	229010000000	941	0.177683	0.838354	-0.0200405	-0.447247	O43707	O43707	Alpha-actinin-4
25.5321	25.8042	24.9044	25.283	25.2318	25.0248	24.2633	24.3294	24.2423	24.4214	24.8441	24.8889	28.3786	28.4052	27.2841	27.9196	27.2309	27.1388	26.7905	27.0953	27.6537	27.458	27.1479	27.002				amine metabolic process;catabolic process;cellular amino acid metabolic process;cellular aromatic compound metabolic process;cellular ketone metabolic process;cellular metabolic process;cellular nitrogen compound metabolic process;cellular process;metabolic process;nitrogen compound metabolic process;organic acid metabolic process;peptide metabolic process;primary metabolic process;small molecule…	cell part;cytosol;intracellular membrane-bounded organelle;intracellular organelle;mitochondrion;organelle	Drug metabolism - cytochrome P450;Glutathione metabolism;Metabolism of xenobiotics by cytochrome P450;Styrene degradation;Tyrosine metabolism			4	4	4	37.9	37.9	37.9	17.896	0	31.92	2385600000	18	1.11589	0.277179	-0.534972	-1.97443	O43708-2;O43708	O43708-2;O43708	Maleylacetoacetate isomerase
24.198	24.3396	23.9522	24.1616	24.528	24.6667	24.1061	24.0829	24.9015	25.0429	24.2313	24.4707	27.8787	27.9407	27.761	27.9979	28.2014	27.9201	27.9133	28.0556	27.9074	27.7797	28.0342	28.2175				biological regulation;biosynthetic process;cellular component organization;cellular metabolic process;cellular nitrogen compound metabolic process;cellular process;chromatin modification;chromatin organization;chromosome organization;macromolecule metabolic process;metabolic process;nitrogen compound metabolic process;nucleobase-containing compound metabolic process;organelle organization;primary…	cell part;cytoplasm;intracellular non-membrane-bounded organelle;intracellular organelle;nucleolus;organelle	Histidine metabolism;Polycyclic aromatic hydrocarbon degradation;Tyrosine metabolism			6	6	6	31.7	31.7	31.7	31.88	0	56.368	2980700000	37	0.157568	0.856486	0.0346394	0.402597	O43709	O43709	Probable 18S rRNA (guanine-N(7))-methyltransferase
23.4234	23.9556	23.5174	24.9893	24.0665	23.8117	24.6443	24.4971	25.1526	25.2059	23.774	23.1411	26.2658	26.7208	26.5777	26.9739	27.0684	27.028	26.6765	26.2782	27.0358	26.9643	27.0125	26.4679				biological regulation;cellular component organization;cellular membrane organization;cellular process;establishment of localization;lipid transport;membrane organization;regulation of cell cycle;regulation of organelle organization;response to abiotic stimulus;response to DNA damage stimulus;response to stimulus;response to stress;signal transduction;transport	cell part;intracellular membrane-bounded organelle;intracellular organelle;macromolecular complex;mitochondrion;organelle;protein complex				3	3	3	50	50	50	8.7858	0	7.8156	1273100000	19	0.0660523	0.940535	-0.0332047	-0.182404	O43715	O43715	TP53-regulated inhibitor of apoptosis 1
24.546	24.9405	24.6219	24.6863	24.879	24.945	24.8525	24.8598	22.6682	23.4839	24.1482	24.713	27.7068	27.6445	27.77	27.866	27.7026	27.6909	28.0684	28.0604	27.7937	27.8679	27.7431	27.8927				amine metabolic process;biological regulation;biosynthetic process;cellular amino acid metabolic process;cellular component organization;cellular ketone metabolic process;cellular metabolic process;cellular nitrogen compound metabolic process;cellular process;macromolecule metabolic process;metabolic process;mitochondrial translation;mitochondrion organization;nitrogen compound metabolic process;…	cell part;intracellular membrane-bounded organelle;intracellular organelle;macromolecular complex;mitochondrion;organelle;protein complex				5	5	5	48.5	48.5	48.5	15.086	0	11.272	2681100000	17	1.68262	0.148606	0.174259	2.74184	O43716	O43716	Glutamyl-tRNA(Gln) amidotransferase subunit C, mitochondrial
25.063	25.0407	25.1132	25.2451	25.0944	25.1669	24.8333	24.891	24.571	24.805	24.9949	25.3943	30.7975	30.8856	30.8556	30.8777	30.7074	30.8708	30.6608	30.8654	30.6045	30.6189	30.819	30.8067				biological regulation;biosynthetic process;cellular metabolic process;cellular nitrogen compound metabolic process;cellular process;macromolecule metabolic process;metabolic process;nitrogen compound metabolic process;nucleobase-containing compound metabolic process;primary metabolic process;RNA metabolic process	cell part;intracellular membrane-bounded organelle;intracellular organelle;nucleoplasm;nucleus;organelle				29	29	29	33.8	33.8	33.8	85.852	0	244.75	21007000000	210	1.06073	0.300173	-0.103218	-1.89771	O43719	O43719	HIV Tat-specific factor 1
22.3187	22.2218	21.8001	22.0605	22.2673	NaN	21.6802	NaN	21.5909	21.6123	22.0534	22.1174	NaN	NaN	NaN	NaN	NaN	NaN	NaN	NaN	NaN	NaN	NaN	25.9258				amine transport;amino acid transport;biological regulation;biosynthetic process;cellular component organization;cellular ketone metabolic process;cellular lipid metabolic process;cellular metabolic process;cellular nitrogen compound metabolic process;cellular process;energy reserve metabolic process;establishment of localization;generation of precursor metabolites and energy;ion transport;lipid m…	cell part;cytosol;macromolecular complex;nucleoplasm;protein complex	Adipocytokine signaling pathway;Hypertrophic cardiomyopathy (HCM);Insulin signaling pathway			2	1	1	14.7	11	11	30.302	0.00033445	3.3979	585530000	1	NaN	NaN	0	NaN	O43741	O43741	5-AMP-activated protein kinase subunit beta-2
25.4183	25.638	25.4925	25.7343	25.7959	25.8446	25.338	25.3379	25.9304	26.1245	25.5568	25.7453	30.7941	30.6746	30.8418	30.9981	30.7911	30.8139	30.8781	30.7182	30.8088	30.8382	30.996	30.985				biological regulation;cellular component organization;cellular process;endosome transport;establishment of localization;Golgi vesicle transport;immune system process;membrane organization;organelle organization;pigment granule organization;protein transport;regulation of transport;transport;vacuolar transport;vesicle organization;vesicle-mediated transport;viral reproduction	AP-type membrane coat adaptor complex;cell part;cytoplasm;cytoplasmic membrane-bounded vesicle;cytosol;endosome;Golgi apparatus;intracellular membrane-bounded organelle;intracellular organelle;macromolecular complex;membrane;organelle;protein complex;vesicle	Lysosome			27	27	27	39.8	39.8	39.8	91.35	0	227.42	22614000000	204	0.380564	0.671425	0.0517683	0.847897	O43747;O43747-2	O43747;O43747-2	AP-1 complex subunit gamma-1
21.8649	21.469	22.0302	21.5225	21.8127	21.8393	NaN	NaN	NaN	NaN	NaN	NaN	NaN	NaN	NaN	NaN	NaN	25.3162	NaN	NaN	NaN	NaN	NaN	NaN				biological regulation;cellular component organization;cellular membrane organization;cellular process;endosome organization;endosome transport;establishment of localization;Golgi organization;Golgi vesicle transport;membrane fusion;membrane organization;organelle fusion;organelle organization;protein transport;transport;vesicle organization;vesicle-mediated transport	cell part;cytoplasmic membrane-bounded vesicle;endosome;Golgi apparatus;intracellular membrane-bounded organelle;intracellular organelle;macromolecular complex;membrane;organelle;plasma membrane;protein complex;vesicle	SNARE interactions in vesicular transport			1	1	1	4.3	4.3	4.3	29.176	0	6.1195	257440000	1	NaN	NaN	0	NaN	O43752	O43752	Syntaxin-6
24.6368	24.6618	24.6673	NaN	24.5126	24.2341	24.4717	24.6321	24.723	25.0095	24.5843	24.6356	NaN	NaN	27.3707	NaN	27.0394	NaN	NaN	27.5882	NaN	NaN	NaN	NaN				biological regulation;establishment of localization;protein targeting;protein transport;transport	cell part;cytoplasmic membrane-bounded vesicle;intracellular membrane-bounded organelle;intracellular organelle;membrane;organelle;synapse;vesicle				3	3	3	17.8	17.8	17.8	21.038	0.00017406	4.1946	1709400000	4	NaN	NaN	0	NaN	O43759-2;O43759;O43759-3	O43759-2;O43759	Synaptogyrin-1
24.1958	24.7355	24.7151	24.7418	24.8945	24.2025	24.4218	24.7965	25.0068	25.4322	24.4748	24.835	27.4685	27.3273	27.3045	27.5685	27.4432	27.3001	27.3608	27.9624	27.8694	28.2168	27.5903	27.6355				establishment of localization;protein targeting;protein transport;transport	cell part;extracellular organelle;membrane;organelle;synapse;vesicle				5	5	5	16.5	16.5	16.5	24.81	0	6.2454	2359600000	18	1.72934	0.143988	0.370517	2.80453	O43760	O43760	Synaptogyrin-2
27.5284	27.7603	27.4528	27.7705	27.6062	27.6474	27.4954	27.7636	27.5048	27.4921	27.839	27.9908	31.2237	31.3507	31.2212	31.4262	31.1738	31.1419	31.3833	31.552	31.2082	31.2246	31.4002	31.5313				viral reproduction	cell part;cytoplasm				13	13	13	35.8	35.8	35.8	34.063	0	55.018	30615000000	160	0.924606	0.358281	0.127017	1.70527	O43765	O43765	Small glutamine-rich tetratricopeptide repeat-containing protein alpha
18.5258	NaN	NaN	NaN	NaN	NaN	NaN	NaN	19.6471	19.4992	NaN	NaN	NaN	NaN	NaN	NaN	NaN	NaN	NaN	NaN	NaN	23.8424	NaN	NaN				anatomical structure formation involved in morphogenesis;biosynthetic process;cellular ketone metabolic process;cellular lipid metabolic process;cellular metabolic process;cellular process;cofactor metabolic process;developmental process;heterocycle metabolic process;lipid metabolic process;macromolecule metabolic process;macromolecule modification;metabolic process;organic acid metabolic process…	cell part;intracellular membrane-bounded organelle;intracellular organelle;mitochondrion;organelle	Lipoic acid metabolism			1	1	1	3	3	3	41.911	0.0028042	1.9993	36850000	3	NaN	NaN	0	NaN	O43766	O43766	Lipoyl synthase, mitochondrial
26.4946	26.8484	26.4783	26.4605	26.8345	27.0455	25.8519	25.6909	26.1704	26.1527	26.365	26.3104	29.5399	29.6453	29.6276	29.6372	29.5957	29.5671	29.4816	29.2021	29.3185	29.2961	29.3608	29.3587				biological regulation;cell cycle;cell division;cellular component organization;cellular process;establishment of localization;mitosis;mitotic cell cycle;nuclear division;organelle fission;organelle organization;regulation of transport;response to chemical stimulus;response to external stimulus;response to extracellular stimulus;response to stimulus;transport	cell part;cytoplasm;nucleoplasm		+	LFQ KD_LFQ wt	12	12	11	71.1	71.1	62	13.389	0	39.99	9845200000	121	4.13115	0.00855788	-0.265833	-6.44515	O43768;O43768-3;O43768-2;O43768-9;O43768-4;O43768-5;O43768-7;O43768-6;O43768-8	O43768;O43768-3;O43768-2;O43768-9;O43768-4;O43768-5;O43768-7;O43768-6	Alpha-endosulfine
23.8374	24.0787	23.6072	23.6742	23.7686	23.8804	23.2212	23.0033	23.8012	23.9323	23.469	22.9954	27.7466	27.9085	27.9125	27.7658	27.6098	27.7978	28.0232	27.9125	27.9018	27.9471	27.4273	27.6832				amine transport;amino acid transport;cellular lipid metabolic process;cellular metabolic process;cellular process;establishment of localization;ion transport;lipid metabolic process;lipid transport;metabolic process;organic acid transport;primary metabolic process;small molecule metabolic process;transmembrane transport;transport	cell part;cytoplasm;intracellular membrane-bounded organelle;intracellular organelle;membrane;mitochondrion;organelle				6	6	6	21.3	21.3	21.3	32.943	0	8.3863	2675700000	21	0.0939728	0.913552	0.0256958	0.252952	O43772	O43772	Mitochondrial carnitine/acylcarnitine carrier protein
27.5977	27.8034	27.698	27.6357	27.9693	28.0657	27.491	27.4694	27.568	27.6585	27.9626	28.0453	32.0683	32.2834	32.2909	32.2424	32.3383	32.3075	32.2062	32.1838	32.1796	32.1461	32.4579	32.5139				amine metabolic process;cellular amino acid metabolic process;cellular ketone metabolic process;cellular metabolic process;cellular nitrogen compound metabolic process;cellular process;macromolecule metabolic process;metabolic process;nitrogen compound metabolic process;nucleobase-containing compound metabolic process;organic acid metabolic process;primary metabolic process;RNA metabolic process;…	cell part;cytoplasm;cytosol;extracellular organelle;intracellular membrane-bounded organelle;intracellular organelle;mitochondrion;organelle;vesicle	Aminoacyl-tRNA biosynthesis			26	26	26	47.6	47.6	47.6	62.942	0	239.85	60086000000	310	0.130829	0.880443	0.0261377	0.34136	O43776	O43776	Asparagine--tRNA ligase, cytoplasmic
24.0885	23.9793	23.6439	23.8679	23.9184	23.8578	23.8008	23.7775	23.8443	23.9229	23.881	24.0659	29.876	29.9442	29.8471	29.9225	29.8487	29.7146	30.1402	30.0558	29.9453	29.9221	29.9662	29.9825				cellular component assembly;cellular component movement;cellular component organization;cellular process;cytoskeleton organization;establishment of localization;Golgi vesicle transport;metabolic process;organelle organization;transport;vesicle-mediated transport	brush border;cell part;cell projection;cytoplasm;endosome;extracellular organelle;filopodium;intracellular membrane-bounded organelle;intracellular organelle;macromolecular complex;membrane;organelle;plasma membrane;protein complex;vesicle				27	27	27	31.4	31.4	31.4	131.98	0	80.181	11583000000	124	1.91465	0.119309	0.143163	3.05384	O43795;O43795-2;Q9UBC5	O43795;O43795-2	Unconventional myosin-Ib
25.7355	25.539	26.5992	25.7238	25.9281	25.8982	26.0002	25.5753	26.0036	25.7503	26.2057	25.6447	28.8516	29.1793	29.5738	29.0068	28.9506	29.1567	28.7917	28.8375	28.8976	28.8358	29.0931	28.7867				cell cycle;cellular component movement;cellular component organization;cellular localization;cellular membrane organization;cellular process;cytoskeleton-dependent intracellular transport;establishment of localization;localization;membrane organization;mitotic cell cycle;organelle organization;transport	cell part;centrosome;cytosol;intracellular membrane-bounded organelle;intracellular non-membrane-bounded organelle;intracellular organelle;microtubule organizing center;nucleus;organelle				6	6	6	50.4	50.4	50.4	13.596	0	69.109	6070100000	43	1.24957	0.235178	-0.246091	-2.1581	O43805	O43805	Sjoegren syndrome nuclear autoantigen 1
23.314	22.7303	22.7917	22.0103	22.4138	22.8659	21.957	22.5644	22.7472	22.8506	22.2169	22.5947	26.8909	26.4915	NaN	NaN	26.2541	26.287	NaN	26.5557	26.4111	26.807	NaN	26.4453				catabolic process;cellular ketone metabolic process;cellular lipid metabolic process;cellular metabolic process;cellular process;cofactor transport;establishment of localization;lipid metabolic process;lipid transport;metabolic process;nucleobase-containing compound transport;organic acid metabolic process;organic acid transport;primary metabolic process;small molecule metabolic process;transmemb…	cell part;intracellular membrane-bounded organelle;intracellular organelle;membrane;microbody;mitochondrion;organelle;peroxisome	Peroxisome			4	4	4	23.5	23.5	23.5	34.566	0	28.697	1016500000	15	0.166372	0.848857	0.0739117	0.430661	O43808	O43808	Peroxisomal membrane protein PMP34
28.9694	28.8673	28.8867	28.7154	28.8463	28.9352	28.7204	28.7288	28.7215	28.8433	28.8701	28.9298	32.7661	32.6911	32.7863	32.7722	32.6313	32.7121	32.7806	32.7916	32.632	32.7302	32.7149	32.7936				biosynthetic process;cellular component assembly;cellular component organization;cellular metabolic process;cellular nitrogen compound metabolic process;cellular process;macromolecular complex assembly;macromolecule metabolic process;metabolic process;mRNA metabolic process;mRNA processing;nitrogen compound metabolic process;nucleobase-containing compound metabolic process;primary metabolic proce…	cell part;centrosome;intracellular membrane-bounded organelle;intracellular non-membrane-bounded organelle;intracellular organelle;macromolecular complex;microtubule organizing center;mRNA cleavage factor complex;nucleoplasm;nucleus;organelle;protein complex	mRNA surveillance pathway			20	20	20	87.7	87.7	87.7	26.227	0	323.31	80663000000	306	0.154768	0.858705	0.0139821	0.396289	O43809	O43809	Cleavage and polyadenylation specificity factor subunit 5
25.6299	25.9636	25.6616	25.8051	25.8321	25.6563	25.596	25.446	25.0994	25.4901	25.3259	25.5374	29.58	29.8504	29.8997	29.9106	29.6488	29.5831	30.0316	29.886	29.6586	29.6764	29.7338	29.77				biological regulation;cellular process;response to stimulus;signal transduction	cell part;cytoplasm;extracellular organelle;intracellular membrane-bounded organelle;intracellular organelle;nucleus;organelle;vesicle				10	10	10	33.6	33.6	33.6	45.283	0	32.854	10403000000	65	0.223382	0.796087	0.0473207	0.544716	O43813	O43813	LanC-like protein 1
23.5773	23.9426	23.7279	24.0981	23.8893	23.8933	23.8878	23.7117	23.8339	24.1017	23.9228	24.0021	29.0872	29.3138	29.2707	29.1822	29.2207	29.3236	29.2173	29.1865	29.2216	29.3043	29.1909	29.2297				anatomical structure development;behavior;biological regulation;cell junction organization;cellular component assembly;cellular component organization;cellular process;developmental process;response to stimulus;signal transduction	cell body;cell part;cell projection;cytoplasm;membrane;neuron projection;neuronal cell body				14	14	14	27.9	27.9	27.9	86.131	0	57.611	7088100000	67	0.0717913	0.933204	-0.00798194	-0.197183	O43815;O43815-2	O43815;O43815-2	Striatin
26.5246	26.4015	26.3408	26.2606	26.4783	26.4711	26.4521	26.4798	26.5938	26.7182	26.5341	26.5946	31.2177	31.2497	31.1069	31.0274	30.9226	31.0531	31.2026	31.2101	31.0576	31.1203	31.0063	31.0445				cellular metabolic process;cellular nitrogen compound metabolic process;cellular process;macromolecule metabolic process;metabolic process;nitrogen compound metabolic process;nucleobase-containing compound metabolic process;primary metabolic process;RNA metabolic process;RNA processing;rRNA processing	cell part;intracellular membrane-bounded organelle;intracellular non-membrane-bounded organelle;intracellular organelle;macromolecular complex;nucleolus;nucleus;organelle;preribosome;ribonucleoprotein complex;small nucleolar ribonucleoprotein complex				21	21	21	54.5	54.5	54.5	51.84	0	320.75	26051000000	185	0.063164	0.943532	0.0106672	0.17491	O43818	O43818	U3 small nucleolar RNA-interacting protein 2
25.0478	25.1294	24.5638	24.4456	24.8948	24.8738	24.6971	24.6965	23.9408	24.2444	23.9757	24.0348	28.8635	28.688	28.3144	28.1762	28.5394	28.7568	28.5362	28.611	28.3781	28.2344	28.2424	28.368				anatomical structure development;biological regulation;biosynthetic process;cellular component assembly;cellular component organization;cellular homeostasis;cellular ion homeostasis;cellular macromolecular complex assembly;cellular metabolic process;cellular nitrogen compound metabolic process;cellular process;developmental process;embryo development;establishment of localization;generation of pr…	cell part;intracellular membrane-bounded organelle;intracellular non-membrane-bounded organelle;intracellular organelle;membrane;mitochondrion;nucleoplasm;organelle				7	7	7	44	44	44	29.81	0	20.523	4270300000	28	0.643592	0.494077	-0.161374	-1.28666	O43819	O43819	Protein SCO2 homolog, mitochondrial
23.7917	23.6301	23.5554	23.7852	23.5696	23.4955	23.2439	23.4806	23.3458	23.434	23.2287	23.2178	28.4111	28.3365	28.3822	28.6071	28.0548	28.0772	28.5542	28.5797	28.2514	28.2459	28.1212	28.3202				biological regulation;cellular component organization;cellular metabolic process;cellular nitrogen compound metabolic process;cellular process;chromosome organization;DNA metabolic process;DNA packaging;macromolecule metabolic process;metabolic process;mitosis;nitrogen compound metabolic process;nuclear division;nucleobase-containing compound metabolic process;organelle fission;organelle organiza…	cell part;chromosome;Golgi apparatus;intracellular membrane-bounded organelle;intracellular non-membrane-bounded organelle;intracellular organelle;membrane;mitochondrion;nucleoplasm;nucleus;organelle				12	12	12	20.4	20.4	20.4	76.107	0	18.857	3828200000	59	0.112261	0.897578	0.0339944	0.297442	O43823	O43823	A-kinase anchor protein 8
21.056	20.0106	21.0382	20.2318	21.667	20.1535	21.2706	19.8566	21.9626	21.569	21.1536	21.9216	26.1752	NaN	26.0626	NaN	26.2608	NaN	26.3986	NaN	26.4937	26.1942	26.4304	26.2968									5	5	5	10.1	10.1	10.1	56.883	0	10.333	730600000	15	NaN	NaN	0	NaN	O43824	O43824	Putative GTP-binding protein 6
26.1735	26.3408	26.0101	26.1946	26.2643	26.3037	26.1395	26.3014	26.2118	26.4255	26.1604	26.2608	30.5457	30.7502	30.5578	30.6791	30.5305	30.6275	30.7829	30.8284	30.7682	30.8095	30.654	30.5213				catabolic process;cellular ketone metabolic process;cellular metabolic process;cellular nitrogen compound metabolic process;cellular process;cofactor metabolic process;heterocycle metabolic process;metabolic process;nitrogen compound metabolic process;nucleobase-containing compound metabolic process;nucleobase-containing small molecule metabolic process;nucleotide metabolic process;organic acid m…	cell part;intracellular membrane-bounded organelle;intracellular organelle;mitochondrion;nucleus;organelle	Citrate cycle (TCA cycle)			13	13	13	31.7	31.7	31.7	42.183	0	75.903	19916000000	150	1.04626	0.305432	0.112279	1.87747	O43837;O43837-2;O43837-3	O43837;O43837-2;O43837-3	Isocitrate dehydrogenase [NAD] subunit beta, mitochondrial
24.2541	24.5207	24.2009	24.3542	24.4486	24.5942	24.3107	24.447	24.6682	24.8493	24.6387	24.6767	29.911	30.0145	30.166	30.3161	30.1347	30.0909	30.3881	30.3593	30.2258	30.3686	30.2121	30.2568				biological regulation;cell motility;cell proliferation;cellular component movement;cellular component organization;cellular process;locomotion;macromolecule metabolic process;metabolic process;primary metabolic process;protein metabolic process;proteolysis	cell part;cell surface;cytosol				31	31	31	30.9	30.9	30.9	131.57	0	90.722	14327000000	199	1.89317	0.122178	0.196242	3.02487	O43847;O43847-2	O43847;O43847-2	Nardilysin
27.6139	27.718	26.9466	27.1128	27.2493	27.3075	26.8516	26.8822	27.0781	26.9025	26.9299	26.8795	31.6451	31.6126	31.333	31.2184	31.1453	31.3591	31.236	31.2684	31.1397	30.8612	30.8874	30.7502				biological regulation;cell activation;cellular process;coagulation;establishment of localization;exocytosis;multicellular organismal process;regulation of body fluid levels;secretion;transport;vesicle-mediated transport	cell part;cytoplasmic membrane-bounded vesicle;endoplasmic reticulum;extracellular region;Golgi apparatus;intracellular membrane-bounded organelle;intracellular organelle;membrane;organelle;vesicle				12	12	12	45.4	45.4	45.4	37.106	0	111.59	28632000000	136	1.84942	0.126381	-0.361771	-2.96591	O43852;O43852-3;O43852-5;O43852-6;O43852-2;O43852-4;O43852-13;O43852-14;O43852-9;O43852-11;O43852-10;O43852-15;O43852-12;O43852-7;O43852-8	O43852;O43852-3;O43852-5;O43852-6;O43852-2;O43852-4;O43852-13;O43852-14;O43852-9;O43852-11;O43852-10	Calumenin
25.4847	25.5495	25.5123	25.639	25.5013	25.7628	25.0573	25.1303	25.2904	25.5162	25.4693	25.3495	30.1777	30.213	30.3612	30.5328	30.3302	30.1987	30.0936	30.3459	29.8931	29.8707	30.2771	30.249				amine metabolic process;biological regulation;cellular amino acid metabolic process;cellular ketone metabolic process;cellular metabolic process;cellular nitrogen compound metabolic process;cellular process;cofactor metabolic process;establishment of localization;heterocycle metabolic process;macromolecule metabolic process;metabolic process;mRNA metabolic process;mRNA processing;nitrogen compoun…	cell part;cytosol;endoplasmic reticulum;extracellular organelle;intracellular membrane-bounded organelle;intracellular organelle;organelle;vesicle	Cysteine and methionine metabolism			17	17	7	40.9	40.9	21.7	58.951	0	94.01	14312000000	108	0.999897	0.325093	-0.180701	-1.81232	O43865;O43865-2	O43865;O43865-2	Putative adenosylhomocysteinase 2
19.1198	19.1551	19.4735	18.9626	18.8701	19.3036	19.5379	19.9355	19.2319	19.2225	20.1448	20.2452	25.4431	25.4562	25.6208	25.5477	25.3544	25.2172	25.5737	25.7635	25.3805	25.2253	25.7251	25.9235				cellular component movement;cellular process;cytoskeleton-dependent intracellular transport;establishment of localization;Golgi vesicle transport;metabolic process;transport;vesicle-mediated transport	cell part;endoplasmic reticulum;Golgi apparatus;intracellular membrane-bounded organelle;intracellular organelle;macromolecular complex;organelle;protein complex				6	4	3	6.9	5	4.2	122.95	0	13.102	543630000	25	0.661049	0.483203	0.158716	1.31382	O43896;Q9P2P6-3;Q96L93-5	O43896	Kinesin-like protein KIF1C
24.17	24.2199	24.1678	24.4531	24.3871	24.6312	24.3456	24.231	24.5809	24.4634	24.5116	24.5682	29.0929	28.9315	29.0352	29.1313	29.029	29.1274	29.3063	29.1198	29.2101	29.2633	29.0575	29.0515				biosynthetic process;cell cycle;cellular metabolic process;cellular nitrogen compound metabolic process;cellular process;DNA metabolic process;DNA replication;macromolecule metabolic process;metabolic process;mitotic cell cycle;nitrogen compound metabolic process;nucleobase-containing compound metabolic process;primary metabolic process	cell part;cytoplasm;intracellular membrane-bounded organelle;intracellular organelle;macromolecular complex;nucleoplasm;nucleus;organelle;origin recognition complex;protein complex	Cell cycle;Cell cycle - yeast;Meiosis - yeast			15	15	15	41.1	41.1	41.1	50.282	0	35.068	6654600000	56	1.16939	0.258675	0.110198	2.04828	O43913;O43913-2	O43913;O43913-2	Origin recognition complex subunit 5
26.5047	26.6209	26.6285	26.4104	26.6687	26.5592	25.9461	26.5232	26.6345	26.5586	26.5799	26.5931	29.2043	29.1409	29.3696	29.1346	29.2852	29.073	29.182	29.2319	29.3184	29.2621	29.1087	29.0757				cellular component assembly;cellular component organization;cellular macromolecular complex assembly;cellular metabolic process;cellular process;generation of precursor metabolites and energy;macromolecular complex assembly;metabolic process;protein complex assembly;protein complex biogenesis;small molecule metabolic process	cell part;intracellular membrane-bounded organelle;intracellular organelle;macromolecular complex;membrane;mitochondrion;NADH dehydrogenase complex;organelle;protein complex	Alzheimer's disease;Huntington's disease;Oxidative phosphorylation;Parkinson's disease			8	8	8	64.2	64.2	64.2	12.517	0	15.196	6975400000	53	0.0285143	0.976813	-0.00478745	-0.0817579	O43920	O43920	NADH dehydrogenase [ubiquinone] iron-sulfur protein 5
25.8102	25.8813	24.7441	25.4293	25.8155	25.7352	25.7404	25.4504	25.2742	25.4319	25.8106	25.7816	27.803	28.0073	27.6324	27.6237	27.6755	27.8022	27.8062	27.5141	27.2445	27.3507	27.8419	27.7853				biological regulation;cellular component organization;cellular process;multicellular organismal process;neurological system process;organelle organization;response to stimulus	cell part;cell projection;cilium;cytoskeleton;cytosol;intracellular non-membrane-bounded organelle;intracellular organelle;membrane;organelle;vesicle	Purine metabolism			3	3	3	28.7	28.7	28.7	17.42	0	11.318	2452500000	29	0.70541	0.456072	-0.166885	-1.38202	O43924	O43924	Retinal rod rhodopsin-sensitive cGMP 3,5-cyclic phosphodiesterase subunit delta
20.7825	21.1551	20.0784	20.9057	20.9263	21.0148	21.0495	21.1974	21.3468	21.3951	21.288	21.4009	26.9387	26.7936	26.4585	27.0353	26.8123	26.6703	27.0852	27.0021	27.2452	27.4332	27.1052	27.253				cellular component organization;cellular localization;cellular process;establishment of localization;localization;metabolic process;organelle localization;organelle organization;peroxisome organization;protein targeting;protein transport;transport	cell part;cytoplasm;cytosol;extracellular organelle;intracellular membrane-bounded organelle;intracellular organelle;membrane;microbody;organelle;peroxisome;vesicle	Peroxisome			12	12	12	11.1	11.1	11.1	142.87	0	27.166	1519200000	32	2.49934	0.0618013	0.40253	3.85867	O43933	O43933	Peroxisome biogenesis factor 1
25.1411	24.9761	25.0459	25.256	25.2913	25.1871	24.9336	24.8814	24.8155	24.9822	25.1424	25.0553	29.7862	30.0045	29.8673	30.0373	29.8321	29.7536	29.9751	29.8775	29.6722	29.8259	29.7473	29.7716				biological regulation;cell cycle;cell death;cell division;cellular component organization;cellular localization;cellular metabolic process;cellular nitrogen compound metabolic process;cellular process;chromosome segregation;death;DNA metabolic process;DNA recombination;DNA repair;localization;macromolecule metabolic process;macromolecule modification;metabolic process;mitosis;mitotic cell cycle;n…	cell part;chromosome;cohesin complex;cytosol;intracellular non-membrane-bounded organelle;intracellular organelle;macromolecular complex;membrane;nucleoplasm;organelle;protein complex	Cell cycle;Cell cycle - yeast			14	14	14	22	22	22	71.689	0	124.55	10959000000	98	0.507054	0.581078	-0.0685727	-1.06682	O60216;Q9H4I0;Q9H4I0-2	O60216	Double-strand-break repair protein rad21 homolog
28.4219	28.3663	28.1415	28.2712	28.3921	28.3554	28.0859	28.0028	28.0049	28.544	28.2737	28.2054	30.8465	30.5953	30.385	30.6872	30.6117	30.6889	30.7272	30.5905	30.8192	30.6935	30.55	30.6125				anatomical structure development;cellular metabolic process;cellular process;developmental process;establishment of localization;macromolecule metabolic process;metabolic process;primary metabolic process;protein metabolic process;protein targeting;protein transport;transport	cell part;intracellular membrane-bounded organelle;intracellular organelle;membrane;mitochondrion;organelle				6	6	6	85.6	85.6	85.6	10.998	0	99.193	19350000000	51	0.156675	0.856829	0.029705	0.400589	O60220	O60220	Mitochondrial import inner membrane translocase subunit Tim8 A
24.6537	24.6296	24.7218	24.7705	24.8961	24.8248	24.694	24.578	24.6569	24.7586	24.4556	24.659	30.3273	30.31	30.5009	30.47	30.4875	30.3957	30.547	30.4979	30.4589	30.3574	30.3081	30.304				cellular metabolic process;cellular nitrogen compound metabolic process;cellular process;macromolecule metabolic process;metabolic process;mRNA metabolic process;mRNA processing;nitrogen compound metabolic process;nucleobase-containing compound metabolic process;primary metabolic process;RNA metabolic process;RNA processing;RNA splicing	cell part;cytoplasm;intracellular membrane-bounded organelle;intracellular organelle;macromolecular complex;nucleoplasm;nucleus;organelle;ribonucleoprotein complex;spliceosomal complex	Spliceosome			29	28	28	33.5	32.7	32.7	119.26	0	140.9	16305000000	218	0.0191133	0.984906	-0.00299772	-0.0553569	O60231	O60231	Putative pre-mRNA-splicing factor ATP-dependent RNA helicase DHX16
24.1322	25.5405	23.6251	24.3811	24.1823	23.9511	23.6101	24.1418	25.4923	24.9338	24.0459	24.9306	28.0709	28.0371	27.9572	28.1133	27.9366	27.8648	28.1536	28.2399	27.8983	28.3299	28.1405	28.4365				cell division;cellular component organization;cellular process;mitosis;nuclear division;organelle fission;organelle organization					8	8	8	53.3	53.3	53.3	21.474	0	117.55	3565100000	54	1.43034	0.190217	0.203133	2.403	O60232	O60232	Sjoegren syndrome/scleroderma autoantigen 1
21.9087	22.3786	22.2645	22.5093	22.4288	22.3027	22.2776	22.0458	22.5202	22.1868	22.3902	22.3452	28.2703	28.6068	28.5555	28.6155	28.3453	28.3968	28.5039	28.4067	28.66	28.5577	28.7298	28.373				biological regulation;biosynthetic process;cellular metabolic process;cellular nitrogen compound metabolic process;cellular process;developmental process;macromolecule metabolic process;metabolic process;nitrogen compound metabolic process;nucleobase-containing compound metabolic process;primary metabolic process;response to stimulus;RNA metabolic process;signal transduction;transcription initiat…	cell part;intracellular membrane-bounded organelle;intracellular organelle;macromolecular complex;membrane;nucleoplasm;nucleus;organelle;protein complex				18	18	18	17.6	17.6	17.6	160.6	0	38.977	4294900000	56	0.402796	0.651958	0.0734727	0.887697	O60244	O60244	Mediator of RNA polymerase II transcription subunit 14
19.2876	18.0968	19.4542	19.5377	19.6615	19.5205	19.4559	19.7754	19.7463	19.8401	20.3611	19.3375	NaN	NaN	NaN	NaN	NaN	NaN	NaN	NaN	NaN	NaN	25.94	NaN				biological adhesion;cell adhesion;cellular process	cell part;membrane;plasma membrane				3	3	3	3.8	3.8	3.8	116.07	0.00017737	4.6511	433550000	5	NaN	NaN	0	NaN	O60245;O60245-2;O60245-3	O60245;O60245-2;O60245-3	Protocadherin-7
26.1798	26.1044	25.9826	25.8849	26.1722	26.0762	25.9698	25.9647	26.0027	25.8627	26.3319	26.1769	30.5806	30.4442	30.476	30.6052	30.6035	30.4064	30.7314	30.7843	30.7716	30.4455	30.8589	30.9605				anatomical structure development;biological regulation;biosynthetic process;cellular metabolic process;cellular nitrogen compound metabolic process;cellular process;developmental process;metabolic process;nitrogen compound metabolic process;nucleobase-containing compound metabolic process;nucleobase-containing small molecule metabolic process;nucleotide metabolic process;primary metabolic process…	macromolecular complex;protein complex				14	14	13	51.8	51.8	48	40.925	0	121.37	19379000000	140	1.88702	0.122178	0.239384	3.01657	O60256;O60256-3;O60256-2	O60256;O60256-3;O60256-2	Phosphoribosyl pyrophosphate synthase-associated protein 2
23.799	22.9946	24.5188	20.8231	23.208	24.6998	24.383	23.3331	24.3833	24.3906	24.1769	24.5679	NaN	NaN	26.4775	NaN	NaN	26.3941	26.5767	26.4425	26.5761	26.5209	26.2812	26.4168				behavior;biological regulation;cell communication;cell-cell signaling;cellular metabolic process;cellular process;energy reserve metabolic process;generation of precursor metabolites and energy;metabolic process;multicellular organismal process;response to chemical stimulus;response to endogenous stimulus;response to stimulus;response to stress;signal transduction;signaling;small molecule metabol…	cell part;extracellular organelle;macromolecular complex;membrane;organelle;plasma membrane;protein complex;vesicle	Chemokine signaling pathway			3	3	3	48.5	48.5	48.5	7.5217	0.00018126	5.2909	823780000	13	NaN	NaN	0	NaN	O60262	O60262	Guanine nucleotide-binding protein G(I)/G(S)/G(O) subunit gamma-7
26.9857	27.1961	26.917	27.0174	27.1263	27.2136	26.9681	26.8486	27.2406	27.2149	26.973	27.0633	32.8235	32.9768	32.8192	32.9311	32.8601	32.8656	32.9722	32.8461	33.0395	32.9868	32.7944	32.8065				biological regulation;biosynthetic process;cellular component assembly;cellular component organization;cellular macromolecular complex assembly;cellular metabolic process;cellular nitrogen compound metabolic process;cellular process;chromatin modification;chromatin organization;chromosome organization;DNA metabolic process;DNA repair;gene silencing;macromolecular complex assembly;macromolecule me…	cell part;chromatin remodeling complex;chromosome;intracellular membrane-bounded organelle;intracellular non-membrane-bounded organelle;intracellular organelle;macromolecular complex;nucleolus;nucleoplasm;nucleus;organelle;protein complex				59	59	39	50.6	50.6	35.7	121.9	0	323.31	92940000000	610	0.234657	0.785542	0.0282389	0.568	O60264	O60264	SWI/SNF-related matrix-associated actin-dependent regulator of chromatin subfamily A member 5
24.6567	24.7084	24.5943	24.7735	24.6022	24.7321	24.5513	24.4543	24.5684	24.6609	24.6798	24.9116	30.7341	30.7106	30.8999	30.8432	30.6655	30.8098	30.7308	30.841	30.6764	30.7383	30.8219	30.9092				biological regulation;cell differentiation;cellular component assembly;cellular component organization;cellular metabolic process;cellular process;developmental process;endosome transport;establishment of localization;macromolecular complex assembly;macromolecule metabolic process;macromolecule modification;metabolic process;multicellular organismal process;phosphorus metabolic process;primary me…	cell part;cytoplasm;cytoplasmic membrane-bounded vesicle;cytosol;extracellular organelle;intracellular membrane-bounded organelle;intracellular organelle;organelle;vesicle				37	37	33	35.8	35.8	33.3	144.68	0	248.14	21029000000	279	0.0652937	0.941139	0.00908566	0.18044	O60271-4;O60271;O60271-2;O60271-5;O60271-3;O60271-9;Q9UPT6-2	O60271-4;O60271;O60271-2;O60271-5;O60271-3;O60271-9	C-Jun-amino-terminal kinase-interacting protein 4
22.5588	22.0761	22.3144	22.2765	22.365	22.4161	21.9055	22.0376	22.1223	22.4962	22.2494	22.5201	28.4271	28.0103	28.3859	28.1316	28.3444	28.1229	28.1646	28.1792	28.012	28.4573	28.1033	28.3612				cellular component movement;cellular component organization;cellular process;cytoskeleton-dependent intracellular transport;establishment of localization;localization;locomotion;metabolic process;nucleobase-containing compound transport;organelle organization;response to chemical stimulus;response to external stimulus;response to stimulus;transport	cell part;cytoplasm;macromolecular complex;protein complex				27	15	12	31.1	20.8	16.9	109.49	0	66.917	3573400000	49	0.0920564	0.915471	-0.0241057	-0.248215	O60282;O60282-2	O60282;O60282-2	Kinesin heavy chain isoform 5C
23.6399	23.5223	23.1573	23.32	23.4129	23.7027	23.5753	23.7112	23.5099	23.526	23.5203	23.5076	30.4305	30.3797	30.2902	30.2135	30.2537	30.3958	30.5435	30.6976	30.4004	30.4177	30.47	30.3928					cell part;intracellular non-membrane-bounded organelle;intracellular organelle;nucleolus;organelle				42	42	42	26.6	26.6	26.6	254.39	0	235.08	16126000000	196	1.63438	0.154906	0.15976	2.67713	O60287	O60287	Nucleolar pre-ribosomal-associated protein 1
20.8756	21.7471	21.2701	19.9635	21.7217	21.2413	20.0944	19.5782	20.7058	20.8073	21.6743	21.6173	25.5505	25.7349	25.7513	24.0574	26.0762	25.886	25.8071	NaN	25.8357	25.6009	26.3713	25.982				biological regulation;cellular metabolic process;cellular process;endosome transport;establishment of localization;macromolecule metabolic process;macromolecule modification;metabolic process;primary metabolic process;protein metabolic process;protein modification by small protein conjugation or removal;protein modification process;transport;vacuolar transport;vesicle-mediated transport	cell part;cytoplasm;cytosol;endosome;extracellular organelle;intracellular membrane-bounded organelle;intracellular organelle;membrane;nucleus;organelle;plasma membrane;vesicle	Ubiquitin mediated proteolysis			4	4	4	13.8	13.8	13.8	58.304	0	16.974	646640000	28	0.565657	0.542552	0.410004	1.1705	O60291-4;O60291;O60291-3;O60291-2;Q96PX1-2;Q96PX1	O60291-4;O60291;O60291-3;O60291-2;Q96PX1-2;Q96PX1	E3 ubiquitin-protein ligase MGRN1;RING finger protein 157
21.4915	21.2574	21.2362	21.1141	21.6127	21.5189	20.8178	21.0556	21.2024	21.2119	21.439	21.6461	28.0076	27.7019	27.8447	28.0271	27.8602	27.6032	27.7884	27.8653	27.9023	28.0219	27.8061	28.1509				cellular metabolic process;cellular nitrogen compound metabolic process;cellular process;macromolecule metabolic process;metabolic process;nitrogen compound metabolic process;nucleobase-containing compound metabolic process;primary metabolic process;RNA metabolic process;RNA processing	cell part;extracellular space;intracellular				19	19	19	13.1	13.1	13.1	226.35	0	56.993	2826200000	69	0.421692	0.641429	0.0816838	0.921044	O60293;O60293-2;O60293-4	O60293;O60293-2	Zinc finger C3H1 domain-containing protein
NaN	NaN	NaN	NaN	19.1191	19.0335	19.2363	NaN	19.2335	19.0193	19.5007	19.4551	NaN	NaN	NaN	NaN	NaN	NaN	NaN	NaN	NaN	NaN	NaN	24.363				cellular metabolic process;cellular nitrogen compound metabolic process;cellular process;macromolecule metabolic process;metabolic process;nitrogen compound metabolic process;nucleobase-containing compound metabolic process;primary metabolic process;RNA metabolic process;RNA processing;tRNA metabolic process;tRNA processing		Histidine metabolism;Polycyclic aromatic hydrocarbon degradation;Tyrosine metabolism			1	1	1	2.5	2.5	2.5	75.601	0.0047862	1.8467	129960000	0	NaN	NaN	0	NaN	O60294	O60294	tRNA wybutosine-synthesizing protein 4
24.4472	24.3513	24.2526	24.2636	24.3563	24.62	24.1083	24.1686	24.2326	24.49	24.3501	24.219	30.5296	30.6439	30.5675	30.5032	30.4408	30.507	30.4607	30.5228	30.5257	30.4493	30.4177	30.398				cellular metabolic process;cellular nitrogen compound metabolic process;cellular process;macromolecule metabolic process;metabolic process;mRNA metabolic process;mRNA processing;nitrogen compound metabolic process;nucleobase-containing compound metabolic process;primary metabolic process;RNA metabolic process;RNA processing;RNA splicing	cell part;intracellular membrane-bounded organelle;intracellular organelle;macromolecular complex;membrane;nucleoplasm;nucleus;organelle;ribonucleoprotein complex;spliceosomal complex	Spliceosome			40	39	39	37.2	36.7	36.7	171.29	0	241.77	17190000000	189	1.11203	0.278683	-0.0696484	-1.96908	O60306	O60306	Intron-binding protein aquarius
24.3604	24.7646	24.4561	24.3748	24.4981	24.7877	24.3992	24.4466	24.5795	24.5129	24.7762	24.8248	30.6175	30.5214	30.4262	30.5026	30.3194	30.3752	30.3588	30.4726	30.4873	30.3228	30.2821	30.3507				aging;anatomical structure formation involved in morphogenesis;biological regulation;cell death;cellular component movement;cellular component organization;cellular membrane organization;cellular process;cytoskeleton-dependent intracellular transport;death;developmental process;establishment of localization;membrane fusion;membrane organization;metabolic process;mitochondrion organization;multice…	cell part;cell projection;cytoplasm;intracellular membrane-bounded organelle;intracellular organelle;membrane;mitochondrion;neuron projection;nucleoplasm;organelle				37	37	37	44.4	44.4	44.4	115.88	0	108.4	16796000000	215	0.759084	0.429385	-0.0813545	-1.46311	O60313-2;O60313	O60313-2;O60313	Dynamin-like 120 kDa protein, mitochondrial;Dynamin-like 120 kDa protein, form S1
21.0678	21.531	21.3672	21.2391	21.7507	21.7384	21.1722	21.1595	21.2834	21.2132	21.2775	21.8372	27.9416	27.9103	27.771	27.7446	27.6757	27.7168	27.7648	27.9053	27.7834	27.7632	27.4608	27.7934				biosynthetic process;cellular metabolic process;cellular nitrogen compound metabolic process;cellular process;DNA metabolic process;DNA replication;establishment of localization;immune system process;macromolecule metabolic process;metabolic process;nitrogen compound metabolic process;nuclear transport;nucleobase-containing compound metabolic process;nucleobase-containing compound transport;nucle…	cell part;cytoplasm;cytosol;intracellular membrane-bounded organelle;intracellular organelle;macromolecular complex;membrane;nuclear pore;nucleoplasm;nucleus;organelle;protein complex				14	14	14	10.7	10.7	10.7	218.4	0	28.827	2606300000	51	0.271154	0.757401	-0.0481838	-0.641528	O60318	O60318	Germinal-center associated nuclear protein
20.7485	20.4679	20.4763	20.498	19.1595	20.029	21.2031	21.016	24.9456	20.3134	20.2868	20.3751	29.3486	29.1659	NaN	NaN	NaN	NaN	29.4172	NaN	29.073	29.0317	29.3117	29.185				cell communication;cell death;cell-cell signaling;cellular component movement;cellular process;cytoskeleton-dependent intracellular transport;death;establishment of localization;metabolic process;signaling;transport;vesicle-mediated transport	cell part;cell projection;intracellular membrane-bounded organelle;intracellular organelle;macromolecular complex;membrane;mitochondrion;neuron projection;organelle;protein complex;vesicle				11	6	2	7.1	4.4	1.5	199.26	0.00018139	5.2953	4568100000	8	NaN	NaN	0	NaN	O60333-2;O60333;O60333-4	O60333-2;O60333;O60333-4	Kinesin-like protein KIF1B
25.2901	25.4099	25.0991	25.4011	25.6068	25.6234	25.0566	24.9998	25.0723	25.0521	25.3619	25.2674	30.5632	30.6667	30.5822	30.7694	30.6798	30.6126	30.5383	30.4951	30.5117	30.3207	30.6005	30.4804				anatomical structure development;biological regulation;biosynthetic process;cell development;cell differentiation;cell proliferation;cellular component organization;cellular metabolic process;cellular nitrogen compound metabolic process;cellular process;chromatin modification;chromatin organization;chromosome organization;coagulation;developmental process;embryo development;histone modification;m…	cell part;intracellular membrane-bounded organelle;intracellular organelle;macromolecular complex;nucleoplasm;nucleus;organelle;protein complex;transcription factor complex				28	28	28	38.8	38.8	38.8	92.902	0	152.2	18155000000	173	1.9787	0.110518	-0.15453	-3.14041	O60341;O60341-2	O60341;O60341-2	Lysine-specific histone demethylase 1A
23.7425	23.6977	23.8942	23.9895	23.9224	23.9887	23.7714	23.9323	23.8824	23.9393	24.2391	24.1797	29.6758	29.6713	29.8966	30.0069	29.7325	29.7801	30.0402	30.1123	29.877	29.912	30.1866	29.953				biological regulation;cellular component organization;cellular process;establishment of localization;membrane organization;regulation of organelle organization;regulation of transport;response to chemical stimulus;response to endogenous stimulus;response to stimulus;transport;vesicle-mediated transport	cell part;cytoplasm;extracellular organelle;membrane;organelle;vesicle				35	35	33	35.6	35.6	34.3	139.55	0	114.7	11394000000	180	1.86724	0.123978	0.21965	2.98991	O60343-2;O60343-3;O60343;O60343-5;O60343-4	O60343-2;O60343-3;O60343	TBC1 domain family member 4
21.0451	20.2507	20.7247	19.9444	21.0652	21.2138	21.1344	20.6171	21.2904	21.7139	21.4479	18.7281	24.9921	NaN	NaN	NaN	24.9776	25.0857	NaN	NaN	NaN	25.5533	25.8475	NaN				anatomical structure development;biological regulation;cell communication;cell differentiation;cell-cell signaling;cellular process;developmental process;hormone metabolic process;macromolecule metabolic process;metabolic process;primary metabolic process;protein maturation;protein metabolic process;signaling	cell part;membrane				2	2	2	17.6	17.6	17.6	28.306	0	35.736	383830000	6	NaN	NaN	0	NaN	O60344-4	O60344-4
18.5351	17.7024	16.9925	18.2407	18.1256	18.8588	18.9301	16.966	NaN	16.4026	16.3377	17.1583	24.9393	NaN	NaN	NaN	NaN	25.067	25.5832	NaN	NaN	NaN	NaN	NaN				biological regulation;cell death;cellular process;death;immune system process;response to chemical stimulus;response to endogenous stimulus;response to external stimulus;response to stimulus;response to stress;signal transduction	cell part;cytosol;intracellular membrane-bounded organelle;intracellular organelle;membrane;nucleus;organelle				3	3	3	3	3	3	184.67	0	6.6103	224510000	13	NaN	NaN	0	NaN	O60346	O60346	PH domain leucine-rich repeat-containing protein phosphatase 1
22.1017	22.2776	22.1805	22.2815	22.6436	22.7946	22.066	22.2846	22.6097	22.5346	22.6285	22.4081	27.2266	27.0905	27.2462	27.1602	27.189	27.1674	27.16	26.964	27.553	27.0156	26.922	26.9565				biological regulation;biosynthetic process;cell communication;cell-cell signaling;cellular ketone metabolic process;cellular lipid metabolic process;cellular metabolic process;cellular process;lipid metabolic process;metabolic process;organic acid metabolic process;primary metabolic process;response to external stimulus;response to extracellular stimulus;response to starvation;response to stimulu…	cell part;intracellular membrane-bounded organelle;intracellular organelle;membrane;mitochondrion;organelle	Biosynthesis of unsaturated fatty acids			7	7	6	17.4	17.4	16	57.885	0	10	1682200000	20	0.379322	0.672514	-0.0848096	-0.845655	O60427	O60427	Fatty acid desaturase 1
22.6613	22.3923	22.2425	22.0333	22.2857	22.4334	22.254	22.1833	22.4016	22.0967	22.6422	22.2731	27.5983	26.6647	27.2709	NaN	26.5401	26.715	27.1936	26.6418	26.804	NaN	27.1462	27.206				biological regulation;cell death;cell differentiation;cellular process;death;developmental process;multicellular organismal process;neurological system process	cell part;cytoplasm				4	4	4	10.3	10.3	10.3	54.554	0	5.5325	1525800000	13	0.0620561	0.944351	0.0405209	0.17313	O60443;O60443-2;O60443-3	O60443;O60443-2;O60443-3	Non-syndromic hearing impairment protein 5
20.0717	20.3792	19.847	19.3696	20.219	20.222	20.1438	20.1813	20.9934	21.2179	20.2179	20.7648	NaN	NaN	NaN	NaN	NaN	NaN	NaN	NaN	NaN	NaN	25.5585	NaN				biological regulation;cell cycle;cell division;cell proliferation;cellular process;developmental process;endosome transport;establishment of localization;multicellular organismal development;multicellular organismal process;transport;vesicle-mediated transport	cell part;cytosol;Golgi apparatus;intracellular membrane-bounded organelle;intracellular non-membrane-bounded organelle;intracellular organelle;microtubule organizing center;nucleus;organelle				3	3	3	4	4	4	92.948	0.0015944	2.4169	639790000	3	NaN	NaN	0	NaN	O60447	O60447	Ecotropic viral integration site 5 protein homolog
16.9364	17.6283	16.8683	18.0493	18.1188	17.0161	NaN	17.3135	15.8011	17.4001	17.2399	NaN	NaN	NaN	NaN	24.603	24.5006	NaN	NaN	NaN	NaN	NaN	NaN	NaN				cellular component organization;cellular membrane organization;cellular process;endocytosis;establishment of localization;immune system process;membrane invagination;membrane organization;response to stimulus;response to stress;transport;vesicle-mediated transport	cell cortex;cell part;cell projection;extracellular organelle;filopodium;membrane;microvillus;organelle;vesicle				2	2	2	1.2	1.2	1.2	209.44	0.00033378	3.3611	143130000	8	NaN	NaN	0	NaN	O60449-3;O60449-2;Q8IX05;O60449	O60449-3;O60449-2;Q8IX05;O60449	Lymphocyte antigen 75;CD302 antigen
NaN	NaN	NaN	NaN	NaN	NaN	NaN	NaN	NaN	NaN	NaN	NaN	NaN	NaN	NaN	NaN	NaN	NaN	NaN	NaN	NaN	NaN	NaN	NaN				anatomical structure development;anatomical structure formation involved in morphogenesis;biological adhesion;biological regulation;cell adhesion;cell growth;cellular process;developmental process;growth;locomotion;response to chemical stimulus;response to external stimulus;response to stimulus;signal transduction	cell part;extracellular region;macromolecular complex;membrane;plasma membrane;protein complex;receptor complex				1	1	1	2.7	2.7	2.7	62.458	0.00080736	2.6704	0	1	NaN	NaN	0	NaN	O60462-6;O60462-4;O60462-5;O60462-2;O60462-3;O60462	O60462-6;O60462-4;O60462-5;O60462-2;O60462-3;O60462	Neuropilin-2
21.0836	21.3648	NaN	19.7947	20.8814	21.9432	20.2941	19.7976	20.8646	20.8846	19.7287	18.9269	NaN	26.0678	NaN	NaN	26.1313	25.9601	NaN	NaN	25.9181	26.119	NaN	NaN				anatomical structure development;carbohydrate metabolic process;cellular metabolic process;cellular process;developmental process;macromolecule metabolic process;macromolecule modification;metabolic process;multicellular organismal process;oligosaccharide metabolic process;peptidyl-amino acid modification;primary metabolic process;protein glycosylation;protein metabolic process;protein modificati…	cell part;extracellular organelle;Golgi apparatus;intracellular membrane-bounded organelle;intracellular organelle;membrane;organelle;vesicle	N-Glycan biosynthesis;Protein processing in endoplasmic reticulum;Various types of N-glycan biosynthesis			6	6	6	11.1	11.1	11.1	73.003	0.00049188	3.0587	537770000	10	NaN	NaN	0	NaN	O60476	O60476	Mannosyl-oligosaccharide 1,2-alpha-mannosidase IB
24.6428	25.1556	24.7553	24.9725	25.1579	25.1137	24.7468	24.7425	24.9348	24.6918	25.0088	25.0401	29.9372	30.1823	30.269	30.2103	30.2683	30.006	29.9675	30.0341	30.005	30.1809	30.2268	30.2762				anatomical structure development;biological regulation;biosynthetic process;cellular ketone metabolic process;cellular lipid metabolic process;cellular metabolic process;cellular process;cofactor metabolic process;developmental process;establishment of localization;glycerol ether metabolic process;lipid metabolic process;lipid transport;metabolic process;multicellular organismal process;organic a…	cell body;cell part;cytoplasm;extracellular organelle;intracellular membrane-bounded organelle;intracellular organelle;lipid particle;membrane;microbody;neuronal cell body;organelle;vesicle	Adipocytokine signaling pathway;Fatty acid metabolism;Peroxisome;PPAR signaling pathway			28	25	25	53.9	48.7	48.7	74.435	0	109.82	13377000000	142	0.152299	0.861688	-0.0304283	-0.390707	O60488-2;O60488	O60488-2;O60488	Long-chain-fatty-acid--CoA ligase 4
27.1627	27.1687	27.2593	27.0587	27.1371	27.1176	26.6453	27.0875	27.009	26.9031	26.9225	26.6633	30.5018	30.5001	30.6642	30.6552	30.2584	30.3203	30.5152	30.5019	30.328	30.0684	30.3492	30.4349				biological regulation;biosynthetic process;cellular component organization;cellular membrane organization;cellular metabolic process;cellular process;establishment of localization;ion transport;macromolecule metabolic process;membrane docking;membrane invagination;membrane organization;metabolic process;multi-organism process;organelle organization;protein transport;regulation of transport;respon…	cell part;cytoplasm;cytoplasmic membrane-bounded vesicle;cytosol;endosome;extracellular organelle;intracellular membrane-bounded organelle;intracellular organelle;membrane;organelle;vesicle				12	10	10	50.6	50.6	50.6	18.762	0	69.186	16364000000	94	0.601984	0.520848	-0.117077	-1.22113	O60493;O60493-2;O60493-4;O60493-3	O60493;O60493-2;O60493-4;O60493-3	Sorting nexin-3
20.7864	NaN	NaN	NaN	NaN	20.9847	21.8207	21.2421	21.1956	21.3931	21.115	21.4103	NaN	NaN	NaN	NaN	NaN	NaN	NaN	NaN	NaN	NaN	NaN	24.4113				biological regulation;cellular component organization;cellular membrane organization;cellular process;endosome transport;establishment of localization;Golgi vesicle transport;membrane fusion;membrane organization;organelle fusion;organelle organization;protein transport;transport;vesicle organization;vesicle-mediated transport	cell part;macromolecular complex;membrane;organelle;protein complex;vesicle	SNARE interactions in vesicular transport			1	1	1	5	5	5	22.445	0.00033789	3.6062	162250000	5	NaN	NaN	0	NaN	O60499-2;O60499	O60499-2;O60499	Syntaxin-10
24.583	24.639	24.5529	24.8229	24.8079	24.8772	24.4061	24.1428	24.6313	24.7017	24.8908	24.909	30.0371	30.1047	30.3467	30.4641	30.3007	30.2204	30.3106	30.1535	30.3138	30.2796	30.3302	30.272				aging;alcohol metabolic process;biological regulation;carbohydrate metabolic process;catabolic process;cell death;cellular metabolic process;cellular nitrogen compound metabolic process;cellular process;death;developmental process;establishment of localization;heterocycle metabolic process;macromolecule metabolic process;macromolecule modification;metabolic process;nitrogen compound metabolic pro…	cell part;cytosol;intracellular membrane-bounded organelle;intracellular organelle;membrane;nucleus;organelle				24	24	24	36.5	36.5	36.5	102.91	0	98.989	14829000000	127	0.176602	0.839441	0.0309874	0.444878	O60502;O60502-2;O60502-3	O60502;O60502-2;O60502-3	Protein O-GlcNAcase
19.763	18.8033	19.8845	19.3834	19.3042	19.7023	19.7563	19.2673	18.5262	NaN	19.0264	20.1127	25.6462	NaN	26.0256	NaN	NaN	25.7107	25.9212	25.9139	NaN	NaN	NaN	25.864				biological regulation;cell communication;cell-cell signaling;cellular metabolic process;cellular process;energy reserve metabolic process;establishment of localization;fluid transport;generation of precursor metabolites and energy;homeostatic process;immune system process;metabolic process;multicellular organismal process;regulation of body fluid levels;regulation of protein modification process;…	cell part;membrane;plasma membrane	Bile secretion;Calcium signaling pathway;Chemokine signaling pathway;Dilated cardiomyopathy;Endocrine and other factor-regulated calcium reabsorption;Gap junction;Gastric acid secretion;GnRH signaling pathway;Melanogenesis;Oocyte meiosis;Pancreatic secretion;Progesterone-mediated oocyte maturation;Purine metabolism;Salivary secretion;Vascular smooth muscle contraction;Vasopressin-regulated water …			4	4	4	5	5	5	150.7	0	7.686	507860000	7	NaN	NaN	0	NaN	O60503	O60503	Adenylate cyclase type 9
20.3179	20.0777	20.1041	20.2001	20.7362	20.2961	20.2988	20.063	20.1191	20.1977	20.2409	NaN	NaN	NaN	NaN	NaN	NaN	24.5804	NaN	NaN	NaN	NaN	NaN	NaN				biological adhesion;biological regulation;cell adhesion;cellular component organization;cellular process;cytoskeleton organization;multicellular organismal process;muscle contraction;organelle organization;regulation of organelle organization	cell part;cytoskeleton;cytosol;intracellular membrane-bounded organelle;intracellular non-membrane-bounded organelle;intracellular organelle;nucleus;organelle				2	2	2	6.7	6.7	6.7	36.742	0.0015929	2.3918	288650000	2	NaN	NaN	0	NaN	O60504-2;O60504	O60504-2;O60504	Vinexin
28.9695	28.9696	28.7768	29.0113	28.9721	29.1261	28.7794	28.7915	28.833	28.8027	29.1255	28.9981	34.0264	34.0532	34.1055	34.0873	33.9688	33.9966	34.0066	33.9866	33.8973	33.8951	34.0317	34.016				biological regulation;cell differentiation;cellular metabolic process;cellular nitrogen compound metabolic process;cellular process;developmental process;macromolecule metabolic process;metabolic process;mRNA metabolic process;mRNA processing;nitrogen compound metabolic process;nucleobase-containing compound metabolic process;primary metabolic process;regulation of translation;response to chemica…	cell part;endoplasmic reticulum;intracellular membrane-bounded organelle;intracellular organelle;macromolecular complex;membrane;nucleoplasm;nucleus;organelle;protein complex;ribonucleoprotein complex;spliceosomal complex				36	36	2	55.9	55.9	7.2	69.602	0	323.31	197070000000	484	1.17573	0.256712	-0.0674349	-2.05699	O60506;O60506-2	O60506;O60506-2	Heterogeneous nuclear ribonucleoprotein Q
22.5628	22.9248	NaN	NaN	NaN	23.0621	NaN	NaN	22.5912	22.6079	22.6437	NaN	NaN	NaN	NaN	NaN	NaN	NaN	NaN	NaN	NaN	NaN	27.557	NaN				biological regulation;cell differentiation;cellular metabolic process;cellular nitrogen compound metabolic process;cellular process;developmental process;macromolecule metabolic process;metabolic process;mRNA metabolic process;mRNA processing;nitrogen compound metabolic process;nucleobase-containing compound metabolic process;primary metabolic process;regulation of translation;response to chemica…	cell part;endoplasmic reticulum;intracellular membrane-bounded organelle;intracellular organelle;macromolecular complex;membrane;nucleoplasm;nucleus;organelle;protein complex;ribonucleoprotein complex;spliceosomal complex				34	1	1	53.6	1.8	1.8	62.656	0.0015903	2.3657	1223200000	2	NaN	NaN	0	NaN	O60506-3;O60506-4;O60506-5	O60506-3;O60506-4;O60506-5	Heterogeneous nuclear ribonucleoprotein Q
23.6487	23.8072	23.7289	23.8539	23.9316	24.1112	23.5141	23.5028	23.5667	23.691	23.6754	23.7204	28.9717	29.0707	29.0303	29.0059	29.0348	28.9669	29.0514	28.9619	28.7226	28.8446	28.9061	28.8143				biosynthetic process;cellular metabolic process;cellular nitrogen compound metabolic process;cellular process;establishment of localization;macromolecule metabolic process;metabolic process;mRNA metabolic process;mRNA processing;nitrogen compound metabolic process;nuclear transport;nucleobase-containing compound metabolic process;nucleobase-containing compound transport;nucleocytoplasmic transpor…	cell part;macromolecular complex;nucleoplasm;ribonucleoprotein complex;spliceosomal complex	Spliceosome			15	15	15	33	33	33	65.521	0	36.006	5882300000	75	1.57518	0.164186	-0.129916	-2.5977	O60508	O60508	Pre-mRNA-processing factor 17
18.7626	19.5262	19.7455	20.3709	19.5687	19.5212	18.3664	18.8057	20.8338	20.6277	18.9744	NaN	NaN	NaN	24.5533	NaN	NaN	NaN	NaN	NaN	25.1002	25.1079	NaN	NaN				amine metabolic process;biosynthetic process;carbohydrate metabolic process;cellular metabolic process;cellular process;macromolecule metabolic process;macromolecule modification;metabolic process;nitrogen compound metabolic process;peptidyl-amino acid modification;polysaccharide metabolic process;primary metabolic process;protein glycosylation;protein metabolic process;protein modification proce…	cell part;cytoplasm;extracellular organelle;Golgi apparatus;intracellular membrane-bounded organelle;intracellular organelle;membrane;organelle;vesicle	Glycosaminoglycan biosynthesis - keratan sulfate;Glycosphingolipid biosynthesis - lacto and neolacto series;N-Glycan biosynthesis;Other types of O-glycan biosynthesis;Various types of N-glycan biosynthesis			1	1	1	3.1	3.1	3.1	43.927	0.0017383	2.256	195300000	5	NaN	NaN	0	NaN	O60512	O60512	Beta-1,4-galactosyltransferase 3;N-acetyllactosamine synthase;Beta-N-acetylglucosaminylglycopeptide beta-1,4-galactosyltransferase;Beta-N-acetylglucosaminyl-glycolipid beta-1,4-galactosyltransferase
19.9061	19.8952	19.9153	20.7209	20.9269	20.9385	20.8398	20.366	20.5527	20.9277	21.2149	21.0257	NaN	26.6477	26.8389	26.7021	26.3738	26.495	26.6385	26.6783	26.5186	26.3339	26.6889	26.5707				establishment of localization;protein transport;transport	cell part;cytoplasm;intracellular membrane-bounded organelle;intracellular organelle;nucleus;organelle				11	8	8	12.9	10.6	10.6	124.71	0	20.251	1100400000	14	0.166025	0.848998	-0.0400574	-0.422892	O60518	O60518	Ran-binding protein 6
22.9291	23.1157	23.0376	23.2301	23.1573	22.656	23.1358	22.7813	22.7807	22.7607	23.4786	23.1232	28.6937	28.1919	28.7157	28.7111	28.5827	28.6232	28.7532	28.9071	28.7929	28.7789	28.6417	28.7293				establishment of localization;nuclear transport;nucleocytoplasmic transport;transport	cell part;intracellular membrane-bounded organelle;intracellular organelle;nucleus;organelle				15	15	15	18.1	18.1	18.1	118.02	0	40.898	5049500000	31	1.15435	0.262664	0.180803	2.02757	O60524-4;O60524-3;O60524;O60524-5;O60524-2	O60524-4;O60524-3;O60524;O60524-5	Nuclear export mediator factor NEMF
23.833	23.7456	23.7056	23.6494	23.4493	23.7117	23.5921	23.5487	23.3988	23.6326	23.8108	23.9449	28.3142	28.298	28.51	28.4001	28.614	28.1882	28.5992	28.3639	28.6245	28.6186	28.5654	28.3948				alcohol metabolic process;biological regulation;biosynthetic process;carbohydrate metabolic process;cellular metabolic process;cellular nitrogen compound metabolic process;cellular process;metabolic process;nitrogen compound metabolic process;nucleobase-containing compound metabolic process;nucleotide-sugar metabolic process;primary metabolic process;response to stimulus;signal transduction;small…	cell part;cytoplasm;extracellular organelle;organelle;vesicle	Amino sugar and nucleotide sugar metabolism;Fructose and mannose metabolism			11	11	11	40.9	40.9	40.9	41.949	0	37.54	4183000000	46	0.97109	0.337951	0.14031	1.77155	O60547	O60547	GDP-mannose 4,6 dehydratase
21.0137	21.1441	21.8408	22.0972	21.1565	20.967	21.8153	21.5425	22.143	22.1262	22.4597	22.0807	26.5894	26.5985	26.6964	26.8156	26.5349	26.4764	26.4263	26.5524	26.5517	26.5523	26.3887	26.8209				biological regulation;biosynthetic process;cell cycle;cell division;cellular metabolic process;cellular nitrogen compound metabolic process;cellular process;macromolecule metabolic process;macromolecule modification;metabolic process;nitrogen compound metabolic process;nucleobase-containing compound metabolic process;phosphorus metabolic process;primary metabolic process;protein metabolic process…	cell part;intracellular membrane-bounded organelle;intracellular organelle;macromolecular complex;nucleoplasm;nucleus;organelle;protein complex;transcription elongation factor complex				6	6	6	12.5	12.5	12.5	80.684	0	21.841	1123800000	22	0.399417	0.654648	-0.0698086	-0.881689	O60563	O60563	Cyclin-T1
20.4771	21.2542	20.6292	21.4078	21.4762	20.5683	21.0042	21.4428	21.4343	21.2919	21.703	20.8904	26.6349	27.0634	27.381	27.3841	26.8638	27.0215	27.2516	27.0972	27.2155	27.3261	27.2716	27.0021				biological regulation;catabolic process;cell cycle;cell death;cell division;cell proliferation;cellular component organization;cellular localization;cellular metabolic process;cellular process;death;localization;macromolecule metabolic process;metabolic process;mitosis;mitotic cell cycle;nuclear division;organelle fission;organelle organization;primary metabolic process;protein metabolic process;…	cell part;cytoplasm;cytosol;intracellular non-membrane-bounded organelle;intracellular organelle;kinetochore;macromolecular complex;microtubule organizing center;organelle;protein complex;ubiquitin ligase complex	Cell cycle			13	13	13	15.3	15.3	15.3	121.38	0	22.874	1655900000	33	0.497072	0.587692	0.135875	1.05015	O60566-3;O60566;O60566-2	O60566-3;O60566;O60566-2	Mitotic checkpoint serine/threonine-protein kinase BUB1 beta
24.6669	24.7623	24.3174	24.429	24.5124	24.2982	24.1408	24.0708	24.118	24.1667	24.3024	24.2315	30.0757	30.0449	29.9221	29.8619	29.8703	29.631	29.8117	29.8912	29.7074	29.7968	29.8443	29.8027				anatomical structure development;anatomical structure morphogenesis;biological regulation;cell morphogenesis;cellular component assembly;cellular component morphogenesis;cellular component organization;cellular metabolic process;cellular process;circulatory system process;developmental process;embryo development;extracellular matrix organization;extracellular structure organization;localization;m…	cell part;endoplasmic reticulum;extracellular organelle;intracellular membrane-bounded organelle;intracellular organelle;membrane;organelle;vesicle	Lysine degradation;Other types of O-glycan biosynthesis			23	23	23	42	42	42	84.784	0	137.07	11038000000	128	0.66521	0.48097	-0.0919714	-1.32026	O60568	O60568	Procollagen-lysine,2-oxoglutarate 5-dioxygenase 3
24.2451	25.137	24.9066	24.3549	24.4556	24.3935	24.2801	23.9887	24.661	25.0593	23.026	24.5034	28.4319	28.4363	28.5749	28.5718	28.0804	28.1297	28.6988	28.2647	28.2602	28.3711	27.5024	27.7764				biological regulation;cellular process;developmental process;embryo development;regulation of translation;response to chemical stimulus;response to stimulus;signal transduction	cell part;cytosol;macromolecular complex;protein complex	Insulin signaling pathway;mTOR signaling pathway;RNA transport			8	8	8	37.6	37.6	37.6	28.362	0	23.437	3712300000	27	0.552815	0.549552	-0.225241	-1.14211	O60573	O60573	Eukaryotic translation initiation factor 4E type 2
25.3467	25.3033	25.3257	25.5101	25.3133	25.4585	25.028	25.1647	25.2809	25.2232	25.5813	25.5617	31.2882	31.2024	31.461	31.4464	31.1061	31.2521	31.2547	31.3561	31.283	31.287	31.3475	31.4124				biological regulation;cellular component assembly;cellular component organization;cellular localization;cellular macromolecular complex assembly;cellular process;cytoskeleton organization;localization;macromolecular complex assembly;multicellular organismal process;neurological system process;organelle organization;protein complex assembly;protein polymerization;regulation of transport;response t…	cell part;cell projection;cytosol;intracellular non-membrane-bounded organelle;intracellular organelle;neuron projection;organelle	Focal adhesion;Regulation of actin cytoskeleton;Shigellosis			39	39	39	36.3	36.3	36.3	138.91	0	199.24	30279000000	300	0.201623	0.814834	0.0307395	0.498954	O60610-2;O60610-3;O60610	O60610-2;O60610-3;O60610	Protein diaphanous homolog 1
25.2667	25.5164	25.2155	25.1969	25.5971	25.7752	25.3299	25.2445	25.1733	25.2155	25.3889	25.2356	28.4484	28.6325	28.5823	28.5256	28.6384	28.6908	28.643	28.8565	28.6538	28.5836	28.5979	28.4462				cellular metabolic process;cellular process;macromolecule metabolic process;metabolic process;primary metabolic process;protein folding;protein metabolic process	cell part;extracellular organelle;organelle;vesicle				7	7	7	53.1	53.1	53.1	17.79	0	48.934	4645200000	62	0.286797	0.746056	0.0438207	0.672246	O60613;O60613-2	O60613	15 kDa selenoprotein
20.6899	21.1167	21.1614	21.577	21.0791	21.6815	21.1502	21.6038	21.5888	21.7532	21.1371	21.5025	26.4865	26.4893	26.5146	26.4204	26.4912	26.6348	NaN	27.0513	26.8236	26.8109	26.5621	26.6103				cellular component organization;cellular localization;cellular metabolic process;cellular process;establishment of localization;exocytosis;localization;macromolecule metabolic process;membrane organization;metabolic process;organelle organization;primary metabolic process;protein metabolic process;protein transport;secretion;transport;vesicle-mediated transport	cell part;cytosol;macromolecular complex;membrane;protein complex	Tight junction			8	8	8	13.7	13.7	13.7	73.796	0	6.965	1169900000	16	1.91263	0.119309	0.265525	3.12456	O60645-2;O60645-3;O60645	O60645-2;O60645-3;O60645	Exocyst complex component 3
26.0394	25.9506	26.2207	26.2195	26.0314	26.0974	25.8719	25.8808	25.7929	26.1154	26.29	26.2574	30.8461	30.7007	30.9207	30.9385	30.5785	30.7978	30.7217	30.6643	30.6071	30.6559	30.8341	30.7911				cellular process;establishment of localization;transport;vesicle-mediated transport	cell part;cytoplasm;endosome;Golgi apparatus;intracellular membrane-bounded organelle;intracellular organelle;lipid particle;membrane;organelle				20	20	20	65.7	65.7	65.7	47.074	0	323.31	22017000000	154	0.635938	0.498604	-0.084686	-1.27469	O60664;O60664-3;O60664-2	O60664;O60664-3;O60664-2	Perilipin-3
25.2522	24.8705	25.3173	25.6656	25.5085	25.5633	25.3269	25.1969	25.2447	25.2201	25.5668	25.457	29.975	29.7802	30.0677	30.019	29.7749	29.764	30.1631	30.0553	29.9234	29.8483	30.2061	30.0197				biological regulation;cellular component organization;cellular metabolic process;cellular process;chromatin modification;chromatin organization;chromosome organization;histone modification;macromolecule metabolic process;macromolecule modification;metabolic process;one-carbon metabolic process;organelle organization;peptidyl-amino acid modification;primary metabolic process;protein alkylation;pro…	cell part;cytoplasm;cytosol;intracellular non-membrane-bounded organelle;intracellular organelle;macromolecular complex;organelle;ribonucleoprotein complex;ribosome				15	15	15	29.8	29.8	29.8	59.875	0	41.783	11917000000	109	0.955072	0.345238	0.139172	1.74878	O60678;O60678-2	O60678;O60678-2	Protein arginine N-methyltransferase 3
27.5507	27.5603	27.6225	27.3048	27.4458	27.5828	27.3738	27.4152	27.4	27.5711	27.7871	27.9451	32.1296	32.1407	32.3037	32.132	32.108	32.0549	32.1364	32.1427	32.108	31.979	32.3446	32.3534				biological regulation;establishment of localization;multicellular organismal process;nuclear transport;nucleocytoplasmic transport;protein targeting;protein transport;transport	cell part;cytoplasm;intracellular membrane-bounded organelle;intracellular organelle;membrane;nucleus;organelle				24	24	13	57.6	57.6	32.5	60.029	0	323.31	54515000000	239	0.190238	0.825758	0.0325441	0.47455	O60684	O60684	Importin subunit alpha-7
23.2689	23.1093	22.9799	23.2888	23.2959	23.5641	23.0062	22.7765	22.6484	22.5357	23.1443	23.1166	27.8176	27.8689	28.1927	27.9828	27.8753	27.9109	27.967	28.0729	28.0868	27.8656	27.9938	28.0181				alcohol metabolic process;amine metabolic process;anatomical structure morphogenesis;biosynthetic process;carbohydrate metabolic process;cellular ketone metabolic process;cellular metabolic process;cellular nitrogen compound metabolic process;cellular process;developmental process;macromolecule metabolic process;metabolic process;nitrogen compound metabolic process;nucleobase-containing compound …	cell part;cytosol;extracellular organelle;nucleoplasm;organelle;vesicle	Amino sugar and nucleotide sugar metabolism;Ascorbate and aldarate metabolism;Pentose and glucuronate interconversions;Starch and sucrose metabolism			9	9	9	23.5	23.5	23.5	55.023	0	58.109	2996200000	57	0.424602	0.639936	0.0593284	0.926143	O60701;O60701-2;O60701-3	O60701;O60701-2;O60701-3	UDP-glucose 6-dehydrogenase
25.8136	25.8686	25.6298	25.7001	25.6247	25.885	25.3807	25.564	25.5716	25.5698	25.7154	25.7503	31.4293	31.4591	31.4105	31.475	31.2855	31.3862	31.2791	31.4226	31.2946	31.2719	31.3349	31.4039				anatomical structure development;biological adhesion;biological regulation;biosynthetic process;cell adhesion;cell junction organization;cellular component assembly;cellular component organization;cellular metabolic process;cellular nitrogen compound metabolic process;cellular process;developmental process;macromolecule metabolic process;metabolic process;nitrogen compound metabolic process;nucle…	cell part;cell projection;cytoplasm;cytosol;extracellular organelle;intracellular membrane-bounded organelle;intracellular organelle;membrane;midbody;neuron projection;nucleus;organelle;plasma membrane;site of polarized growth;synapse;vesicle	Adherens junction;Leukocyte transendothelial migration			40	40	40	52	52	52	104.98	0	299.55	31599000000	356	1.06584	0.298539	-0.0731128	-1.90484	O60716-3;O60716-5;O60716;O60716-2;O60716-7;O60716-8;O60716-4;O60716-6;O60716-11;O60716-13;O60716-16;O60716-9;O60716-10;O60716-15;O60716-21;O60716-19;O60716-14;O60716-12;O60716-23;O60716-24;O60716-17;O60716-18;O60716-20;O60716-22;O60716-27;O60716-29;O60716-31;O60716-25;O60716-26;O60716-32;O60716-28;O60716-30	O60716-3;O60716-5;O60716;O60716-2;O60716-7;O60716-8;O60716-4;O60716-6;O60716-11;O60716-13;O60716-16;O60716-9;O60716-10;O60716-15;O60716-21;O60716-19;O60716-14;O60716-12;O60716-23;O60716-24;O60716-17;O60716-18;O60716-20;O60716-22;O60716-27;O60716-29;O60716-31;O60716-25;O60716-26;O60716-32;O60716-28;O60716-30	Catenin delta-1
22.6838	22.6134	23.0496	23.0919	23.2208	23.0127	23.2404	23.1971	23.6657	23.1928	23.0909	23.1061	26.0179	25.9682	26.2855	26.2918	26.3085	26.12	26.6772	26.4201	27.1869	26.5119	26.279	26.2309				anatomical structure development;biological regulation;cellular metabolic process;cellular process;developmental process;embryo development;establishment of localization;growth;macromolecule metabolic process;macromolecule modification;metabolic process;multicellular organismal process;one-carbon metabolic process;primary metabolic process;protein alkylation;protein metabolic process;protein modi…	cell part;endoplasmic reticulum;intracellular membrane-bounded organelle;intracellular organelle;membrane;organelle				2	2	2	3.5	3.5	3.5	31.938	0.0034124	1.9229	984600000	6	1.48323	0.179609	0.385674	2.4742	O60725	O60725	Protein-S-isoprenylcysteine O-methyltransferase
27.2786	27.2293	26.7229	26.443	27.0376	26.9578	26.5712	26.5279	26.4364	26.5357	26.9814	26.8582	29.8326	29.449	29.3739	28.9831	29.1565	29.1172	29.2323	29.1123	28.7869	29.1025	29.2226	29.0547				biological regulation;regulation of translation		RNA transport			10	4	4	81.4	46	46	12.823	0	135.12	7144800000	51	0.891622	0.371398	-0.233494	-1.65783	O60739	O60739	Eukaryotic translation initiation factor 1b
26.3393	26.7343	26.2623	26.5509	26.5721	26.3041	26.546	26.5687	26.2518	26.7069	26.5852	26.9643	31.2051	31.3227	31.4484	31.5164	31.2964	31.4046	31.4046	31.4286	31.2591	31.3902	31.4474	31.4863				anatomical structure morphogenesis;cellular component assembly;cellular component morphogenesis;cellular component organization;cellular membrane organization;cellular process;developmental process;endocytosis;endosome transport;establishment of localization;Golgi vesicle transport;macromolecular complex assembly;membrane invagination;membrane organization;organelle organization;protein complex a…	cell part;cell projection;cytoplasm;extracellular organelle;intracellular membrane-bounded organelle;intracellular organelle;macromolecular complex;membrane;organelle;protein complex;retromer complex;vesicle				24	24	22	45.9	45.9	41.8	58.47	0	124.21	31767000000	188	0.281941	0.748974	0.0370922	0.662758	O60749	O60749	Sorting nexin-2
26.8454	26.5084	26.7806	26.4523	26.5746	26.7985	26.4886	26.8978	26.6388	27.1615	26.5012	26.5095	30.7637	30.69	30.7928	30.7551	30.6578	30.7323	30.855	30.8726	30.8455	31.0767	30.7275	30.6683				alcohol metabolic process;biosynthetic process;carbohydrate metabolic process;cellular lipid metabolic process;cellular metabolic process;cellular nitrogen compound metabolic process;cellular process;lipid metabolic process;macromolecule metabolic process;macromolecule modification;metabolic process;nitrogen compound metabolic process;nucleobase-containing compound metabolic process;nucleotide-su…	cell part;endoplasmic reticulum;intracellular membrane-bounded organelle;intracellular organelle;macromolecular complex;mannosyltransferase complex;membrane;nucleus;organelle;protein complex	N-Glycan biosynthesis			17	17	17	60	60	60	29.634	0	85.994	20866000000	156	0.979626	0.33381	0.108979	1.78365	O60762	O60762	Dolichol-phosphate mannosyltransferase subunit 1
26.1009	26.181	25.9927	26.088	26.066	26.3342	25.8059	25.7633	25.8638	25.8646	26.0726	26.277	31.5325	31.5648	31.5532	31.6177	31.4252	31.5909	31.5011	31.4567	31.4583	31.4946	31.6008	31.692				cell cycle;cellular component organization;cellular membrane organization;cellular process;establishment of localization;Golgi vesicle transport;membrane docking;membrane fusion;membrane organization;mitotic cell cycle;organelle fusion;organelle organization;protein transport;transport;vesicle organization;vesicle-mediated transport	cell part;cytosol;endoplasmic reticulum;Golgi apparatus;intracellular membrane-bounded organelle;intracellular non-membrane-bounded organelle;intracellular organelle;membrane;nucleolus;organelle				34	34	34	45.9	45.9	45.9	107.89	0	223.34	35718000000	258	0.107783	0.903104	-0.0134554	-0.286666	O60763;O60763-2;REV__Q5VZ89-5;REV__Q5VZ89-6;REV__Q5VZ89	O60763;O60763-2	General vesicular transport factor p115
26.6087	26.9681	26.4314	26.08	26.4274	26.712	26.2613	26.1868	26.0841	26.5377	26.2496	26.3199	29.174	29.6132	28.6799	28.8235	28.9947	29.1257	29.3012	29.1215	28.848	29.2873	29	28.9004				biosynthetic process;cellular component disassembly;cellular component organization;cellular metabolic process;cellular process;macromolecule metabolic process;metabolic process;mitochondrial translation;mitochondrion organization;organelle organization;primary metabolic process;protein metabolic process;translation;translational elongation;translational initiation	cell part;intracellular membrane-bounded organelle;intracellular non-membrane-bounded organelle;intracellular organelle;macromolecular complex;membrane;mitochondrion;organelle;ribonucleoprotein complex;ribosome;small ribosomal subunit				4	4	4	35.9	35.9	35.9	15.139	0	12.098	6504900000	35	0.0175666	0.984906	0.00786018	0.0509631	O60783	O60783	28S ribosomal protein S14, mitochondrial
24.0746	23.8253	24.0859	24.2041	24.2344	23.9296	23.636	23.6631	23.8231	23.7611	24.405	24.1314	28.2382	28.2033	28.3187	28.3685	28.2397	28.0529	28.3289	28.3079	28.1171	28.116	28.3966	28.3316				cellular component organization;cellular membrane organization;cellular process;endocytosis;endosome transport;establishment of localization;membrane invagination;membrane organization;protein transport;transport;vesicle-mediated transport	cell part;cytoplasm;cytosol;endosome;extracellular organelle;intracellular membrane-bounded organelle;intracellular organelle;membrane;organelle;vesicle				7	7	7	23.2	23.2	23.2	53.818	0	32.1	3624300000	35	0.177241	0.838622	0.0294635	0.446279	O60784;O60784-2;O60784-3;O60784-4	O60784;O60784-2;O60784-3;O60784-4	Target of Myb protein 1
31.3856	31.2956	30.8553	30.9186	31.02	31.1931	31.0748	31.0276	30.8957	30.9306	31.1538	31.2948	34.2547	34.2517	33.9826	33.8518	33.8438	33.9975	33.8992	34.017	33.629	33.6509	33.7771	33.9754				anatomical structure development;cellular component assembly;cellular component organization;cellular macromolecular complex assembly;cellular process;chromatin organization;chromosome organization;developmental process;immune system process;macromolecular complex assembly;multi-organism process;organelle organization;response to biotic stimulus;response to stimulus;response to stress	cell part;extracellular organelle;extracellular space;intracellular membrane-bounded organelle;intracellular organelle;macromolecular complex;nucleoplasm;nucleosome;nucleus;organelle;vesicle	Systemic lupus erythematosus			14	2	0	77.8	7.9	0	13.906	0.00017646	4.5304	192950000000	129	1.16169	0.260156	-0.205606	-2.03768	P62807;O60814;Q99879;Q99877;Q93079;Q5QNW6;P58876;P57053;Q5QNW6-2	P62807;O60814;Q99879;Q99877;Q93079;Q5QNW6;P58876;P57053;Q5QNW6-2	Histone H2B type 1-C/E/F/G/I;Histone H2B type 1-K;Histone H2B type 1-M;Histone H2B type 1-N;Histone H2B type 1-H;Histone H2B type 2-F;Histone H2B type 1-D;Histone H2B type F-S
23.0718	23.2364	23.3857	23.0621	22.776	23.2157	22.8225	23.3184	22.9892	22.9041	23.2043	23.0291	28.4014	28.2266	28.4349	28.4501	28.0732	28.1199	28.2689	28.4311	28.3777	28.3362	28.2843	28.3893				alcohol metabolic process;biological regulation;carbohydrate metabolic process;catabolic process;cellular ketone metabolic process;cellular metabolic process;cellular process;generation of precursor metabolites and energy;metabolic process;organic acid metabolic process;phosphorus metabolic process;primary metabolic process;regulation of transport;response to chemical stimulus;response to stimulu…	cell part;cytosol	Fructose and mannose metabolism			16	16	13	33.1	33.1	28.5	58.476	0	33.694	3766600000	43	0.394999	0.657175	0.0635659	0.873811	O60825;O60825-2;P16118;Q16877	O60825;O60825-2	6-phosphofructo-2-kinase/fructose-2,6-bisphosphatase 2;6-phosphofructo-2-kinase;Fructose-2,6-bisphosphatase
24.0838	23.8964	23.3456	23.7708	23.8481	23.6999	23.702	23.3033	24.1834	23.9552	24.0634	24.0217	29.1322	29.0757	29.1488	29.2307	28.8558	28.8489	29.2035	29.0998	29.2264	28.9745	29.1829	29.1247				biological regulation;cellular homeostasis;cellular ion homeostasis;cellular process;establishment of localization;Golgi vesicle transport;homeostatic process;protein transport;regulation of protein modification process;regulation of transport;transport;vesicle-mediated transport	cell part;endosome;intracellular membrane-bounded organelle;intracellular organelle;organelle				16	16	16	37.3	37.3	37.3	70.755	0	69.375	6514800000	70	0.557132	0.547295	0.0866124	1.14912	O60826	O60826	Coiled-coil domain-containing protein 22
26.3027	26.3253	26.0863	26.2226	25.9895	26.2522	25.88	25.5924	25.8881	26.0147	25.8783	25.576	29.5172	29.8178	29.6803	29.581	29.2582	29.5301	29.3439	29.5683	29.2575	29.2649	29.1475	28.9206				biological regulation;biosynthetic process;cellular component organization;cellular metabolic process;cellular nitrogen compound metabolic process;cellular process;macromolecule metabolic process;metabolic process;mRNA metabolic process;mRNA processing;nitrogen compound metabolic process;nucleobase-containing compound metabolic process;primary metabolic process;RNA metabolic process;RNA processin…	cell part;cytoplasm;intracellular membrane-bounded organelle;intracellular non-membrane-bounded organelle;intracellular organelle;macromolecular complex;nucleoplasm;nucleus;organelle;ribonucleoprotein complex	Spliceosome			7	7	7	36.7	36.7	36.7	30.401	0	74.69	8169000000	65	1.65243	0.151782	-0.313677	-2.70134	O60828-2;O60828;O60828-5;O60828-3;O60828-4;O60828-6;O60828-7;O60828-10;O60828-9;O60828-8	O60828-2;O60828;O60828-5;O60828-3;O60828-4	Polyglutamine-binding protein 1
24.1874	24.1171	22.9511	23.3534	23.1364	23.7304	23.5812	23.506	23.0512	22.891	22.5971	22.7742	NaN	27.3622	NaN	26.7648	NaN	26.7461	26.9506	26.8852	NaN	NaN	NaN	NaN				cellular metabolic process;cellular process;establishment of localization;macromolecule metabolic process;metabolic process;primary metabolic process;protein metabolic process;protein targeting;protein transport;transport	cell part;macromolecular complex;membrane;mitochondrial inner membrane presequence translocase complex;protein complex				2	2	2	18	18	18	18.273	0	44.271	1203400000	7	NaN	NaN	0	NaN	O60830	O60830	Mitochondrial import inner membrane translocase subunit Tim17-B
25.7873	25.8308	25.3381	25.6276	25.1305	25.8052	25.7288	25.1456	25.3051	25.8122	24.9946	25.1929	28.114	28.2411	28.0862	28.1098	28.2706	28.3673	NaN	27.8847	28.0325	28.3691	27.9669	27.9452				amine transport;amino acid transport;establishment of localization;ion transport;organic acid transport;protein transport;transport	cell part;membrane				4	4	4	26.4	26.4	26.4	19.258	0	8.4608	3432600000	23	0.918141	0.36088	-0.158488	-1.71364	O60831	O60831	PRA1 family protein 2
27.4519	27.2289	27.0601	27.1639	27.309	27.4491	27.1344	27.2095	27.2485	27.3061	27.2518	27.2797	32.3985	32.2678	32.2359	32.3486	32.1464	32.3129	32.3366	32.3362	32.2748	32.2872	32.3046	32.2724				biological regulation;biosynthetic process;cell proliferation;cellular component organization;cellular metabolic process;cellular nitrogen compound metabolic process;cellular process;chromosome organization;DNA metabolic process;DNA replication;homeostatic process;macromolecule metabolic process;macromolecule modification;metabolic process;nitrogen compound metabolic process;nucleobase-containing…	cell part;cytoplasm;intracellular membrane-bounded organelle;intracellular non-membrane-bounded organelle;intracellular organelle;macromolecular complex;nucleolus;nucleoplasm;nucleus;organelle;ribonucleoprotein complex;small nucleolar ribonucleoprotein complex;telomerase holoenzyme complex	Ribosome biogenesis in eukaryotes			27	27	27	53.3	53.3	53.3	57.673	0	223.96	59871000000	297	0.176029	0.839587	0.0169544	0.443619	O60832;O60832-2	O60832;O60832-2	H/ACA ribonucleoprotein complex subunit 4
26.9488	26.9002	26.8134	26.7626	26.8422	27.0525	26.4684	26.4797	26.638	26.7725	26.887	26.7965	32.5357	32.5915	32.5709	32.6316	32.4245	32.5062	32.5103	32.4701	32.3068	32.3829	32.5007	32.5318				biological regulation;biosynthetic process;cellular metabolic process;cellular process;macromolecule metabolic process;metabolic process;primary metabolic process;protein metabolic process;regulation of translation;translation;translational initiation	cell part;cytoplasm;cytosol	RNA transport			57	57	57	51.7	51.7	51.7	138.83	0	323.31	69613000000	479	1.13485	0.271285	-0.0929623	-2.00066	O60841	O60841	Eukaryotic translation initiation factor 5B
27.8338	28.0801	27.6693	27.9181	27.9043	27.6178	27.579	28.0632	27.7694	27.8713	27.1203	27.32	31.1542	31.1419	31.0837	31.1733	31.0325	31.0552	31.0452	31.3207	30.7868	30.873	30.6246	30.8112				biological regulation;biosynthetic process;cell differentiation;cellular metabolic process;cellular nitrogen compound metabolic process;cellular process;developmental process;macromolecule metabolic process;metabolic process;multicellular organismal development;multicellular organismal process;nitrogen compound metabolic process;nucleobase-containing compound metabolic process;primary metabolic p…	cell part;cytoplasm;extracellular organelle;intracellular;intracellular membrane-bounded organelle;intracellular non-membrane-bounded organelle;intracellular organelle;nucleolus;nucleus;organelle;vesicle				14	14	14	56.8	56.8	56.8	16.368	0	29.556	24443000000	115	1.0836	0.291344	-0.196566	-1.9296	O60869;O60869-2	O60869;O60869-2	Endothelial differentiation-related factor 1
23.201	25.5283	23.6077	23.5782	23.7416	23.777	22.9456	23.2439	23.2411	23.7859	23.6478	23.487	28.3795	28.7189	28.4835	28.3847	28.3792	28.5263	28.3148	28.5805	28.5335	28.5401	28.4647	28.3465				biosynthetic process;cellular metabolic process;cellular nitrogen compound metabolic process;cellular process;DNA metabolic process;DNA recombination;DNA repair;DNA replication;macromolecule metabolic process;metabolic process;mRNA metabolic process;mRNA processing;nitrogen compound metabolic process;nucleobase-containing compound metabolic process;primary metabolic process;response to DNA damage…	cell part;cytoplasm;intracellular membrane-bounded organelle;intracellular organelle;nucleus;organelle				12	12	12	30.3	30.3	30.3	45.373	0	19.053	4296700000	44	0.0797188	0.927147	-0.0153074	-0.217355	O60870	O60870	DNA/RNA-binding protein KIN17
23.0745	21.9829	23.011	23.1316	22.8139	22.346	21.6482	22.2446	21.8763	21.7198	22.4668	21.757	28.2522	27.858	28.3338	28.0643	28.1098	28.0786	28.5114	28.7128	28.3006	28.1615	28.5168	28.2687				biological regulation;cellular component assembly;cellular component organization;cellular macromolecular complex assembly;cellular process;cytokinesis;cytoskeleton organization;developmental process;macromolecular complex assembly;multicellular organismal development;multicellular organismal process;organelle organization;protein complex assembly;protein polymerization;response to stimulus;signa…	cell part;cytosol;endosome;Golgi apparatus;intracellular membrane-bounded organelle;intracellular non-membrane-bounded organelle;intracellular organelle;mitochondrion;nucleolus;organelle	Regulation of actin cytoskeleton			14	14	14	16.9	16.9	16.9	124.83	0	50.55	3684200000	36	1.69903	0.147604	0.295825	2.76384	O60879-2;O60879-3;O60879	O60879-2;O60879-3;O60879	Protein diaphanous homolog 2
27.398	27.3276	27.4482	27.334	27.4669	27.4068	27.3823	27.4281	27.3608	27.6209	27.4617	27.714	31.8341	31.8765	31.8682	32.0069	31.8697	31.7991	32.0963	32.0894	32.0535	32.0763	32.0512	32.0952				biological regulation;cellular metabolic process;cellular process;macromolecule metabolic process;metabolic process;primary metabolic process;protein folding;protein metabolic process;response to abiotic stimulus;response to heat;response to stimulus;response to stress	cell part;cytosol;extracellular organelle;membrane;organelle;vesicle	Protein processing in endoplasmic reticulum	+	LFQ KD_LFQ wt	22	22	22	70.1	70.1	70.1	45.745	0	226.1	48407000000	248	4.27646	0.00709145	0.201243	6.71111	O60884	O60884	DnaJ homolog subfamily A member 2
24.3336	24.6037	24.2175	24.3773	24.3996	24.5678	24.2816	24.3374	24.4086	24.385	24.2453	24.4398	30.1398	30.2544	29.9635	30.1218	29.951	29.9758	30.1285	30.1411	30.0994	29.9721	29.8963	30.0168				biological regulation;biosynthetic process;cell proliferation;cellular component organization;cellular metabolic process;cellular nitrogen compound metabolic process;cellular process;chromatin modification;chromatin organization;chromosome organization;chromosome segregation;histone modification;macromolecule metabolic process;macromolecule modification;metabolic process;nitrogen compound metabol…	cell part;chromosome;cytoplasm;intracellular membrane-bounded organelle;intracellular non-membrane-bounded organelle;intracellular organelle;macromolecular complex;nuclear chromosome;nucleoplasm;nucleus;organelle;protein complex;transcription elongation factor complex				21	18	14	16.7	15.1	12.2	152.22	0	39.932	12641000000	94	0.154384	0.859035	-0.0253464	-0.395422	O60885;O60885-2;Q58F21-5;Q58F21-4;Q58F21;Q58F21-3;Q58F21-2	O60885;O60885-2	Bromodomain-containing protein 4
28.529	28.0109	28.0282	29.9725	28.0732	28.063	27.7892	28.0537	27.9528	28.0374	28.3011	28.1938	31.4196	31.07	31.0628	31.1076	30.9494	30.8642	31.0136	31.1856	30.9701	30.889	31.1827	31.0897				localization;response to chemical stimulus;response to stimulus	cell part;extracellular organelle;membrane;organelle;vesicle				6	6	6	53.2	53.2	53.2	16.832	0	81.329	25389000000	79	0.0968586	0.910792	-0.0237958	-0.260059	O60888-3;O60888;O60888-2	O60888-3;O60888;O60888-2	Protein CutA
21.0972	21.2819	20.747	20.9038	21.0726	20.7801	20.4021	20.7408	20.4961	20.6366	20.9131	20.7863	25.8417	25.6738	25.5686	NaN	25.344	25.2979	NaN	25.6928	25.4578	25.4159	25.0961	25.6211				biological regulation;biosynthetic process;catabolic process;cell differentiation;cellular component organization;cellular lipid metabolic process;cellular metabolic process;cellular nitrogen compound metabolic process;cellular process;chromatin modification;chromatin organization;chromosome organization;developmental process;histone modification;lipid metabolic process;macromolecule metabolic pr…	cell part;chromatin remodeling complex;intracellular membrane-bounded organelle;intracellular organelle;macromolecular complex;nucleoplasm;nucleus;organelle;protein complex;transcription factor complex;transcriptional repressor complex	Wnt signaling pathway			10	4	4	27.4	11	11	57.048	0	35.82	541220000	12	0.252608	0.771724	-0.0884697	-0.609702	O60907-2;O60907;Q9BQ87	O60907-2;O60907;Q9BQ87	F-box-like/WD repeat-containing protein TBL1X;F-box-like/WD repeat-containing protein TBL1Y
22.1244	22.5157	22.9707	22.2942	22.2456	22.4323	22.0347	22.3296	22.8611	22.1225	23.2445	22.4441	26.0553	26.19	26.4217	26.3088	26.0549	26.3347	26.2498	26.5457	26.3348	26.1231	26.5401	26.4524				biological regulation;biosynthetic process;cellular metabolic process;cellular nitrogen compound metabolic process;cellular process;developmental process;DNA metabolic process;DNA recombination;DNA repair;DNA replication;embryo development;macromolecule metabolic process;macromolecule modification;metabolic process;nitrogen compound metabolic process;nucleobase-containing compound metabolic proce…	cell part;cytoplasm;intracellular membrane-bounded organelle;intracellular non-membrane-bounded organelle;intracellular organelle;macromolecular complex;nucleolus;nucleoplasm;nucleus;organelle;protein complex				5	5	5	23.2	23.2	23.2	31.691	0	14.32	935480000	13	0.836133	0.39403	0.146752	1.57716	O60921	O60921	Checkpoint protein HUS1
26.5182	26.8829	26.2172	26.3844	26.2981	26.6125	26.4319	26.2092	26.6144	26.614	26.518	26.3047	29.4871	29.7676	29.4758	29.6333	29.3025	29.3708	29.6761	29.6176	29.6354	29.7189	29.4956	29.5531				anatomical structure development;biological regulation;cell activation;cell cycle;cellular component organization;cellular metabolic process;cellular process;cytoskeleton organization;developmental process;immune system process;macromolecule metabolic process;metabolic process;organelle organization;primary metabolic process;protein folding;protein metabolic process	cell part;macromolecular complex;protein complex				7	7	7	43.4	43.4	43.4	14.21	0	16.439	8985100000	48	0.733433	0.441527	0.109931	1.42454	O60925	O60925	Prefoldin subunit 1
22.3807	22.5134	22.3465	22.5725	22.7867	22.274	22.8128	22.7294	22.4305	22.6558	22.8838	22.5987	28.1311	27.8505	27.7635	28.1162	27.8609	27.7829	28.2096	28.3814	28.1714	28.1635	28.2953	28.1577				biological regulation;cell activation;cell cycle;cell proliferation;cellular component organization;cellular metabolic process;cellular nitrogen compound metabolic process;cellular process;chromosome organization;developmental process;DNA geometric change;DNA metabolic process;DNA recombination;DNA repair;growth;homeostatic process;immune system process;macromolecule metabolic process;meiotic cel…	cell part;intracellular membrane-bounded organelle;intracellular non-membrane-bounded organelle;intracellular organelle;macromolecular complex;nucleolus;nucleoplasm;nucleus;organelle;protein complex	Homologous recombination			14	14	14	19.9	19.9	19.9	84.958	0	37.476	3192000000	43	2.65834	0.0545605	0.312277	4.08516	O60934	O60934	Nibrin
23.5497	23.4892	23.5049	23.3167	23.3899	23.3838	23.155	23.084	23.0717	23.1944	23.4645	23.5391	28.0901	28.181	28.6999	28.3284	27.9634	27.8174	28.4153	28.2344	27.9168	28.0971	28.1654	28.1456				biosynthetic process;cellular metabolic process;cellular nitrogen compound metabolic process;cellular process;macromolecule metabolic process;metabolic process;mRNA metabolic process;mRNA processing;nitrogen compound metabolic process;nucleobase-containing compound metabolic process;primary metabolic process;RNA metabolic process;RNA processing;transcription from RNA polymerase II promoter;viral …	cell part;intracellular membrane-bounded organelle;intracellular organelle;nucleoplasm;nucleus;organelle	mRNA surveillance pathway			10	10	10	18.8	18.8	18.8	66.041	0	18.722	3605000000	44	0.0436309	0.962633	-0.0176032	-0.123164	O60942-2;O60942;O60942-3;O60942-4	O60942-2;O60942;O60942-3;O60942-4	mRNA-capping enzyme;Polynucleotide 5-triphosphatase;mRNA guanylyltransferase
24.5726	24.4643	23.6795	24.0188	24.5974	24.6491	24.0323	24.1702	24.4275	24.5769	24.2409	24.2539	29.4545	29.3728	29.2112	29.2684	29.4616	29.6006	29.5278	29.2674	29.6501	29.8854	29.368	29.4273				biological regulation;cellular homeostasis;cellular ion homeostasis;cellular process;cofactor transport;establishment of localization;homeostatic process;metabolic process;small molecule metabolic process;transmembrane transport;transport	cell part;intracellular membrane-bounded organelle;intracellular organelle;membrane;mitochondrion;organelle	ABC transporters			20	20	20	34.6	34.6	34.6	82.64	0	122.35	8625000000	92	0.572274	0.538777	0.126135	1.1736	O75027;O75027-2	O75027;O75027-2	ATP-binding cassette sub-family B member 7, mitochondrial
22.327	23.0217	21.7715	22.0591	22.38	22.0577	21.8542	22.3781	22.6094	22.564	22.2044	22.4812	28.2109	28.1947	27.8675	28.112	27.9193	28.2083	28.1117	28.1394	28.1114	27.9825	27.9622	28.0523				anatomical structure development;anatomical structure morphogenesis;biological adhesion;biological regulation;cell adhesion;cell morphogenesis;cellular component assembly;cellular component morphogenesis;cellular component organization;cellular process;developmental process;locomotion;response to chemical stimulus;response to external stimulus;response to stimulus;signal transduction	cell part;cell projection;cytoplasm;cytoplasmic membrane-bounded vesicle;cytosol;intracellular membrane-bounded organelle;intracellular organelle;membrane;nucleus;organelle;plasma membrane;vesicle	Axon guidance			13	13	13	14.7	14.7	14.7	120.88	0	28.332	3204000000	40	0.141421	0.872273	-0.0255073	-0.365888	O75044;P0DJJ0;Q7Z6B7-2;Q7Z6B7	O75044	SLIT-ROBO Rho GTPase-activating protein 2
20.5401	20.3353	18.3991	20.8317	20.9291	20.8307	20.6144	NaN	20.4117	20.0074	19.9951	18.1629	NaN	26.3453	NaN	25.4643	25.544	NaN	25.4379	NaN	NaN	NaN	NaN	NaN				biological regulation;cellular homeostasis;cellular ion homeostasis;cellular process;homeostatic process;regulation of protein modification process	cell part;cytosol;intracellular membrane-bounded organelle;intracellular organelle;membrane;mitochondrion;nucleus;organelle				3	3	3	5.6	5.6	5.6	55.568	0.0061181	1.7211	443730000	3	NaN	NaN	0	NaN	O75052-3;O75052	O75052-3;O75052	Carboxyl-terminal PDZ ligand of neuronal nitric oxide synthase protein
19.9077	19.7667	19.4874	19.1832	20.2	19.9019	19.6687	19.2212	19.6236	19.0704	18.9769	18.277	25.483	25.5501	25.6444	25.5665	25.7275	25.5584	25.925	25.5383	25.5421	25.0734	25.152	25.1373				anatomical structure development;developmental process	cell part;cell surface				5	5	5	4.7	4.7	4.7	135.19	0	6.3382	541590000	13	0.705713	0.456072	-0.193616	-1.38248	O75054;O75054-2	O75054;O75054-2	Immunoglobulin superfamily member 3
20.2467	19.5528	20.519	19.1666	20.3127	19.2449	NaN	18.4979	19.9042	18.4549	18.8903	18.869	NaN	NaN	NaN	NaN	24.8133	NaN	NaN	NaN	NaN	NaN	NaN	NaN				biological regulation;cellular component disassembly;cellular component organization;cellular process;establishment of localization;Golgi vesicle transport;membrane organization;protein depolymerization;regulation of transport;transport;vesicle-mediated transport	cell part;cytosol;synapse	Endocytosis			3	3	3	7.9	7.9	7.9	50.302	0.0003296	3.1603	200180000	2	NaN	NaN	0	NaN	O75061-3;O75061-4;O75061;O75061-2	O75061-3;O75061-4;O75061;O75061-2	Putative tyrosine-protein phosphatase auxilin
20.3548	20.9734	21.5169	21.3067	21.4263	21.3276	20.4731	21.3205	21.3313	21.5754	21.2687	21.3693	NaN	NaN	25.8021	25.7712	25.7496	NaN	NaN	NaN	NaN	25.9043	NaN	NaN					cell part;Golgi apparatus;intracellular membrane-bounded organelle;intracellular organelle;membrane;nucleoplasm;organelle				2	2	2	7.8	7.8	7.8	46.432	0	16.949	560830000	4	NaN	NaN	0	NaN	O75063	O75063	Glycosaminoglycan xylosylkinase
27.5731	27.7157	27.4109	27.4455	27.2718	27.4653	27.0765	27.3404	27.0808	27.1632	27.525	27.5857	32.3402	32.4144	32.5126	32.5209	32.235	32.2894	32.3533	32.4956	32.2266	32.2085	32.534	32.487				biological regulation;cell activation;cellular process;coagulation;establishment of localization;exocytosis;multicellular organismal process;neurological system process;regulation of body fluid levels;secretion;transport;vesicle-mediated transport	cell part;cell projection;cytoplasm;cytosol;extracellular organelle;extracellular region;intracellular non-membrane-bounded organelle;intracellular organelle;macromolecular complex;organelle;protein complex;vesicle				34	34	34	70.6	70.6	70.6	66.193	0	323.31	63808000000	334	0.00562906	0.992871	-0.00125058	-0.0165486	O75083;O75083-3	O75083;O75083-3	WD repeat-containing protein 1
19.413	19.6225	19.6472	19.4159	19.1444	18.8659	19.6521	19.8553	19.4562	20.3536	20.2683	20.7101	NaN	NaN	26.2089	NaN	25.5869	NaN	NaN	25.4012	25.3137	NaN	25.2835	25.9266				biological regulation;cellular process;regulation of protein modification process;response to abiotic stimulus;response to stimulus	cell part;intracellular non-membrane-bounded organelle;intracellular organelle;nucleolus;organelle				6	6	6	9	9	9	100.38	0	6.4824	533750000	10	NaN	NaN	0	NaN	O75113	O75113	NEDD4-binding protein 1
23.5047	23.6511	23.3898	23.6054	23.5852	23.7027	23.4526	23.3602	23.4457	23.4112	23.8526	24.061	29.865	29.9549	29.9798	30.0794	29.8656	29.9452	30.0536	30.07	30.0089	29.9585	30.1002	30.1568				anatomical structure formation involved in morphogenesis;anatomical structure morphogenesis;biological regulation;cellular component morphogenesis;cellular component organization;cellular metabolic process;cellular process;cytokinesis;cytoskeleton organization;developmental process;locomotion;macromolecule metabolic process;macromolecule modification;metabolic process;microtubule organizing cente…	cell part;centrosome;cytosol;intracellular membrane-bounded organelle;intracellular non-membrane-bounded organelle;intracellular organelle;membrane;microtubule organizing center;nucleus;organelle;plasma membrane	Axon guidance;Chemokine signaling pathway;Focal adhesion;Leukocyte transendothelial migration;Pathogenic Escherichia coli infection;Regulation of actin cytoskeleton;Shigellosis;TGF-beta signaling pathway;Vascular smooth muscle contraction;Wnt signaling pathway			38	38	33	30.6	30.6	27.2	160.9	0	115.78	12203000000	150	1.531	0.170259	0.109693	2.53839	O75116	O75116	Rho-associated protein kinase 2
23.3487	23.6138	23.4103	23.6313	23.511	23.465	23.4247	23.279	23.5868	23.5731	23.5173	23.6395	29.5824	29.8838	29.7491	29.8071	29.7182	29.5699	29.91	29.8826	29.9392	29.7359	29.8461	29.8994				biological regulation;cell cycle;cell division;cellular component organization;cellular process;cytoskeleton organization;establishment or maintenance of cell polarity;locomotion;microtubule organizing center organization;mitosis;mitotic cell cycle;nuclear division;organelle fission;organelle organization;regulation of organelle organization;response to chemical stimulus;response to external stim…	cell cortex;cell part;cytoplasm;cytosol;Golgi apparatus;intracellular membrane-bounded organelle;intracellular non-membrane-bounded organelle;intracellular organelle;kinetochore;macromolecular complex;membrane;microtubule organizing center;organelle;plasma membrane;protein complex				31	26	26	29.4	25.5	25.5	141.13	0	87.612	10852000000	88	1.55586	0.167504	0.150459	2.57178	O75122;O75122-2	O75122	CLIP-associating protein 2
21.73	21.9575	22.2052	21.5989	20.9711	22.1542	21.4109	20.7824	20.8829	20.8406	21.1694	21.0626	26.805	26.804	26.7919	26.7285	26.5078	26.8265	26.484	26.5923	26.6783	26.6168	26.8154	26.637				cellular metabolic process;cellular nitrogen compound metabolic process;cellular process;macromolecule metabolic process;metabolic process;nitrogen compound metabolic process;nucleobase-containing compound metabolic process;primary metabolic process;RNA metabolic process;RNA processing;tRNA metabolic process;tRNA processing	cell part;intracellular membrane-bounded organelle;intracellular organelle;mitochondrion;organelle				8	8	8	15.3	15.3	15.3	78.855	0	20.038	1233300000	14	0.857975	0.384877	-0.106645	-1.60905	O75127	O75127	Pentatricopeptide repeat-containing protein 1, mitochondrial
27.7718	27.4934	27.4957	27.6806	27.5592	27.7183	27.6313	27.5942	27.4145	27.5536	27.9014	27.8843	32.3374	32.0825	32.3839	32.3592	32.1359	32.1864	32.5187	32.447	32.1545	32.1395	32.5408	32.4577				biosynthetic process;cellular lipid metabolic process;cellular metabolic process;cellular process;establishment of localization;lipid metabolic process;macromolecule metabolic process;macromolecule modification;metabolic process;phosphorus metabolic process;primary metabolic process;protein metabolic process;protein modification process;protein phosphorylation;response to chemical stimulus;respon…	cell part;cytoplasm;cytosol;extracellular organelle;intracellular membrane-bounded organelle;intracellular organelle;membrane;nucleus;organelle;plasma membrane;vesicle				25	25	24	48	48	48	60.13	0	271.14	60622000000	280	0.730673	0.44268	0.128826	1.42037	O75131;Q8IYJ1;Q96A23;O95741;Q9UBL6-2;Q96A23-2;Q9HCH3;Q9UBL6	O75131	Copine-3
19.592	19.8266	20.1058	14.9097	NaN	19.4096	19.905	19.4895	17.3748	17.5933	17.4568	17.1193	NaN	25.7011	26.1331	NaN	NaN	NaN	26.1695	NaN	NaN	NaN	NaN	NaN					cell part;cytoplasm;intracellular membrane-bounded organelle;intracellular organelle;nucleoplasm;nucleus;organelle				2	2	2	2.1	2.1	2.1	130.32	0.00064903	2.8028	359010000	5	NaN	NaN	0	NaN	O75132	O75132	Zinc finger BED domain-containing protein 4
NaN	19.8922	NaN	NaN	20.2	NaN	19.3367	NaN	18.0215	NaN	NaN	20.4574	NaN	NaN	NaN	NaN	NaN	NaN	NaN	NaN	NaN	NaN	NaN	24.8508				cellular component assembly;cellular component organization;cellular process;organelle assembly;organelle organization;vacuole organization	cell part;cytosol;intracellular membrane-bounded organelle;intracellular organelle;macromolecular complex;mitochondrion;organelle;protein complex				3	3	3	13.6	13.6	13.6	44.486	0.004021	1.8765	95457000	3	NaN	NaN	0	NaN	O75143-3;O75143-2;O75143;O75143-5;O75143-4	O75143-3;O75143-2;O75143;O75143-5;O75143-4	Autophagy-related protein 13
18.2269	18.1635	18.3102	18.6698	17.9321	18.169	18.4532	18.4704	19.3386	18.05	19.5511	19.8309	NaN	NaN	NaN	NaN	NaN	NaN	NaN	NaN	25.4873	NaN	25.5879	NaN				biological regulation;cell communication;cell-cell signaling;cellular process;establishment of localization;neurotransmitter transport;secretion;signaling;transport	cell part;cell surface;cytosol				5	2	2	5.4	2.1	2.1	132.36	0.00033715	3.5505	330400000	3	NaN	NaN	0	NaN	O75145-2;O75145	O75145-2;O75145	Liprin-alpha-3
23.1191	22.8384	22.8541	22.8519	22.9644	23.0049	22.8294	22.4632	22.5762	22.9901	22.9001	22.9803	29.0287	29.0351	29.0903	28.9105	28.7914	28.7454	28.9555	28.7848	28.5991	29.1146	29.0929	28.9246				cell death;cellular component organization;cellular membrane organization;cellular process;death;endocytosis;establishment of localization;membrane invagination;membrane organization;transport;vesicle-mediated transport	cell part;cytoplasm;cytoplasmic membrane-bounded vesicle;cytoskeleton;intracellular membrane-bounded organelle;intracellular non-membrane-bounded organelle;intracellular organelle;membrane;organelle;vesicle				20	20	19	25.1	25.1	24.2	119.39	0	149.53	5814000000	90	0.0809305	0.926206	-0.0216684	-0.220414	O75146	O75146	Huntingtin-interacting protein 1-related protein
22.2922	21.7726	21.7987	22.1771	21.7736	21.5924	21.9385	21.5384	21.3568	21.7086	21.8285	21.898	28.6348	28.6041	28.4528	28.3893	28.2386	28.3505	28.325	28.2466	28.4484	28.1655	28.811	28.5142				anatomical structure formation involved in morphogenesis;biological regulation;cellular component assembly;cellular component organization;cellular localization;cellular process;cytoskeleton organization;developmental process;Golgi organization;localization;organelle organization;regulation of cell cycle;regulation of mitotic cell cycle;regulation of organelle organization	cell part;centrosome;cytoplasm;Golgi apparatus;intracellular membrane-bounded organelle;intracellular non-membrane-bounded organelle;intracellular organelle;microtubule organizing center;organelle				16	16	16	11.8	11.8	11.8	206.94	0	36.581	4109200000	43	0.08687	0.920335	-0.0265697	-0.235319	O75147;O75147-2;O75147-1	O75147;O75147-2;O75147-1	Obscurin-like protein 1
24.9082	25.033	24.8063	24.9009	24.9284	25.0701	24.3978	24.5821	24.4974	24.5404	24.7394	24.816	30.6021	30.6473	30.6754	30.7309	30.4038	30.4799	30.5312	30.4814	30.2388	30.282	30.5004	30.4018				catabolic process;cellular component organization;cellular metabolic process;cellular process;chromatin modification;chromatin organization;chromosome organization;histone modification;macromolecule metabolic process;macromolecule modification;metabolic process;organelle organization;primary metabolic process;protein metabolic process;protein modification by small protein conjugation or removal;p…	cell part;cell projection;intracellular membrane-bounded organelle;intracellular organelle;macromolecular complex;membrane;neuron projection;nucleoplasm;nucleus;organelle;protein complex;ubiquitin conjugating enzyme complex;ubiquitin ligase complex				33	33	30	34.2	34.2	31.2	113.65	0	104.08	17324000000	172	1.57152	0.16474	-0.183969	-2.59278	O75150;O75150-4;O75150-3	O75150;O75150-4;O75150-3	E3 ubiquitin-protein ligase BRE1B
21.5914	21.4486	21.036	21.3292	21.5553	21.5339	21.8718	21.763	21.9028	21.5254	21.839	21.7674	27.1945	27.0972	27.2375	27.2394	27.1604	26.9639	27.4959	27.6729	27.5592	27.2797	27.3532	27.2009				anatomical structure development;biological regulation;biosynthetic process;cellular component organization;cellular metabolic process;cellular nitrogen compound metabolic process;cellular process;chromatin organization;chromosome organization;developmental process;macromolecule metabolic process;macromolecule modification;metabolic process;nitrogen compound metabolic process;nucleobase-containin…	cell part;cytoplasm;intracellular membrane-bounded organelle;intracellular non-membrane-bounded organelle;intracellular organelle;kinetochore;macromolecular complex;nucleolus;nucleoplasm;nucleus;organelle;protein complex				7	5	5	7.7	5.7	5.7	120.77	0.00065253	2.9451	1851900000	11	2.0794	0.100057	0.278155	3.27713	O75151	O75151	Lysine-specific demethylase PHF2
[truncated: 6,166 more rows]
[truncated: 2 more columns]
