# Supplementary material for: Spatiotemporal, optogenetic control of gene expression in organoids
Source: Nat Methods. 2023 Sep 21;20(10):1544–52. doi: 10.1038/s41592-023-01986-w (PMC10555836; doi:10.1038/s41592-023-01986-w)
Supplement: Supplementary file 4 — Transcriptomic data (DeSeq2 output from the PiGx pipeline for two biological replicates per condition; see Methods for more details on the analysis) for HEK293T cells where RFP was knocked down with CasRx. P values were computed with Deseq2. [file 41592_2023_1986_MOESM4_ESM.xlsx]

## Sheet: Table S2. RNA-seq
	baseMean	log2FoldChange	lfcSE	stat	pvalue	padj	geneName
RFP_PS18	28945.8	-1.54685	0.158431	-9.76359	1.61345e-22	5.72534e-18	RFP_PS18
CasRxT2AGFP	84622.8	-0.892124	0.16305	-5.47148	4.46289e-08	0.000791829	CasRxT2AGFP
ENSG00000280614.1	1.33011e+06	7.49712	1.47943	5.06758	4.02907e-07	0.00238358	FP236383.4
ENSG00000280800.1	1.3301e+06	7.4972	1.47946	5.06752	4.03029e-07	0.00238358	FP671120.7
ENSG00000281181.1	1.33016e+06	7.49704	1.47938	5.06769	4.02676e-07	0.00238358	FP236383.5
ENSG00000281383.1	1.13079e+06	7.46972	1.47016	5.08088	3.75687e-07	0.00238358	FP671120.8
ENSG00000000003.15	689.427	0.0072924	0.209632	0.0347866	0.97225	0.999676	TSPAN6
ENSG00000000005.6	1.21604	3.81902	3.10084	1.23161	0.218095	0.999676	TNMD
ENSG00000000419.12	730.558	-0.0196407	0.187021	-0.105019	0.916361	0.999676	DPM1
ENSG00000000457.14	251.334	-0.0654198	0.249005	-0.262725	0.792763	0.999676	SCYL3
ENSG00000000460.17	610.064	-0.15555	0.203983	-0.762564	0.445724	0.999676	C1orf112
ENSG00000000938.13	1.6576	4.25394	2.78722	1.52623	0.126952	0.999676	FGR
ENSG00000001036.14	735.928	-0.066983	0.191549	-0.349691	0.726571	0.999676	FUCA2
ENSG00000001084.13	772.284	-0.06817	0.182205	-0.374139	0.708301	0.999676	GCLC
ENSG00000001167.14	768.961	-0.0474721	0.1855	-0.255914	0.798017	0.999676	NFYA
ENSG00000001460.18	294.244	-0.105651	0.231407	-0.456556	0.64799	0.999676	STPG1
ENSG00000001461.17	1131.78	-0.123784	0.168341	-0.735319	0.462146	0.999676	NIPAL3
ENSG00000001497.16	1143.86	0.0858271	0.174352	0.492264	0.622532	0.999676	LAS1L
ENSG00000001561.7	545.386	-0.25889	0.198173	-1.30638	0.191422	0.999676	ENPP4
ENSG00000001617.12	55.8201	0.0707754	0.460805	0.153591	0.877932	0.999676	SEMA3F
ENSG00000001626.16	5.68844	1.37964	1.33317	1.03486	0.300735	0.999676	CFTR
ENSG00000001629.10	628.305	-0.0906652	0.187956	-0.482376	0.629539	0.999676	ANKIB1
ENSG00000001630.17	27.4675	0.496149	0.654162	0.75845	0.448182	0.999676	CYP51A1
ENSG00000001631.15	94.0052	-0.22405	0.36144	-0.619882	0.535336	0.999676	KRIT1
ENSG00000002016.18	370.709	0.0496827	0.213878	0.232294	0.81631	0.999676	RAD52
ENSG00000002079.14	11.9044	0.785899	0.913512	0.860305	0.389621	0.999676	MYH16
ENSG00000002330.13	110.254	0.78707	0.866208	0.908639	0.363541	0.999676	BAD
ENSG00000002549.12	449.514	0.0996298	0.209562	0.47542	0.634487	0.999676	LAP3
ENSG00000002586.20	976.575	0.0973553	0.170298	0.571677	0.567541	0.999676	CD99
ENSG00000002726.20	1.35299	-1.43556	2.78326	-0.515782	0.606007	0.999676	AOC1
ENSG00000002745.13	29.5071	0.24755	0.602649	0.410771	0.681241	0.999676	WNT16
ENSG00000002746.15	21.7165	-0.330877	0.701505	-0.471668	0.637164	0.999676	HECW1
ENSG00000002822.15	14.3299	0.565876	0.843037	0.671235	0.502071	0.999676	MAD1L1
ENSG00000002834.18	693.787	-0.0516505	0.195856	-0.263716	0.791998	0.999676	LASP1
ENSG00000002919.14	316.303	-0.0188949	0.227984	-0.0828781	0.933948	0.999676	SNX11
ENSG00000002933.9	0.895073	-0.31281	3.54801	-0.0881652	0.929745	0.999676	TMEM176A
ENSG00000003056.8	915.851	-0.041776	0.180083	-0.231981	0.816552	0.999676	M6PR
ENSG00000003096.14	285.895	0.107776	0.231238	0.466083	0.641156	0.999676	KLHL13
ENSG00000003137.8	34.4853	0.115998	0.554743	0.209101	0.834369	0.999676	CYP26B1
ENSG00000003147.19	55.1569	-0.209246	0.451727	-0.463213	0.643212	0.999676	ICA1
ENSG00000003249.14	359.923	0.0358814	0.232053	0.154626	0.877116	0.999676	DBNDD1
ENSG00000003393.15	520.668	-0.0713408	0.199274	-0.358003	0.720341	0.999676	ALS2
ENSG00000003400.15	43.468	-0.0349317	0.490538	-0.0712111	0.94323	0.999676	CASP10
ENSG00000003402.20	302.667	-0.0792235	0.229229	-0.345609	0.729636	0.999676	CFLAR
ENSG00000003436.16	239.518	-0.279016	0.244651	-1.14047	0.254092	0.999676	TFPI
ENSG00000003509.16	284.391	0.0257706	0.233399	0.110414	0.912081	0.999676	NDUFAF7
ENSG00000003756.17	768.351	0.0627994	0.179787	0.349299	0.726865	0.999676	RBM5
ENSG00000003987.14	224.935	0.0141908	0.26625	0.0532989	0.957494	0.999676	MTMR7
ENSG00000003989.18	1812.2	-0.217579	0.162832	-1.33622	0.181479	0.999676	SLC7A2
ENSG00000004059.11	469.571	0.0804109	0.199327	0.403411	0.686646	0.999676	ARF5
ENSG00000004139.14	205.782	0.0487037	0.264415	0.184194	0.853861	0.999676	SARM1
ENSG00000004142.12	2136.38	-0.000632374	0.163354	-0.00387119	0.996911	0.999676	POLDIP2
ENSG00000004399.12	285.684	0.199715	0.242262	0.824378	0.409725	0.999676	PLXND1
ENSG00000004455.17	4113.43	-0.0417736	0.166024	-0.251612	0.801341	0.999676	AK2
ENSG00000004468.13	0.832324	3.37886	3.88765	0.869126	0.384778	0.999676	CD38
ENSG00000004478.8	4705.91	0.0290875	0.158478	0.183543	0.854372	0.999676	FKBP4
ENSG00000004487.17	3309.39	-0.0274657	0.161577	-0.169986	0.865021	0.999676	KDM1A
ENSG00000004534.15	703.882	-0.067519	0.19029	-0.354823	0.722723	0.999676	RBM6
ENSG00000004660.15	484.412	0.154076	0.198224	0.777282	0.436993	0.999676	CAMKK1
ENSG00000004700.16	826.77	-0.108512	0.193249	-0.561512	0.574448	0.999676	RECQL
ENSG00000004766.17	525.97	-0.00164541	0.203944	-0.00806799	0.993563	0.999676	VPS50
ENSG00000004776.13	5.31869	0.344672	1.35474	0.25442	0.799171	0.999676	HSPB6
ENSG00000004777.18	108.312	-0.128326	0.35084	-0.365767	0.714539	0.999676	ARHGAP33
ENSG00000004779.10	1028.82	0.0825202	0.168668	0.489245	0.624668	0.999676	NDUFAB1
ENSG00000004799.8	98.2836	-0.323827	0.352579	-0.918453	0.358382	0.999676	PDK4
ENSG00000004838.14	9.14159	0.13684	1.02246	0.133834	0.893534	0.999676	ZMYND10
ENSG00000004846.16	1.06594	0.339844	3.04	0.111791	0.910989	0.999676	ABCB5
ENSG00000004848.8	3.18656	0.866652	1.70837	0.507299	0.611945	0.999676	ARX
ENSG00000004864.14	991.937	-0.0480232	0.172717	-0.278045	0.780978	0.999676	SLC25A13
ENSG00000004866.20	565.127	-0.0715353	0.19592	-0.365124	0.715019	0.999676	ST7
ENSG00000004897.12	2507.33	-0.171165	0.165934	-1.03152	0.302297	0.999676	CDC27
ENSG00000004939.15	1.0801	-1.89985	3.0142	-0.630299	0.528499	0.999676	SLC4A1
ENSG00000004948.15	2.70353	-0.487868	1.84295	-0.264721	0.791224	0.999676	CALCR
ENSG00000004961.15	119.894	0.24795	0.353169	0.70207	0.482636	0.999676	HCCS
ENSG00000004975.12	697.698	-0.21016	0.187395	-1.12148	0.262082	0.999676	DVL2
ENSG00000005007.13	913.742	0.0527083	0.235547	0.22377	0.822937	0.999676	UPF1
ENSG00000005020.13	857.682	-0.102183	0.175125	-0.583483	0.559568	0.999676	SKAP2
ENSG00000005022.6	5818.2	-0.000719981	0.157124	-0.00458224	0.996344	0.999676	SLC25A5
ENSG00000005059.16	467.962	-0.149073	0.204011	-0.730713	0.464954	0.999676	MCUB
ENSG00000005073.6	249.138	-0.345342	0.247233	-1.39683	0.162464	0.999676	HOXA11
ENSG00000005075.15	882.705	0.216735	0.188427	1.15023	0.250048	0.999676	POLR2J
ENSG00000005100.13	1444.36	-0.184493	0.17462	-1.05654	0.290722	0.999676	DHX33
ENSG00000005102.14	7.79397	0.0393026	1.14845	0.0342224	0.9727	0.999676	MEOX1
ENSG00000005108.16	3.31885	-0.140947	1.80171	-0.0782295	0.937645	0.999676	THSD7A
ENSG00000005156.12	1458.25	0.0280863	0.166238	0.168952	0.865834	0.999676	LIG3
ENSG00000005175.10	1359.93	-0.183179	0.169266	-1.0822	0.279163	0.999676	RPAP3
ENSG00000005187.12	75.7938	-0.130458	0.382016	-0.341498	0.732729	0.999676	ACSM3
ENSG00000005189.19	235.692	0.0615983	0.246106	0.250292	0.802361	0.999676	REXO5
ENSG00000005194.15	1152.8	0.110222	0.178598	0.617151	0.537135	0.999676	CIAPIN1
ENSG00000005206.17	217.442	0.121233	0.323176	0.375129	0.707565	0.999676	SPPL2B
ENSG00000005238.19	27.2766	0.237001	0.648401	0.365516	0.714726	0.999676	FAM214B
ENSG00000005243.10	8.18913	0.214948	1.10937	0.193757	0.846366	0.999676	COPZ2
ENSG00000005249.13	884.417	-0.108415	0.175719	-0.61698	0.537248	0.999676	PRKAR2B
ENSG00000005302.19	684.969	-0.0967847	0.198165	-0.488404	0.625264	0.999676	MSL3
ENSG00000005339.15	1203.75	-0.241554	0.239042	-1.01051	0.312252	0.999676	CREBBP
ENSG00000005379.17	1.52165	-0.687744	2.46799	-0.278665	0.780502	0.999676	TSPOAP1
ENSG00000005421.9	1.80871	-2.07753	2.49893	-0.831371	0.405764	0.999676	PON1
ENSG00000005436.14	499.984	-0.0991094	0.201163	-0.492683	0.622237	0.999676	GCFC2
ENSG00000005448.17	211.779	0.172983	0.264625	0.65369	0.513312	0.999676	WDR54
ENSG00000005469.12	124.518	-0.193011	0.352003	-0.548323	0.58347	0.999676	CROT
ENSG00000005471.18	101.328	-0.106157	0.338613	-0.313505	0.753897	0.999676	ABCB4
ENSG00000005483.21	893.388	-0.0279987	0.183602	-0.152497	0.878795	0.999676	KMT2E
ENSG00000005486.17	428.088	0.0904827	0.236896	0.381951	0.702498	0.999676	RHBDD2
ENSG00000005513.10	48.2158	-0.0543166	0.474323	-0.114514	0.90883	0.999676	SOX8
ENSG00000005700.15	1930	-0.0705019	0.176394	-0.399684	0.689389	0.999676	IBTK
ENSG00000005801.18	566.046	-0.167181	0.201972	-0.827744	0.407815	0.999676	ZNF195
ENSG00000005810.18	1718.29	0.0676806	0.172484	0.392387	0.694773	0.999676	MYCBP2
ENSG00000005812.11	746.055	-0.0110614	0.179101	-0.0617607	0.950753	0.999676	FBXL3
ENSG00000005844.18	6.46199	-0.355935	1.2307	-0.289212	0.772419	0.999676	ITGAL
ENSG00000005882.12	165.188	0.116484	0.281909	0.413198	0.679462	0.999676	PDK2
ENSG00000005884.18	74.0513	-0.0493624	0.395563	-0.12479	0.90069	0.999676	ITGA3
ENSG00000005889.15	908.117	-0.0437811	0.172867	-0.253265	0.800064	0.999676	ZFX
ENSG00000005893.16	1497.14	-0.123944	0.169335	-0.731943	0.464203	0.999676	LAMP2
ENSG00000005961.19	30.459	-0.220239	0.616121	-0.357462	0.720746	0.999676	ITGA2B
ENSG00000005981.13	0.395423	0.0808138	4.91895	0.0164291	0.986892	0.999676	ASB4
ENSG00000006007.12	1075.92	-0.04046	0.169953	-0.238066	0.81183	0.999676	GDE1
ENSG00000006015.17	90.8317	-0.158505	0.393416	-0.402893	0.687027	0.999676	REX1BD
ENSG00000006016.11	31.0751	0.454061	0.579243	0.783886	0.433107	0.999676	CRLF1
ENSG00000006025.12	86.4129	-0.181942	0.363748	-0.500188	0.616943	0.999676	OSBPL7
ENSG00000006042.12	682.728	0.0943512	0.19482	0.484298	0.628174	0.999676	TMEM98
ENSG00000006047.13	2.14604	-0.854195	2.12597	-0.40179	0.687839	0.999676	YBX2
ENSG00000006062.17	111.701	0.0307213	0.339011	0.0906204	0.927794	0.999676	MAP3K14
ENSG00000006071.15	41.6117	-0.307325	0.499467	-0.615306	0.538353	0.999676	ABCC8
ENSG00000006118.14	220.45	0.227101	0.303415	0.748484	0.454168	0.999676	TMEM132A
ENSG00000006125.18	4979.12	-0.0973257	0.167755	-0.580165	0.561803	0.999676	AP2B1
ENSG00000006128.12	120.606	-0.298812	0.314429	-0.950333	0.341943	0.999676	TAC1
ENSG00000006194.10	732.304	0.0198778	0.184644	0.107655	0.914269	0.999676	ZNF263
ENSG00000006210.7	12.0672	0.0750015	0.896889	0.0836241	0.933355	0.999676	CX3CL1
ENSG00000006282.21	202.403	-0.0284644	0.259309	-0.109771	0.912591	0.999676	SPATA20
ENSG00000006283.18	34.2578	-0.0715235	0.576667	-0.124029	0.901292	0.999676	CACNA1G
ENSG00000006327.14	174.237	-0.0418314	0.301083	-0.138937	0.8895	0.999676	TNFRSF12A
ENSG00000006377.11	80.6086	-0.558879	0.374454	-1.49252	0.135564	0.999676	DLX6
ENSG00000006432.15	287.336	-0.195868	0.229607	-0.85306	0.393626	0.999676	MAP3K9
ENSG00000006451.8	609.671	-0.268568	0.186869	-1.4372	0.150661	0.999676	RALA
ENSG00000006453.14	524.571	-0.149731	0.200746	-0.745872	0.455745	0.999676	BAIAP2L1
ENSG00000006459.11	661.488	-0.116482	0.190006	-0.613042	0.539848	0.999676	KDM7A
ENSG00000006468.14	133.744	0.00404154	0.322146	0.0125457	0.98999	0.999676	ETV1
ENSG00000006530.18	1006.82	-0.116614	0.185155	-0.629816	0.528815	0.999676	AGK
ENSG00000006534.16	32.0078	0.0518998	0.572934	0.0905861	0.927821	0.999676	ALDH3B1
ENSG00000006576.16	607.314	-0.22633	0.18999	-1.19128	0.233545	0.999676	PHTF2
ENSG00000006606.8	2.13258	-0.0621742	2.40751	-0.0258251	0.979397	0.999676	CCL26
ENSG00000006607.14	1166.8	-0.0550352	0.168108	-0.327381	0.74338	0.999676	FARP2
ENSG00000006611.16	5.4107	1.2061	1.36187	0.88562	0.375823	0.999676	USH1C
ENSG00000006625.18	312.301	-0.237262	0.258242	-0.918756	0.358223	0.999676	GGCT
ENSG00000006634.8	435.89	-0.250038	0.211071	-1.18462	0.236168	0.999676	DBF4
ENSG00000006638.13	12.6323	0.768509	0.922927	0.832686	0.405022	0.999676	TBXA2R
ENSG00000006652.14	1915.35	-0.17847	0.15597	-1.14426	0.252518	0.999676	IFRD1
ENSG00000006695.12	494.014	0.044792	0.205258	0.218223	0.827255	0.999676	COX10
ENSG00000006704.10	334.588	0.273172	0.243562	1.12157	0.262046	0.999676	GTF2IRD1
ENSG00000006712.15	1879.55	0.103148	0.166443	0.619719	0.535443	0.999676	PAF1
ENSG00000006715.16	635.233	-0.061799	0.196252	-0.314895	0.752841	0.999676	VPS41
ENSG00000006740.17	305.512	-0.192802	0.232278	-0.830048	0.406512	0.999676	ARHGAP44
ENSG00000006744.19	1558.62	0.025848	0.167947	0.153905	0.877684	0.999676	ELAC2
ENSG00000006747.15	233.523	-0.00542026	0.255736	-0.0211947	0.98309	0.999676	SCIN
ENSG00000006756.16	2.22899	2.01667	2.14236	0.941331	0.346535	0.999676	ARSD
ENSG00000006788.14	0.499395	2.64365	4.81456	0.549094	0.582941	0.999676	MYH13
ENSG00000006831.10	1842.77	-0.188508	0.156092	-1.20767	0.227174	0.999676	ADIPOR2
ENSG00000006837.12	24.7747	0.225761	0.640677	0.352379	0.724554	0.999676	CDKL3
ENSG00000007038.11	0.33293	2.17055	4.93608	0.43973	0.660132	0.999676	PRSS21
ENSG00000007047.15	256.319	0.0757769	0.276933	0.273629	0.78437	0.999676	MARK4
ENSG00000007062.11	66.8903	-0.470742	0.420492	-1.1195	0.262926	0.999676	PROM1
ENSG00000007080.11	437.713	0.667255	0.285891	2.33395	0.0195983	0.999676	CCDC124
ENSG00000007168.13	1649.24	-0.189837	0.170812	-1.11138	0.266405	0.999676	PAFAH1B1
ENSG00000007171.18	56.8073	-1.06152	0.458753	-2.31393	0.0206718	0.999676	NOS2
ENSG00000007174.18	2.65765	-1.89627	1.98951	-0.953132	0.340523	0.999676	DNAH9
ENSG00000007202.15	3485.72	0.00412896	0.156872	0.0263206	0.979002	0.999676	KIAA0100
ENSG00000007237.18	85.1309	0.0509549	0.363786	0.140068	0.888606	0.999676	GAS7
ENSG00000007255.10	80.2261	0.514151	0.38107	1.34923	0.177263	0.999676	TRAPPC6A
ENSG00000007264.15	207.696	0.458906	0.291932	1.57196	0.115959	0.999676	MATK
ENSG00000007314.12	0.561888	0.738067	4.26111	0.17321	0.862486	0.999676	SCN4A
ENSG00000007341.19	343.106	0.141774	0.21931	0.646451	0.517987	0.999676	ST7L
ENSG00000007350.17	0.561888	0.738067	4.26111	0.17321	0.862486	0.999676	TKTL1
ENSG00000007372.23	318.524	0.111593	0.224323	0.497464	0.618862	0.999676	PAX6
ENSG00000007376.8	465.281	0.452722	0.285151	1.58766	0.112363	0.999676	RPUSD1
ENSG00000007384.15	97.2072	0.228786	0.354129	0.646053	0.518245	0.999676	RHBDF1
ENSG00000007392.16	770.41	-0.0160169	0.181104	-0.0884402	0.929527	0.999676	LUC7L
ENSG00000007402.11	67.5112	-0.246877	0.401468	-0.614935	0.538598	0.999676	CACNA2D2
ENSG00000007516.14	30.0046	-0.0206637	0.618975	-0.0333838	0.973369	0.999676	BAIAP3
ENSG00000007520.4	144.298	0.217094	0.342832	0.633237	0.526579	0.999676	TSR3
ENSG00000007541.17	452.507	0.243954	0.256245	0.952036	0.341079	0.999676	PIGQ
ENSG00000007545.16	275.784	-0.0536555	0.246047	-0.21807	0.827375	0.999676	CRAMP1
ENSG00000007866.21	152.608	0.0624528	0.310295	0.201269	0.840488	0.999676	TEAD3
ENSG00000007923.16	730.049	-0.0235301	0.18773	-0.12534	0.900254	0.999676	DNAJC11
ENSG00000007933.13	1.99052	4.54103	2.58823	1.7545	0.0793457	0.999676	FMO3
ENSG00000007944.15	432.268	0.0719769	0.204087	0.352678	0.72433	0.999676	MYLIP
ENSG00000007952.18	21.7148	0.171236	0.676931	0.252959	0.8003	0.999676	NOX1
ENSG00000007968.7	613.103	-0.203934	0.203654	-1.00137	0.316646	0.999676	E2F2
ENSG00000008018.9	2264.21	0.127967	0.153927	0.831354	0.405774	0.999676	PSMB1
ENSG00000008056.14	2.03301	-0.851603	2.22312	-0.383066	0.701671	0.999676	SYN1
ENSG00000008083.14	665.036	-0.00524958	0.185275	-0.028334	0.977396	0.999676	JARID2
ENSG00000008086.13	202.088	0.0749076	0.264119	0.283613	0.776707	0.999676	CDKL5
ENSG00000008118.10	2.12748	0.339414	2.07104	0.163886	0.869821	0.999676	CAMK1G
ENSG00000008128.23	71.8296	0.0824914	0.40414	0.204116	0.838263	0.999676	CDK11A
ENSG00000008130.15	1224.13	-0.0752277	0.174272	-0.431668	0.665983	0.999676	NADK
ENSG00000008226.20	10.7487	0.423401	0.955009	0.443348	0.657514	0.999676	DLEC1
ENSG00000008256.16	297.55	-0.0627037	0.228429	-0.2745	0.7837	0.999676	CYTH3
ENSG00000008282.8	863.391	-0.134535	0.190451	-0.7064	0.47994	0.999676	SYPL1
ENSG00000008283.16	43.2007	-0.242384	0.500204	-0.484571	0.62798	0.999676	CYB561
ENSG00000008294.21	3359.97	-0.0781011	0.150505	-0.518928	0.603811	0.999676	SPAG9
ENSG00000008300.17	282.994	0.282083	0.262867	1.0731	0.283227	0.999676	CELSR3
ENSG00000008311.15	1097.31	-0.101664	0.173754	-0.585104	0.558477	0.999676	AASS
ENSG00000008323.15	6.73417	-0.146644	1.24254	-0.118019	0.906053	0.999676	PLEKHG6
ENSG00000008324.11	179.169	-0.0435255	0.27409	-0.1588	0.873827	0.999676	SS18L2
ENSG00000008382.15	100.758	0.0120319	0.367802	0.0327131	0.973903	0.999676	MPND
ENSG00000008394.13	614.817	-0.0456434	0.214851	-0.212442	0.831762	0.999676	MGST1
ENSG00000008405.12	523.218	-0.282065	0.195094	-1.44579	0.148236	0.999676	CRY1
ENSG00000008438.5	3.76286	-0.261098	1.57815	-0.165446	0.868593	0.999676	PGLYRP1
ENSG00000008441.16	215.802	-0.0481082	0.343605	-0.14001	0.888652	0.999676	NFIX
ENSG00000008513.16	286.89	-0.29282	0.235269	-1.24462	0.213272	0.999676	ST3GAL1
ENSG00000008516.17	14.9338	0.554254	0.83968	0.660078	0.509204	0.999676	MMP25
ENSG00000008517.17	76.9199	0.281305	0.409405	0.687106	0.492016	0.999676	IL32
ENSG00000008710.20	780.545	0.413042	0.614815	0.671815	0.501701	0.999676	PKD1
ENSG00000008735.14	414.752	-0.036674	0.243482	-0.150623	0.880273	0.999676	MAPK8IP2
ENSG00000008838.20	1353.04	-0.210405	0.166283	-1.26534	0.205749	0.999676	MED24
ENSG00000008853.17	172.671	0.0631964	0.274018	0.230629	0.817603	0.999676	RHOBTB2
ENSG00000008869.12	559.594	-0.0296596	0.202162	-0.146712	0.883359	0.999676	HEATR5B
ENSG00000008952.17	1655.18	-0.149995	0.15823	-0.947956	0.343152	0.999676	SEC62
ENSG00000008988.9	5020.59	0.00433406	0.161069	0.026908	0.978533	0.999676	RPS20
ENSG00000009307.16	11702.3	-0.0842697	0.154601	-0.545079	0.585699	0.999676	CSDE1
ENSG00000009335.18	2685.52	-0.117185	0.157005	-0.746381	0.455437	0.999676	UBE3C
ENSG00000009413.16	1354.35	-0.0902801	0.167512	-0.538946	0.589924	0.999676	REV3L
ENSG00000009694.13	522.192	0.15671	0.210242	0.74538	0.456042	0.999676	TENM1
ENSG00000009709.12	2.03987	-2.32082	2.41481	-0.961079	0.336512	0.999676	PAX7
ENSG00000009724.17	54.2948	-0.26313	0.443305	-0.593565	0.552803	0.999676	MASP2
ENSG00000009765.15	1.12158	0.675836	2.92552	0.231013	0.817304	0.999676	IYD
ENSG00000009780.15	280.865	-0.144512	0.262584	-0.550346	0.582082	0.999676	FAM76A
ENSG00000009790.15	8.27409	0.644657	1.09359	0.589486	0.555535	0.999676	TRAF3IP3
ENSG00000009830.11	347.245	-0.115912	0.23338	-0.496665	0.619425	0.999676	POMT2
ENSG00000009844.16	1166.45	-0.139517	0.191763	-0.727548	0.466891	0.999676	VTA1
ENSG00000009950.16	72.6185	-0.196837	0.391978	-0.502164	0.615552	0.999676	MLXIPL
ENSG00000009954.11	3100.52	-0.132387	0.15075	-0.878192	0.37984	0.999676	BAZ1B
ENSG00000010017.13	718.303	-0.196549	0.186412	-1.05438	0.291709	0.999676	RANBP9
ENSG00000010030.14	9.77865	-0.276781	1.04178	-0.26568	0.790486	0.999676	ETV7
ENSG00000010072.16	1084.08	-0.115846	0.1699	-0.68185	0.495334	0.999676	SPRTN
ENSG00000010165.20	690.833	0.0145474	0.185942	0.0782362	0.93764	0.999676	EEF1AKNMT
ENSG00000010219.13	240.644	-0.0225267	0.280367	-0.0803472	0.935961	0.999676	DYRK4
ENSG00000010244.18	4044.88	-0.083551	0.153829	-0.543141	0.587033	0.999676	ZNF207
ENSG00000010256.11	1631.02	0.245132	0.166324	1.47383	0.140528	0.999676	UQCRC1
ENSG00000010270.13	515.231	-0.12341	0.212341	-0.581188	0.561114	0.999676	STARD3NL
ENSG00000010278.14	506.374	0.0541299	0.197545	0.274013	0.784075	0.999676	CD9
ENSG00000010282.15	1.14259	-3.51757	3.17482	-1.10796	0.26788	0.999676	HHATL
ENSG00000010292.13	3993.44	-0.0798166	0.164514	-0.485167	0.627558	0.999676	NCAPD2
ENSG00000010295.19	306.009	-0.0969022	0.227018	-0.426848	0.66949	0.999676	IFFO1
ENSG00000010310.9	15.8643	0.230444	0.786589	0.292966	0.769548	0.999676	GIPR
ENSG00000010318.21	37.1935	-0.460517	0.530479	-0.868116	0.385331	0.999676	PHF7
ENSG00000010319.7	8.78054	0.857949	1.07964	0.79466	0.426811	0.999676	SEMA3G
ENSG00000010322.16	689.306	0.08585	0.193912	0.442727	0.657963	0.999676	NISCH
ENSG00000010327.10	5.48616	-1.64723	1.37985	-1.19378	0.232565	0.999676	STAB1
ENSG00000010361.14	225.041	0.130356	0.253753	0.513713	0.607452	0.999676	FUZ
ENSG00000010379.16	8.7882	-0.845425	1.11776	-0.756356	0.449436	0.999676	SLC6A13
ENSG00000010404.18	67.6799	0.190803	0.43354	0.440105	0.659861	0.999676	IDS
ENSG00000010438.16	0.33293	2.17055	4.93608	0.43973	0.660132	0.999676	PRSS3
ENSG00000010539.11	541.508	-0.0406004	0.192107	-0.211342	0.83262	0.999676	ZNF200
ENSG00000010610.10	43.4409	0.133163	0.495497	0.268746	0.788125	0.999676	CD4
ENSG00000010626.15	44.9176	0.0769349	0.496339	0.155005	0.876818	0.999676	LRRC23
ENSG00000010671.16	14.8733	-0.249468	0.852753	-0.292545	0.76987	0.999676	BTK
ENSG00000010704.18	18.6774	-0.203193	0.791232	-0.256806	0.797328	0.999676	HFE
ENSG00000010803.16	940.612	0.0476189	0.178187	0.267241	0.789283	0.999676	SCMH1
ENSG00000010810.17	1007.38	-0.0906387	0.173856	-0.521343	0.602128	0.999676	FYN
ENSG00000010818.10	786.847	-0.107294	0.17828	-0.601828	0.547289	0.999676	HIVEP2
ENSG00000010932.17	9.35934	-0.591593	1.04073	-0.568441	0.569736	0.999676	FMO1
ENSG00000011007.12	1606.32	-0.116357	0.163898	-0.709934	0.477745	0.999676	ELOA
ENSG00000011009.11	550.985	0.0821068	0.208435	0.393919	0.693641	0.999676	LYPLA2
ENSG00000011021.23	198.646	-0.235555	0.260423	-0.90451	0.365725	0.999676	CLCN6
ENSG00000011028.14	96.1225	0.0458301	0.398852	0.114905	0.90852	0.999676	MRC2
ENSG00000011105.14	251.384	0.151556	0.24217	0.625825	0.53143	0.999676	TSPAN9
ENSG00000011114.15	765.73	-0.063401	0.182157	-0.348057	0.727797	0.999676	BTBD7
ENSG00000011132.12	162.807	-0.0783092	0.306024	-0.255892	0.798034	0.999676	APBA3
ENSG00000011143.17	327.622	0.0107223	0.230138	0.0465909	0.962839	0.999676	MKS1
ENSG00000011198.10	310.645	-0.112362	0.224065	-0.50147	0.61604	0.999676	ABHD5
ENSG00000011201.12	782.457	-0.112145	0.189422	-0.592037	0.553826	0.999676	ANOS1
ENSG00000011243.18	676.328	0.0422891	0.190366	0.222146	0.8242	0.999676	AKAP8L
ENSG00000011258.16	896.362	-0.0822257	0.173082	-0.475069	0.634738	0.999676	MBTD1
ENSG00000011260.14	1288.95	-0.000772475	0.172729	-0.00447218	0.996432	0.999676	UTP18
ENSG00000011275.18	741.704	0.0116937	0.184344	0.063434	0.949421	0.999676	RNF216
ENSG00000011295.16	1049.92	-0.0908643	0.177268	-0.512583	0.608243	0.999676	TTC19
ENSG00000011304.20	2501.51	0.0218724	0.487473	0.0448689	0.964212	0.999676	PTBP1
ENSG00000011332.19	159.313	0.23817	0.32252	0.738466	0.460231	0.999676	DPF1
ENSG00000011347.10	56.0122	0.0469834	0.446352	0.105261	0.916169	0.999676	SYT7
ENSG00000011376.12	804.881	0.130749	0.178784	0.731328	0.464579	0.999676	LARS2
ENSG00000011405.13	1615.31	-0.0591012	0.166519	-0.354922	0.722648	0.999676	PIK3C2A
ENSG00000011422.12	119.399	-0.0451775	0.322622	-0.140032	0.888635	0.999676	PLAUR
ENSG00000011426.11	1548.24	-0.143665	0.17868	-0.804035	0.421377	0.999676	ANLN
ENSG00000011451.21	490.809	0.0493661	0.272936	0.18087	0.856469	0.999676	WIZ
ENSG00000011454.17	874.865	-0.021072	0.178266	-0.118206	0.905905	0.999676	RABGAP1
ENSG00000011478.12	192.225	-0.132883	0.265713	-0.500098	0.617006	0.999676	QPCTL
ENSG00000011485.15	1636.49	-0.00610716	0.163529	-0.0373461	0.970209	0.999676	PPP5C
ENSG00000011523.14	431.737	-0.119039	0.204141	-0.583122	0.559811	0.999676	CEP68
ENSG00000011566.15	381.967	-0.019955	0.219821	-0.0907783	0.927669	0.999676	MAP4K3
ENSG00000011590.14	58.3449	0.308586	0.42883	0.719599	0.471772	0.999676	ZBTB32
ENSG00000011638.10	107.757	-0.103654	0.332871	-0.311395	0.7555	0.999676	TMEM159
ENSG00000012048.23	2130.2	-0.0376361	0.157145	-0.2395	0.810718	0.999676	BRCA1
ENSG00000012061.16	560.399	0.153258	0.196755	0.77893	0.436021	0.999676	ERCC1
ENSG00000012124.17	1.0757	-1.89387	3.0181	-0.627504	0.530329	0.999676	CD22
ENSG00000012171.20	8.23481	0.277611	1.09337	0.253903	0.799571	0.999676	SEMA3B
ENSG00000012174.12	1024.84	-0.215114	0.175746	-1.224	0.220952	0.999676	MBTPS2
ENSG00000012211.13	74.1799	0.236294	0.410858	0.575123	0.565208	0.999676	PRICKLE3
ENSG00000012232.9	1371.88	0.00921051	0.16907	0.0544774	0.956555	0.999676	EXTL3
ENSG00000012660.14	2289.82	-0.10984	0.157682	-0.696592	0.486058	0.999676	ELOVL5
ENSG00000012779.11	15.886	-0.571415	0.79504	-0.718725	0.47231	0.999676	ALOX5
ENSG00000012822.16	362.764	-0.163302	0.22517	-0.725236	0.468307	0.999676	CALCOCO1
ENSG00000012963.15	1347.3	-0.134309	0.162358	-0.827242	0.4081	0.999676	UBR7
ENSG00000012983.11	882.106	-0.0883828	0.187131	-0.472305	0.636709	0.999676	MAP4K5
ENSG00000013016.16	156.743	-0.0123535	0.283617	-0.0435569	0.965258	0.999676	EHD3
ENSG00000013275.8	3582.16	-0.0150166	0.159791	-0.0939764	0.925128	0.999676	PSMC4
ENSG00000013288.9	191.005	0.156061	0.293483	0.531755	0.594896	0.999676	MAN2B2
ENSG00000013297.12	2.07694	-0.261373	2.11419	-0.123628	0.90161	0.999676	CLDN11
ENSG00000013306.16	1437.32	0.122884	0.176265	0.697153	0.485707	0.999676	SLC25A39
ENSG00000013364.19	83.0238	-0.248278	0.385741	-0.64364	0.519809	0.999676	MVP
ENSG00000013374.16	1034.68	-0.0861434	0.170455	-0.505373	0.613297	0.999676	NUB1
ENSG00000013375.16	1267.51	-0.100366	0.172555	-0.581642	0.560808	0.999676	PGM3
ENSG00000013392.8	204.64	-0.101725	0.259193	-0.392467	0.694713	0.999676	RWDD2A
ENSG00000013441.16	762.683	-0.0653818	0.179568	-0.364105	0.715779	0.999676	CLK1
ENSG00000013503.10	464.811	-0.102871	0.216174	-0.475872	0.634166	0.999676	POLR3B
ENSG00000013523.11	474.1	-0.184513	0.203155	-0.90824	0.363752	0.999676	ANGEL1
ENSG00000013561.18	785.949	-0.0772406	0.180644	-0.427586	0.668953	0.999676	RNF14
ENSG00000013563.14	155.934	0.292325	0.285231	1.02487	0.305424	0.999676	DNASE1L1
ENSG00000013573.17	1773.26	-0.0974593	0.158277	-0.61575	0.538059	0.999676	DDX11
ENSG00000013583.10	237.21	-0.0821014	0.254495	-0.322605	0.746995	0.999676	HEBP1
ENSG00000013588.9	723.541	-0.357619	0.182831	-1.956	0.0504647	0.999676	GPRC5A
ENSG00000013619.14	77.8372	0.0478696	0.415059	0.115332	0.908182	0.999676	MAMLD1
ENSG00000013725.14	0.393224	0.0877469	4.92986	0.0177991	0.985799	0.999676	CD6
ENSG00000013810.19	1115.73	0.124645	0.231246	0.539017	0.589875	0.999676	TACC3
ENSG00000014123.10	536.918	-0.11148	0.213975	-0.520997	0.602369	0.999676	UFL1
ENSG00000014138.9	132.978	0.2368	0.30547	0.7752	0.438222	0.999676	POLA2
ENSG00000014164.7	180.952	0.21604	0.32974	0.655182	0.51235	0.999676	ZC3H3
ENSG00000014216.16	414.348	-0.13291	0.236651	-0.561628	0.57437	0.999676	CAPN1
ENSG00000014257.16	12.5254	-0.165405	0.880535	-0.187846	0.850997	0.999676	ACP3
ENSG00000014641.20	2045.75	-0.0725378	0.169248	-0.428588	0.668223	0.999676	MDH1
ENSG00000014824.14	1327.08	-0.0362634	0.163052	-0.222404	0.823999	0.999676	SLC30A9
ENSG00000014914.21	42.7516	-0.214222	0.499853	-0.428569	0.668237	0.999676	MTMR11
ENSG00000014919.13	737.618	-0.268217	0.194256	-1.38074	0.167359	0.999676	COX15
ENSG00000015133.19	478.171	-0.243876	0.212386	-1.14827	0.250857	0.999676	CCDC88C
ENSG00000015153.14	504.307	-0.00512538	0.19854	-0.0258154	0.979405	0.999676	YAF2
ENSG00000015171.19	713.523	-0.132351	0.185863	-0.712087	0.476411	0.999676	ZMYND11
ENSG00000015285.11	2.19508	-0.551098	2.2012	-0.250363	0.802307	0.999676	WAS
ENSG00000015413.9	0.836978	1.35185	3.42766	0.394393	0.693291	0.999676	DPEP1
ENSG00000015475.18	571.251	-0.0415932	0.189596	-0.219378	0.826355	0.999676	BID
ENSG00000015479.19	225.215	0.258688	0.280677	0.921655	0.356708	0.999676	MATR3
ENSG00000015520.14	32.6476	-0.306419	0.584304	-0.524417	0.599989	0.999676	NPC1L1
ENSG00000015532.10	304.566	0.292108	0.238995	1.22224	0.221618	0.999676	XYLT2
ENSG00000015568.13	2337.66	-0.0373734	0.154727	-0.241544	0.809134	0.999676	RGPD5
ENSG00000015592.16	39.2234	0.682165	0.513937	1.32733	0.184399	0.999676	STMN4
ENSG00000015676.18	1127.16	0.0654457	0.175989	0.371873	0.709987	0.999676	NUDCD3
ENSG00000016391.11	182.777	-0.103544	0.279761	-0.370116	0.711296	0.999676	CHDH
ENSG00000016402.13	13.6304	0.20773	0.846836	0.245301	0.806224	0.999676	IL20RA
ENSG00000016864.18	543.291	-0.100057	0.20379	-0.49098	0.62344	0.999676	GLT8D1
ENSG00000017260.19	981.521	-0.0788478	0.176844	-0.445861	0.655698	0.999676	ATP2C1
ENSG00000017483.15	1.0735	-1.89487	3.27403	-0.578759	0.562752	0.999676	SLC38A5
ENSG00000017797.13	939.546	0.00159669	0.1725	0.00925613	0.992615	0.999676	RALBP1
ENSG00000018189.13	628.962	-0.0626675	0.186407	-0.336187	0.73673	0.999676	RUFY3
ENSG00000018236.15	295.793	-0.168184	0.235176	-0.715141	0.474522	0.999676	CNTN1
ENSG00000018280.17	6.47299	-0.359293	1.21866	-0.294827	0.768126	0.999676	SLC11A1
ENSG00000018408.14	678.701	-0.341005	0.185271	-1.84058	0.0656839	0.999676	WWTR1
ENSG00000018510.16	1174.89	-0.0763791	0.166549	-0.458598	0.646523	0.999676	AGPS
ENSG00000018607.6	1.27388	3.95095	3.04132	1.29909	0.193913	0.999676	ZNF806
ENSG00000018610.15	471.049	0.0300328	0.200192	0.15002	0.880749	0.999676	CXorf56
ENSG00000018625.15	1.58169	-0.321017	2.72216	-0.117927	0.906125	0.999676	ATP1A2
ENSG00000018699.13	429.922	-0.0651941	0.217668	-0.299511	0.76455	0.999676	TTC27
ENSG00000018869.16	112.618	0.119045	0.331109	0.359533	0.719196	0.999676	ZNF582
ENSG00000019102.12	10.228	0.862788	0.983648	0.877131	0.380416	0.999676	VSIG2
ENSG00000019144.19	181.429	-0.0161909	0.270269	-0.0599065	0.95223	0.999676	PHLDB1
ENSG00000019186.10	40.4378	0.00874309	0.511145	0.0171049	0.986353	0.999676	CYP24A1
ENSG00000019485.13	108.415	-0.135494	0.332361	-0.407671	0.683515	0.999676	PRDM11
ENSG00000019549.13	7.02899	-0.374861	1.27385	-0.294273	0.768549	0.999676	SNAI2
ENSG00000019582.15	21.6765	-0.0734054	0.679061	-0.108098	0.913918	0.999676	CD74
ENSG00000019991.18	11.2874	0.100266	0.934802	0.107259	0.914584	0.999676	HGF
ENSG00000019995.6	540.367	-0.122538	0.195335	-0.627322	0.530448	0.999676	ZRANB1
ENSG00000020129.16	414.664	0.121183	0.257177	0.471204	0.637495	0.999676	NCDN
ENSG00000020181.18	166.926	-0.054697	0.312511	-0.175024	0.861061	0.999676	ADGRA2
ENSG00000020219.9	1.04958	3.58645	3.3156	1.08169	0.27939	0.999676	CCT8L1P
ENSG00000020256.20	834.09	0.290016	0.190111	1.52551	0.127132	0.999676	ZFP64
ENSG00000020426.11	351.497	-0.00229829	0.229035	-0.0100347	0.991994	0.999676	MNAT1
ENSG00000020577.14	312.581	-0.0499541	0.235576	-0.212051	0.832067	0.999676	SAMD4A
ENSG00000020633.18	203.16	0.0919028	0.277921	0.33068	0.740886	0.999676	RUNX3
ENSG00000020922.13	1063.15	-0.0279115	0.171817	-0.162449	0.870952	0.999676	MRE11
ENSG00000021300.14	32.1984	-0.337104	0.587164	-0.574123	0.565885	0.999676	PLEKHB1
ENSG00000021355.13	281.833	0.0115046	0.232063	0.0495754	0.960461	0.999676	SERPINB1
ENSG00000021461.17	1.228	0.750867	2.83373	0.264975	0.791029	0.999676	CYP3A43
ENSG00000021488.13	12.1246	0.0409527	0.899315	0.0455377	0.963679	0.999676	SLC7A9
ENSG00000021574.12	495.668	-0.0768392	0.198036	-0.388005	0.698012	0.999676	SPAST
ENSG00000021645.19	183.943	-0.0967492	0.302115	-0.320239	0.748787	0.999676	NRXN3
ENSG00000021762.20	80.2687	0.188172	0.395811	0.47541	0.634495	0.999676	OSBPL5
ENSG00000021776.11	1263.38	-0.0655988	0.169567	-0.38686	0.69886	0.999676	AQR
ENSG00000021826.17	419.769	-0.136234	0.211095	-0.645368	0.518688	0.999676	CPS1
ENSG00000022267.19	3798.9	-0.171634	0.168155	-1.02069	0.307401	0.999676	FHL1
ENSG00000022277.12	781.997	0.124836	0.195992	0.636942	0.524162	0.999676	RTF2
ENSG00000022355.18	0.848942	-1.48398	3.295	-0.450373	0.652442	0.999676	GABRA1
ENSG00000022556.16	1.0198	-0.819579	3.29555	-0.248693	0.803599	0.999676	NLRP2
ENSG00000022567.9	88.1225	-0.0596851	0.370954	-0.160896	0.872175	0.999676	SLC45A4
ENSG00000022840.16	1914.87	-0.21187	0.157187	-1.34788	0.177696	0.999676	RNF10
ENSG00000022976.15	189.101	0.0741823	0.279423	0.265484	0.790637	0.999676	ZNF839
ENSG00000023041.11	739.393	-0.224784	0.201872	-1.1135	0.265495	0.999676	ZDHHC6
ENSG00000023171.18	240.494	-0.125013	0.246296	-0.507573	0.611753	0.999676	GRAMD1B
ENSG00000023191.17	647.128	0.180525	0.247772	0.72859	0.466252	0.999676	RNH1
ENSG00000023228.14	1869.89	-0.0279101	0.172393	-0.161898	0.871386	0.999676	NDUFS1
ENSG00000023287.13	1923.27	-0.138774	0.159485	-0.870138	0.384225	0.999676	RB1CC1
ENSG00000023318.8	597.779	0.00971471	0.194517	0.0499428	0.960168	0.999676	ERP44
ENSG00000023330.15	489.416	-0.124511	0.211664	-0.588249	0.556365	0.999676	ALAS1
ENSG00000023445.16	43.8553	-0.149795	0.496804	-0.301518	0.76302	0.999676	BIRC3
ENSG00000023516.9	1474.87	-0.100615	0.167644	-0.600171	0.548392	0.999676	AKAP11
ENSG00000023572.9	403.357	0.094184	0.216657	0.434715	0.663769	0.999676	GLRX2
ENSG00000023608.5	162.905	-0.185739	0.286777	-0.647678	0.517193	0.999676	SNAPC1
ENSG00000023697.13	362.702	0.0565229	0.238995	0.236503	0.813042	0.999676	DERA
ENSG00000023734.11	3285.58	-0.0295817	0.152551	-0.193914	0.846243	0.999676	STRAP
ENSG00000023839.12	60.3067	-0.454233	0.424776	-1.06934	0.284914	0.999676	ABCC2
ENSG00000023892.11	8.23721	0.556142	1.10544	0.503096	0.614897	0.999676	DEF6
ENSG00000023902.14	299.065	0.206996	0.237403	0.871921	0.383252	0.999676	PLEKHO1
ENSG00000023909.10	820.362	-0.0687031	0.180121	-0.381429	0.702885	0.999676	GCLM
ENSG00000024048.10	1168.67	-0.134875	0.170908	-0.789167	0.430015	0.999676	UBR2
ENSG00000024422.12	4.86077	0.673302	1.42477	0.472568	0.636522	0.999676	EHD2
ENSG00000024526.17	1614.39	-0.144667	0.164956	-0.877003	0.380485	0.999676	DEPDC1
ENSG00000024862.17	287.505	-0.257166	0.258902	-0.993296	0.320566	0.999676	CCDC28A
ENSG00000025039.15	998.155	-0.265356	0.174013	-1.52493	0.127277	0.999676	RRAGD
ENSG00000025156.13	1030.96	-0.234561	0.187346	-1.25202	0.210561	0.999676	HSF2
ENSG00000025293.17	1072.7	-0.0233704	0.173413	-0.134767	0.892796	0.999676	PHF20
ENSG00000025423.11	77.0626	-0.200949	0.385574	-0.521169	0.602249	0.999676	HSD17B6
ENSG00000025434.19	64.4963	0.258581	0.436375	0.592566	0.553472	0.999676	NR1H3
ENSG00000025708.14	65.9248	-0.10079	0.412192	-0.244523	0.806826	0.999676	TYMP
ENSG00000025770.19	843.533	0.292339	0.189193	1.54519	0.1223	0.999676	NCAPH2
ENSG00000025772.8	704.4	-0.0425453	0.182587	-0.233014	0.815751	0.999676	TOMM34
ENSG00000025796.14	1799.4	-0.201837	0.177978	-1.13405	0.256772	0.999676	SEC63
ENSG00000025800.14	2753.19	-0.121307	0.159658	-0.759794	0.447378	0.999676	KPNA6
ENSG00000026025.16	3753.44	-0.272448	0.156813	-1.7374	0.082316	0.999676	VIM
ENSG00000026036.22	44.9479	-0.0834081	0.485533	-0.171787	0.863605	0.999676	RTEL1-TNFRSF6B
ENSG00000026103.22	231.605	-0.0216597	0.253815	-0.0853364	0.931994	0.999676	FAS
ENSG00000026297.16	111.838	0.0228446	0.32919	0.0693966	0.944674	0.999676	RNASET2
ENSG00000026508.19	237.449	-0.00140356	0.244849	-0.00573232	0.995426	0.999676	CD44
ENSG00000026559.14	72.6531	0.429823	0.397168	1.08222	0.279156	0.999676	KCNG1
ENSG00000026652.15	467.835	-0.107764	0.203157	-0.530444	0.595804	0.999676	AGPAT4
ENSG00000026751.17	1.2302	0.743008	2.66435	0.278871	0.780344	0.999676	SLAMF7
ENSG00000026950.17	151.778	0.122321	0.287004	0.426198	0.669964	0.999676	BTN3A1
ENSG00000027001.10	371.076	-0.0786992	0.23162	-0.339777	0.734024	0.999676	MIPEP
ENSG00000027075.15	341.201	0.0500772	0.219737	0.227896	0.819727	0.999676	PRKCH
ENSG00000027644.5	4.33355	-0.134467	1.51332	-0.0888559	0.929196	0.999676	INSRR
ENSG00000027697.15	658.387	-0.184157	0.18834	-0.977787	0.32818	0.999676	IFNGR1
ENSG00000027847.14	181.47	0.416375	0.296055	1.40641	0.159602	0.999676	B4GALT7
ENSG00000027869.11	3.69061	0.74441	1.5875	0.468921	0.639126	0.999676	SH2D2A
ENSG00000028116.17	124.261	0.23377	0.312335	0.748459	0.454183	0.999676	VRK2
ENSG00000028203.18	1406.82	-0.0359316	0.182266	-0.197138	0.84372	0.999676	VEZT
ENSG00000028277.21	21.772	-1.13563	0.709902	-1.59969	0.109666	0.999676	POU2F2
ENSG00000028310.18	361.474	0.187683	0.215275	0.871831	0.383301	0.999676	BRD9
ENSG00000028528.15	1174.96	0.0619425	0.168506	0.367598	0.713173	0.999676	SNX1
ENSG00000028839.10	452.568	-0.159135	0.21452	-0.741819	0.458197	0.999676	TBPL1
ENSG00000029153.14	1077.09	-0.166501	0.179632	-0.926902	0.353977	0.999676	ARNTL2
ENSG00000029363.17	6356.6	-0.106288	0.151508	-0.701533	0.482971	0.999676	BCLAF1
ENSG00000029364.12	1291.09	-0.163312	0.177144	-0.921916	0.356572	0.999676	SLC39A9
ENSG00000029534.21	83.1306	0.10987	0.369806	0.297102	0.766388	0.999676	ANK1
ENSG00000029639.11	151.675	0.185456	0.295876	0.626802	0.530789	0.999676	TFB1M
ENSG00000029725.17	1966.74	-0.030228	0.15964	-0.189351	0.849818	0.999676	RABEP1
ENSG00000029993.15	1197.92	-0.0566493	0.180106	-0.314534	0.753116	0.999676	HMGB3
ENSG00000030066.13	1693.99	-0.0284201	0.163082	-0.174269	0.861654	0.999676	NUP160
ENSG00000030110.13	534.446	0.0171311	0.194994	0.0878546	0.929992	0.999676	BAK1
ENSG00000030304.14	1.30686	-2.21572	2.78483	-0.79564	0.426241	0.999676	MUSK
ENSG00000030419.16	40.5577	-0.0299356	0.512562	-0.0584038	0.953427	0.999676	IKZF2
ENSG00000030582.18	398.036	0.104321	0.283031	0.368584	0.712438	0.999676	GRN
ENSG00000031003.10	799.157	-0.300393	0.182319	-1.64762	0.0994299	0.999676	FAM13B
ENSG00000031081.11	98.555	-0.140825	0.355009	-0.396681	0.691603	0.999676	ARHGAP31
ENSG00000031691.7	455.093	-0.081548	0.202539	-0.402629	0.687222	0.999676	CENPQ
ENSG00000031698.13	2297.65	0.0872426	0.159079	0.548423	0.583401	0.999676	SARS1
ENSG00000031823.14	844.15	0.0713646	0.187101	0.381423	0.70289	0.999676	RANBP3
ENSG00000032219.19	449.754	-0.139415	0.208341	-0.669166	0.503389	0.999676	ARID4A
ENSG00000032389.12	301.846	0.086657	0.232752	0.372315	0.709659	0.999676	EIPR1
ENSG00000032444.16	106.409	0.331776	0.404751	0.819704	0.412385	0.999676	PNPLA6
ENSG00000033011.13	186.544	0.154648	0.268002	0.577042	0.563911	0.999676	ALG1
ENSG00000033030.15	689.589	0.0619647	0.19171	0.323221	0.746528	0.999676	ZCCHC8
ENSG00000033050.9	601.84	-0.116146	0.201131	-0.577463	0.563627	0.999676	ABCF2
ENSG00000033100.16	552.058	-0.0587334	0.210083	-0.279572	0.779806	0.999676	CHPF2
ENSG00000033122.21	49.9875	0.62584	0.466897	1.34042	0.180108	0.999676	LRRC7
ENSG00000033170.17	390.451	-0.0974209	0.214342	-0.454512	0.64946	0.999676	FUT8
ENSG00000033178.13	1100.62	-0.107179	0.171944	-0.623338	0.533062	0.999676	UBA6
ENSG00000033327.13	225.201	-0.10717	0.254179	-0.421632	0.673293	0.999676	GAB2
ENSG00000033627.16	1052.43	-0.13883	0.181762	-0.763804	0.444984	0.999676	ATP6V0A1
ENSG00000033800.13	935.605	-0.22003	0.180508	-1.21895	0.222863	0.999676	PIAS1
ENSG00000033867.16	725.714	-0.0355623	0.179997	-0.197572	0.84338	0.999676	SLC4A7
ENSG00000034053.14	386.722	0.343389	0.244129	1.40659	0.159549	0.999676	APBA2
ENSG00000034152.19	360.969	0.0545117	0.296778	0.183678	0.854266	0.999676	MAP2K3
ENSG00000034239.11	1.75818	-2.69133	2.51948	-1.06821	0.285426	0.999676	EFCAB1
ENSG00000034510.6	1380.01	0.0919607	0.174015	0.528463	0.597178	0.999676	TMSB10
ENSG00000034533.11	146.63	-0.0231286	0.293165	-0.0788929	0.937118	0.999676	ASTE1
ENSG00000034677.13	277.123	-0.00533126	0.231983	-0.0229812	0.981665	0.999676	RNF19A
ENSG00000034693.15	281.711	0.0363337	0.233296	0.155741	0.876237	0.999676	PEX3
ENSG00000034713.8	727.884	0.0411955	0.180594	0.22811	0.81956	0.999676	GABARAPL2
ENSG00000035115.22	123.339	-0.0391832	0.31839	-0.123067	0.902054	0.999676	SH3YL1
ENSG00000035141.8	1054.48	0.0181401	0.173636	0.104472	0.916795	0.999676	FAM136A
ENSG00000035403.18	2907.43	-0.180222	0.152664	-1.18051	0.237796	0.999676	VCL
ENSG00000035499.13	546.001	0.0145749	0.200124	0.0728296	0.941942	0.999676	DEPDC1B
ENSG00000035664.11	26.5033	0.399028	0.617028	0.646693	0.517831	0.999676	DAPK2
ENSG00000035681.9	256.36	-0.159634	0.241149	-0.661972	0.507989	0.999676	NSMAF
ENSG00000035687.10	1360.18	-0.106059	0.174868	-0.606505	0.544179	0.999676	ADSS2
ENSG00000035720.8	1.18187	-0.287848	2.83817	-0.10142	0.919217	0.999676	STAP1
ENSG00000035862.12	162.873	-0.137754	0.295063	-0.466863	0.640598	0.999676	TIMP2
ENSG00000035928.16	1801.98	-0.0861924	0.169171	-0.509499	0.610403	0.999676	RFC1
ENSG00000036054.13	685.275	-0.178584	0.183012	-0.975802	0.329163	0.999676	TBC1D23
ENSG00000036257.13	1516.67	-0.207299	0.161855	-1.28077	0.200275	0.999676	CUL3
ENSG00000036448.10	188.352	0.0521915	0.286898	0.181917	0.855648	0.999676	MYOM2
ENSG00000036473.8	0.846742	-1.48357	3.57845	-0.414584	0.678446	0.999676	OTC
ENSG00000036530.9	4.02134	0.960332	1.5395	0.623793	0.532764	0.999676	CYP46A1
ENSG00000036549.13	1198.86	-0.0762382	0.171345	-0.444939	0.656364	0.999676	AC118549.1
ENSG00000036565.15	0.457917	-2.19816	4.89181	-0.449356	0.653175	0.999676	SLC18A1
ENSG00000036672.16	58.8346	-0.139422	0.433359	-0.321723	0.747662	0.999676	USP2
ENSG00000037042.9	462.474	0.0537033	0.21432	0.250575	0.802143	0.999676	TUBG2
ENSG00000037241.7	434.129	0.247817	0.213605	1.16016	0.245982	0.999676	RPL26L1
ENSG00000037280.16	451.037	0.0171805	0.209686	0.0819343	0.934699	0.999676	FLT4
ENSG00000037474.15	2437.09	-0.159482	0.156061	-1.02192	0.30682	0.999676	NSUN2
ENSG00000037637.11	612.146	-0.0623135	0.189709	-0.32847	0.742557	0.999676	FBXO42
ENSG00000037749.12	752.298	-0.147816	0.179942	-0.821466	0.411381	0.999676	MFAP3
ENSG00000037757.14	273.313	-0.0662548	0.238821	-0.277424	0.781454	0.999676	MRI1
ENSG00000037897.17	211.432	0.0618316	0.254451	0.243	0.808005	0.999676	METTL1
ENSG00000037965.6	132.404	-0.02317	0.30791	-0.0752493	0.940016	0.999676	HOXC8
ENSG00000038002.9	104.836	-0.0957454	0.339381	-0.282118	0.777853	0.999676	AGA
ENSG00000038210.14	563.645	-0.0909443	0.192533	-0.472358	0.636672	0.999676	PI4K2B
ENSG00000038219.13	1134.74	0.0128668	0.167069	0.0770151	0.938611	0.999676	BOD1L1
ENSG00000038274.17	1130.75	-0.292451	0.185103	-1.57994	0.114121	0.999676	MAT2B
ENSG00000038358.15	870.743	0.0113398	0.190088	0.0596552	0.95243	0.999676	EDC4
ENSG00000038382.20	1404.4	0.0660924	0.161859	0.408333	0.683029	0.999676	TRIO
ENSG00000038427.16	1291.87	0.0958773	0.19799	0.484253	0.628206	0.999676	VCAN
ENSG00000038532.16	523.307	-0.0328668	0.200201	-0.164169	0.869598	0.999676	CLEC16A
ENSG00000038945.15	0.668314	0.728269	4.04961	0.179837	0.857281	0.999676	MSR1
ENSG00000039068.19	21.7119	0.581801	0.68039	0.855099	0.392496	0.999676	CDH1
ENSG00000039123.16	1637.64	-0.0453336	0.177065	-0.256029	0.797929	0.999676	MTREX
ENSG00000039139.9	7.2626	-0.681027	1.19011	-0.572239	0.56716	0.999676	DNAH5
ENSG00000039319.17	1063.06	-0.11666	0.173312	-0.673125	0.500868	0.999676	ZFYVE16
ENSG00000039523.20	103.684	0.0449093	0.405074	0.110867	0.911722	0.999676	RIPOR1
ENSG00000039560.14	1832.61	-0.0328118	0.158657	-0.206809	0.836159	0.999676	RAI14
ENSG00000039600.11	5.27475	0.0938733	1.34928	0.0695729	0.944534	0.999676	SOX30
ENSG00000039650.12	306.913	0.00842097	0.247181	0.034068	0.972823	0.999676	PNKP
ENSG00000039987.7	3.61056	-1.13051	1.64407	-0.687631	0.491685	0.999676	BEST2
ENSG00000040199.18	547.414	-0.0252358	0.191777	-0.131589	0.895309	0.999676	PHLPP2
ENSG00000040275.17	1089.71	-0.119187	0.186263	-0.639886	0.522247	0.999676	SPDL1
ENSG00000040341.18	601.572	-0.0393888	0.208293	-0.189103	0.850012	0.999676	STAU2
ENSG00000040487.13	174.347	0.391276	0.315307	1.24094	0.214629	0.999676	SLC66A1
ENSG00000040531.16	183.392	0.00668449	0.271216	0.0246464	0.980337	0.999676	CTNS
ENSG00000040608.14	38.996	0.999006	0.61247	1.63111	0.102867	0.999676	RTN4R
ENSG00000040633.13	595.621	-0.0494607	0.190532	-0.259593	0.795178	0.999676	PHF23
ENSG00000040933.16	504.362	-0.00147485	0.200507	-0.00735563	0.994131	0.999676	INPP4A
ENSG00000041353.10	40.451	0.669687	0.514562	1.30147	0.193098	0.999676	RAB27B
ENSG00000041357.16	3165.76	-0.0177509	0.172796	-0.102727	0.918179	0.999676	PSMA4
ENSG00000041515.16	0.393224	0.0877469	4.92986	0.0177991	0.985799	0.999676	MYO16
ENSG00000041802.11	684.87	-0.117512	0.187852	-0.625556	0.531606	0.999676	LSG1
ENSG00000041880.14	46.2693	0.156834	0.511174	0.306812	0.758986	0.999676	PARP3
ENSG00000041982.16	111.832	-0.0402028	0.337565	-0.119097	0.905199	0.999676	TNC
ENSG00000041988.15	259.316	0.206398	0.255739	0.807064	0.41963	0.999676	THAP3
ENSG00000042062.13	17.5465	0.763312	0.779556	0.979163	0.3275	0.999676	RIPOR3
ENSG00000042088.14	697.902	-0.0559284	0.205594	-0.272033	0.785596	0.999676	TDP1
ENSG00000042286.15	228.433	0.026643	0.249991	0.106576	0.915125	0.999676	AIFM2
ENSG00000042304.12	2.12528	0.344021	2.0967	0.164078	0.86967	0.999676	C2orf83
ENSG00000042317.17	85.4599	-0.187598	0.393849	-0.47632	0.633847	0.999676	SPATA7
ENSG00000042429.12	99.5807	-0.11426	0.348414	-0.327944	0.742954	0.999676	MED17
ENSG00000042445.14	287.251	0.106687	0.249162	0.428182	0.668519	0.999676	RETSAT
ENSG00000042493.16	11.6228	0.047504	0.917266	0.0517887	0.958697	0.999676	CAPG
ENSG00000042753.12	775.471	0.221418	0.19263	1.14945	0.250372	0.999676	AP2S1
ENSG00000042781.14	16.9805	-0.440875	0.776345	-0.567885	0.570113	0.999676	USH2A
ENSG00000042832.12	1.24436	-1.19971	2.79056	-0.429918	0.667256	0.999676	TG
ENSG00000043039.7	245.448	-0.0711048	0.251696	-0.282503	0.777558	0.999676	BARX2
ENSG00000043093.15	803.986	-0.0817569	0.177358	-0.460972	0.644819	0.999676	DCUN1D1
ENSG00000043143.20	265.537	0.0339895	0.254932	0.133328	0.893934	0.999676	JADE2
ENSG00000043355.12	1019.05	-0.328821	0.17769	-1.85053	0.0642365	0.999676	ZIC2
ENSG00000043462.12	0.684676	-2.77891	3.85848	-0.720208	0.471397	0.999676	LCP2
ENSG00000043514.17	548.278	-0.128814	0.203541	-0.632868	0.52682	0.999676	TRIT1
ENSG00000043591.6	5.62721	-0.585632	1.31791	-0.444366	0.656778	0.999676	ADRB1
ENSG00000044090.10	269.755	0.0452185	0.246462	0.183471	0.854429	0.999676	CUL7
ENSG00000044115.21	3818.66	-0.0986314	0.159712	-0.617559	0.536866	0.999676	CTNNA1
ENSG00000044446.12	567.065	0.030357	0.191218	0.158756	0.873861	0.999676	PHKA2
ENSG00000044459.15	489.049	-0.0305175	0.209919	-0.145378	0.884413	0.999676	CNTLN
ENSG00000044524.11	279.493	-0.00574429	0.249175	-0.0230533	0.981608	0.999676	EPHA3
ENSG00000044574.8	6025.36	-0.128775	0.146571	-0.878583	0.379627	0.999676	HSPA5
ENSG00000046604.13	1533.23	-0.257231	0.163633	-1.572	0.115951	0.999676	DSG2
ENSG00000046647.13	210.158	-0.0239472	0.254342	-0.0941536	0.924987	0.999676	GEMIN8
ENSG00000046651.15	459.691	0.0440076	0.201515	0.218383	0.82713	0.999676	OFD1
ENSG00000046653.15	992.329	-0.121943	0.177195	-0.688189	0.491334	0.999676	GPM6B
ENSG00000046774.10	4.99256	0.603912	1.44584	0.417688	0.676175	0.999676	MAGEC2
ENSG00000046889.19	242.459	-0.0380893	0.258755	-0.147203	0.882972	0.999676	PREX2
ENSG00000047056.16	317.275	-0.0199428	0.224156	-0.0889685	0.929107	0.999676	WDR37
ENSG00000047188.16	1893.66	0.00871991	0.161206	0.0540918	0.956862	0.999676	YTHDC2
ENSG00000047230.15	315.067	0.0907342	0.223602	0.405785	0.684901	0.999676	CTPS2
ENSG00000047249.18	313.681	-0.162389	0.231561	-0.701279	0.483129	0.999676	ATP6V1H
ENSG00000047315.17	2548.66	-0.154023	0.171481	-0.898195	0.369082	0.999676	POLR2B
ENSG00000047346.12	225.653	-0.155367	0.264633	-0.587104	0.557134	0.999676	FAM214A
ENSG00000047365.12	470.101	-0.183701	0.205344	-0.894605	0.370998	0.999676	ARAP2
ENSG00000047410.14	4899.39	0.000954616	0.156254	0.00610939	0.995125	0.999676	TPR
ENSG00000047457.14	2.05302	2.9508	2.48895	1.18556	0.235795	0.999676	CP
ENSG00000047578.13	330.146	-0.00642586	0.240716	-0.0266948	0.978703	0.999676	KIAA0556
ENSG00000047579.20	185.429	-0.110159	0.288202	-0.382229	0.702292	0.999676	DTNBP1
ENSG00000047597.7	182.115	-0.288952	0.272753	-1.05939	0.289421	0.999676	XK
ENSG00000047617.15	8.05173	0.749711	1.09939	0.681935	0.49528	0.999676	ANO2
ENSG00000047621.12	689.994	-0.110939	0.203924	-0.544021	0.586427	0.999676	C12orf4
ENSG00000047634.15	4262.22	-0.129701	0.149753	-0.8661	0.386436	0.999676	SCML1
ENSG00000047648.23	4.92766	0.403462	1.4308	0.281984	0.777956	0.999676	ARHGAP6
ENSG00000047662.5	17.1326	-0.621084	0.77242	-0.804076	0.421353	0.999676	FAM184B
ENSG00000047849.21	1547.38	-0.18892	0.186965	-1.01046	0.312275	0.999676	MAP4
ENSG00000047932.14	959.296	-0.0789206	0.174336	-0.452691	0.650771	0.999676	GOPC
ENSG00000047936.10	1.41523	-0.716197	2.86649	-0.249852	0.802702	0.999676	ROS1
ENSG00000048028.11	732.678	-0.024734	0.181583	-0.136213	0.891653	0.999676	USP28
ENSG00000048052.21	71.3143	-0.292363	0.409812	-0.713408	0.475593	0.999676	HDAC9
ENSG00000048140.18	346.257	0.244026	0.225931	1.08009	0.280101	0.999676	TSPAN17
ENSG00000048162.21	492.241	0.0774085	0.196934	0.393067	0.69427	0.999676	NOP16
ENSG00000048342.16	138.362	0.238081	0.304002	0.783156	0.433535	0.999676	CC2D2A
ENSG00000048392.12	487.556	-0.13118	0.217493	-0.603145	0.546412	0.999676	RRM2B
ENSG00000048405.10	673.71	-0.19281	0.186918	-1.03152	0.302296	0.999676	ZNF800
ENSG00000048462.11	4.58543	0.921095	1.43724	0.640875	0.521604	0.999676	TNFRSF17
ENSG00000048471.14	414.863	0.00892489	0.212595	0.0419806	0.966514	0.999676	SNX29
ENSG00000048540.15	9.56728	-0.217563	1.02947	-0.211334	0.832626	0.999676	LMO3
ENSG00000048544.6	885.079	0.0322632	0.19125	0.168697	0.866035	0.999676	MRPS10
ENSG00000048649.13	1041.69	0.0226615	0.168955	0.134128	0.893302	0.999676	RSF1
ENSG00000048707.15	1108.33	0.135213	0.174219	0.776109	0.437685	0.999676	VPS13D
ENSG00000048740.18	878.865	-0.163743	0.191925	-0.85316	0.393571	0.999676	CELF2
ENSG00000048828.17	1638.5	-0.100596	0.18082	-0.556332	0.577984	0.999676	FAM120A
ENSG00000048991.16	688.984	0.0144139	0.187805	0.0767493	0.938823	0.999676	R3HDM1
ENSG00000049089.15	22.6128	-0.0616232	0.681345	-0.0904434	0.927935	0.999676	COL9A2
ENSG00000049130.16	647.211	-0.188971	0.194262	-0.972766	0.33067	0.999676	KITLG
ENSG00000049167.14	268.578	-0.056436	0.264763	-0.213157	0.831205	0.999676	ERCC8
ENSG00000049192.15	44.9576	-0.36583	0.531343	-0.6885	0.491138	0.999676	ADAMTS6
ENSG00000049239.13	380.365	0.090536	0.213262	0.424529	0.67118	0.999676	H6PD
ENSG00000049245.13	1208.35	-0.133733	0.1839	-0.727204	0.467101	0.999676	VAMP3
ENSG00000049246.14	48.4425	-0.143928	0.467891	-0.30761	0.758379	0.999676	PER3
ENSG00000049249.9	37.0739	-0.677339	0.538295	-1.2583	0.208282	0.999676	TNFRSF9
ENSG00000049283.18	7.24793	0.0852285	1.22554	0.0695439	0.944557	0.999676	EPN3
ENSG00000049323.16	395.872	-0.156355	0.208889	-0.748507	0.454155	0.999676	LTBP1
ENSG00000049449.10	801.032	-0.0828309	0.181232	-0.457044	0.64764	0.999676	RCN1
ENSG00000049540.17	0.624382	-0.915033	4.0405	-0.226465	0.820839	0.999676	ELN
ENSG00000049541.11	1042.25	0.143937	0.174013	0.827165	0.408144	0.999676	RFC2
ENSG00000049618.24	1053.32	0.0675129	0.176019	0.383554	0.701309	0.999676	ARID1B
ENSG00000049656.14	1362.51	0.0856165	0.178169	0.480535	0.630847	0.999676	CLPTM1L
ENSG00000049759.18	721.136	-0.224145	0.188255	-1.19064	0.233793	0.999676	NEDD4L
ENSG00000049768.16	6.51252	-0.165486	1.2108	-0.136675	0.891288	0.999676	FOXP3
ENSG00000049769.14	70.6053	-0.101682	0.419391	-0.242453	0.808429	0.999676	PPP1R3F
ENSG00000049860.14	1066.5	-0.0494151	0.176536	-0.279914	0.779543	0.999676	HEXB
ENSG00000049883.15	450.382	-0.0499641	0.225834	-0.221243	0.824903	0.999676	PTCD2
ENSG00000050030.15	2.55267	2.13548	2.17172	0.983312	0.325454	0.999676	NEXMIF
ENSG00000050130.18	309.351	-0.273232	0.250653	-1.09008	0.275678	0.999676	JKAMP
ENSG00000050165.18	12.0255	-0.0292363	0.906984	-0.0322346	0.974285	0.999676	DKK3
ENSG00000050327.15	335.285	-0.0233896	0.224737	-0.104076	0.917109	0.999676	ARHGEF5
ENSG00000050344.9	421.279	-0.0314987	0.205994	-0.152911	0.878469	0.999676	NFE2L3
ENSG00000050393.11	720.863	-0.157129	0.193998	-0.809951	0.417969	0.999676	MCUR1
ENSG00000050405.13	1548.23	-0.141106	0.171629	-0.822155	0.410988	0.999676	LIMA1
ENSG00000050426.16	741.149	-0.0343297	0.201602	-0.170284	0.864786	0.999676	LETMD1
ENSG00000050438.17	72.0192	0.0521848	0.394112	0.132411	0.894659	0.999676	SLC4A8
ENSG00000050555.18	36.4556	0.0270225	0.562305	0.0480567	0.961671	0.999676	LAMC3
ENSG00000050628.20	6.23963	-0.264512	1.22954	-0.215132	0.829664	0.999676	PTGER3
ENSG00000050730.16	2.61152	-2.45966	2.11303	-1.16404	0.244406	0.999676	TNIP3
ENSG00000050748.17	1171.96	-0.0190353	0.181006	-0.105164	0.916246	0.999676	MAPK9
ENSG00000050767.17	11.6474	0.459275	0.963071	0.476886	0.633444	0.999676	COL23A1
ENSG00000050820.17	188.659	0.383431	0.35175	1.09007	0.275684	0.999676	BCAR1
ENSG00000051009.11	244.787	0.10239	0.242688	0.4219	0.673098	0.999676	FAM160A2
ENSG00000051108.15	1303.02	-0.120485	0.174314	-0.691197	0.489442	0.999676	HERPUD1
ENSG00000051128.19	12.737	0.172375	0.8937	0.192878	0.847055	0.999676	HOMER3
ENSG00000051180.17	268.568	0.0669444	0.242579	0.275969	0.782572	0.999676	RAD51
ENSG00000051341.14	1006.68	0.0247672	0.17222	0.143811	0.885649	0.999676	POLQ
ENSG00000051382.9	410.024	-0.150851	0.2385	-0.632498	0.527061	0.999676	PIK3CB
ENSG00000051523.11	363.722	0.598427	0.271541	2.20381	0.0275375	0.999676	CYBA
ENSG00000051596.10	1160.37	0.118612	0.169634	0.69922	0.484415	0.999676	THOC3
ENSG00000051620.11	875.832	-0.156057	0.197076	-0.791863	0.428441	0.999676	HEBP2
ENSG00000051825.15	1690.44	-0.0722009	0.161053	-0.448305	0.653933	0.999676	MPHOSPH9
ENSG00000052126.14	500.087	-0.0551374	0.20631	-0.267255	0.789273	0.999676	PLEKHA5
ENSG00000052344.16	8.53628	-0.462093	1.14174	-0.404727	0.685678	0.999676	PRSS8
ENSG00000052723.12	1262.98	-0.040597	0.169298	-0.239796	0.810488	0.999676	SIKE1
ENSG00000052749.14	793.687	-0.153653	0.213736	-0.718893	0.472207	0.999676	RRP12
ENSG00000052795.13	673.733	-0.0584889	0.185178	-0.315853	0.752114	0.999676	FNIP2
ENSG00000052802.13	735.365	-0.102631	0.203027	-0.505504	0.613205	0.999676	MSMO1
ENSG00000052841.15	962.582	-0.00370393	0.18476	-0.0200472	0.984006	0.999676	TTC17
ENSG00000052850.8	103.06	0.0443047	0.349778	0.126665	0.899205	0.999676	ALX4
ENSG00000053108.17	101.954	-0.445522	0.342239	-1.30179	0.19299	0.999676	FSTL4
ENSG00000053254.15	581.799	-0.132164	0.194329	-0.680103	0.496439	0.999676	FOXN3
ENSG00000053371.12	612.49	0.10918	0.188159	0.580255	0.561743	0.999676	AKR7A2
ENSG00000053372.5	1733.67	0.0982702	0.16117	0.609731	0.54204	0.999676	MRTO4
ENSG00000053438.11	16.2162	0.85957	0.812545	1.05787	0.290113	0.999676	NNAT
ENSG00000053501.13	162.526	0.151346	0.29106	0.519982	0.603076	0.999676	USE1
ENSG00000053524.12	19.0062	-0.453172	0.730229	-0.620589	0.53487	0.999676	MCF2L2
ENSG00000053702.15	39.5826	-0.100573	0.52074	-0.193135	0.846853	0.999676	NRIP2
ENSG00000053747.16	313.214	0.0230065	0.223361	0.103001	0.917962	0.999676	LAMA3
ENSG00000053770.12	622.37	-0.0473252	0.187665	-0.25218	0.800902	0.999676	AP5M1
ENSG00000053900.10	367.109	-0.213496	0.23525	-0.907528	0.364128	0.999676	ANAPC4
ENSG00000053918.18	29.9794	0.32759	0.582893	0.562008	0.574111	0.999676	KCNQ1
ENSG00000054116.12	858.279	0.0916228	0.177229	0.516974	0.605174	0.999676	TRAPPC3
ENSG00000054118.15	2799.48	-0.089529	0.162539	-0.550814	0.581761	0.999676	THRAP3
ENSG00000054148.18	301.144	0.180428	0.230522	0.782695	0.433806	0.999676	PHPT1
ENSG00000054179.12	2.77697	2.33938	2.04873	1.14187	0.253509	0.999676	ENTPD2
ENSG00000054219.11	1.13819	-3.51255	3.14145	-1.11813	0.263511	0.999676	LY75
ENSG00000054267.22	1726.17	-0.0966492	0.164959	-0.585897	0.557945	0.999676	ARID4B
ENSG00000054277.14	8.13569	0.165412	1.08335	0.152685	0.878647	0.999676	OPN3
ENSG00000054282.16	450.807	0.124147	0.207191	0.59919	0.549046	0.999676	SDCCAG8
ENSG00000054356.14	7.00291	-0.789103	1.23523	-0.638832	0.522932	0.999676	PTPRN
ENSG00000054392.13	211.037	-0.201731	0.2588	-0.779486	0.435694	0.999676	HHAT
ENSG00000054523.17	2066.1	-0.148594	0.156754	-0.947945	0.343157	0.999676	KIF1B
ENSG00000054598.9	1572	-0.187615	0.178413	-1.05157	0.292995	0.999676	FOXC1
ENSG00000054611.14	265.598	0.168309	0.252142	0.667519	0.504441	0.999676	TBC1D22A
ENSG00000054654.18	1441.09	0.371188	0.199063	1.86468	0.0622268	0.999676	SYNE2
ENSG00000054690.14	218.307	0.0375892	0.264746	0.141982	0.887094	0.999676	PLEKHH1
ENSG00000054793.14	1039.84	-0.0163587	0.171328	-0.0954815	0.923932	0.999676	ATP9A
ENSG00000054938.15	3.11873	-3.57153	2.14465	-1.66532	0.0958498	0.999676	CHRDL2
ENSG00000054965.10	709.087	-0.209592	0.193831	-1.08131	0.279557	0.999676	FAM168A
ENSG00000054967.13	132.652	0.346751	0.353732	0.980265	0.326955	0.999676	RELT
ENSG00000054983.17	53.3245	-0.103374	0.451597	-0.228908	0.81894	0.999676	GALC
ENSG00000055044.11	1568.54	-0.0908479	0.171744	-0.528973	0.596824	0.999676	NOP58
ENSG00000055070.17	1251.87	0.0419666	0.169502	0.247587	0.804454	0.999676	SZRD1
ENSG00000055118.15	103.681	-0.0905733	0.371968	-0.243498	0.80762	0.999676	KCNH2
ENSG00000055130.17	2006.84	-0.119419	0.162352	-0.735554	0.462002	0.999676	CUL1
ENSG00000055147.19	415.553	0.0585888	0.214749	0.272825	0.784988	0.999676	FAM114A2
ENSG00000055163.20	1569.51	-0.145612	0.171955	-0.846804	0.397104	0.999676	CYFIP2
ENSG00000055208.19	1199.18	-0.326586	0.234801	-1.3909	0.164255	0.999676	TAB2
ENSG00000055211.14	487.72	-0.117265	0.205248	-0.571332	0.567775	0.999676	GINM1
ENSG00000055332.18	1838.31	-0.0165549	0.185359	-0.0893124	0.928834	0.999676	EIF2AK2
ENSG00000055483.19	1092.04	-0.13788	0.183611	-0.750938	0.45269	0.999676	USP36
ENSG00000055609.18	2261.93	0.0280888	0.170806	0.164448	0.869378	0.999676	KMT2C
ENSG00000055732.13	594.784	-0.239313	0.188863	-1.26712	0.205111	0.999676	MCOLN3
ENSG00000055813.6	2.20193	-1.51928	2.12543	-0.714809	0.474727	0.999676	CCDC85A
ENSG00000055917.15	1928.67	-0.127052	0.16431	-0.773243	0.439379	0.999676	PUM2
ENSG00000055950.16	446.944	0.0723181	0.203431	0.355492	0.722221	0.999676	MRPL43
ENSG00000055955.17	0.957311	0.252865	3.36061	0.0752438	0.940021	0.999676	ITIH4
ENSG00000055957.11	1.11938	0.665632	3.1447	0.211668	0.832366	0.999676	ITIH1
ENSG00000056050.7	209.454	0.157806	0.316451	0.498674	0.618009	0.999676	HPF1
ENSG00000056097.16	3747.96	-0.237117	0.157229	-1.5081	0.131528	0.999676	ZFR
ENSG00000056277.16	451.943	-0.118592	0.217893	-0.544266	0.586258	0.999676	ZNF280C
ENSG00000056291.17	0.455718	-2.19185	4.57279	-0.479325	0.631707	0.999676	NPFFR2
ENSG00000056487.16	187.341	-0.249007	0.294085	-0.846716	0.397154	0.999676	PHF21B
ENSG00000056558.11	16.7281	-0.521931	0.788335	-0.662067	0.507928	0.999676	TRAF1
ENSG00000056586.16	1681.3	-0.0742427	0.162012	-0.458256	0.646769	0.999676	RC3H2
ENSG00000056736.10	158.543	-0.28674	0.325576	-0.880717	0.378471	0.999676	IL17RB
ENSG00000056972.20	207.761	-0.00711037	0.263501	-0.0269842	0.978472	0.999676	TRAF3IP2
ENSG00000057019.16	667.519	-0.0894587	0.186995	-0.4784	0.632365	0.999676	DCBLD2
ENSG00000057252.13	1003.1	-0.149832	0.172322	-0.869492	0.384578	0.999676	SOAT1
ENSG00000057294.15	688.122	-0.0855079	0.186192	-0.459245	0.646058	0.999676	PKP2
ENSG00000057468.7	11.5766	0.626463	0.940699	0.665955	0.50544	0.999676	MSH4
ENSG00000057608.17	4459.48	-0.10394	0.164144	-0.633226	0.526586	0.999676	GDI2
ENSG00000057657.17	7.06346	-1.25921	1.19264	-1.05582	0.291052	0.999676	PRDM1
ENSG00000057663.16	729.308	-0.0935939	0.182688	-0.512316	0.60843	0.999676	ATG5
ENSG00000057704.13	272.463	-0.281083	0.242029	-1.16136	0.245495	0.999676	TMCC3
ENSG00000057757.10	771.708	-0.142325	0.190198	-0.748301	0.454278	0.999676	PITHD1
ENSG00000057935.13	516.93	-0.0670203	0.195734	-0.342404	0.732047	0.999676	MTA3
ENSG00000058056.9	809.704	-0.0489624	0.177291	-0.27617	0.782417	0.999676	USP13
ENSG00000058063.16	1366.21	-0.157254	0.169122	-0.929824	0.352462	0.999676	ATP11B
ENSG00000058085.15	35.9369	0.0785836	0.543894	0.144483	0.885119	0.999676	LAMC2
ENSG00000058091.17	389.654	-0.0702422	0.22187	-0.316592	0.751553	0.999676	CDK14
ENSG00000058262.10	2665.2	-0.0855233	0.158204	-0.54059	0.58879	0.999676	SEC61A1
ENSG00000058272.19	1508.03	-0.111362	0.16279	-0.684082	0.493924	0.999676	PPP1R12A
ENSG00000058335.15	6.79738	-0.437584	1.21393	-0.360468	0.718497	0.999676	RASGRF1
ENSG00000058404.20	164.806	0.0583497	0.282549	0.206512	0.836391	0.999676	CAMK2B
ENSG00000058453.17	188.45	0.452686	0.31518	1.43628	0.150924	0.999676	CROCC
ENSG00000058600.16	914.499	0.022089	0.195344	0.113077	0.909969	0.999676	POLR3E
ENSG00000058668.14	365.325	-0.232342	0.216542	-1.07297	0.283286	0.999676	ATP2B4
ENSG00000058673.16	15.2424	-0.340152	0.814438	-0.417652	0.676202	0.999676	ZC3H11A
ENSG00000058729.11	653.057	-0.0825936	0.198874	-0.415306	0.677918	0.999676	RIOK2
ENSG00000058799.15	266.344	0.129574	0.271164	0.477845	0.632761	0.999676	YIPF1
ENSG00000058804.12	2732.43	-0.150121	0.15617	-0.961265	0.336419	0.999676	NDC1
ENSG00000058866.15	4.80707	0.955892	1.48885	0.642035	0.520851	0.999676	DGKG
ENSG00000059122.16	381.97	0.441576	0.268474	1.64476	0.100018	0.999676	FLYWCH1
ENSG00000059145.19	292.325	0.238013	0.287593	0.827603	0.407895	0.999676	UNKL
ENSG00000059377.18	35.3429	0.594926	0.554998	1.07194	0.283746	0.999676	TBXAS1
ENSG00000059378.13	162.893	-0.182129	0.302267	-0.602545	0.546812	0.999676	PARP12
ENSG00000059573.9	2972.41	-0.112993	0.159596	-0.707996	0.478948	0.999676	ALDH18A1
ENSG00000059588.10	1759.94	-0.199403	0.161107	-1.2377	0.215827	0.999676	TARBP1
ENSG00000059691.12	264.865	-0.0605731	0.239095	-0.253343	0.800003	0.999676	GATB
ENSG00000059728.11	421.63	-0.182557	0.208617	-0.875081	0.38153	0.999676	MXD1
ENSG00000059758.8	504.909	-0.0684756	0.196151	-0.349097	0.727016	0.999676	CDK17
ENSG00000059769.20	166.235	-0.252753	0.280635	-0.900646	0.367776	0.999676	DNAJC25
ENSG00000059804.16	203.662	-0.298158	0.265712	-1.12211	0.261816	0.999676	SLC2A3
ENSG00000059915.17	16.7684	0.108805	0.771938	0.14095	0.887909	0.999676	PSD
ENSG00000060069.17	192.888	0.230366	0.322709	0.713849	0.47532	0.999676	CTDP1
ENSG00000060138.13	3590.66	0.048477	0.167645	0.289165	0.772455	0.999676	YBX3
ENSG00000060140.9	25.9871	0.0105115	0.62402	0.0168448	0.98656	0.999676	STYK1
ENSG00000060237.17	5324.85	-0.106874	0.19251	-0.55516	0.578785	0.999676	WNK1
ENSG00000060303.5	6.78296	0.177783	1.18885	0.149542	0.881126	0.999676	RPS17P5
ENSG00000060339.14	2362.99	-0.0740581	0.162723	-0.455116	0.649026	0.999676	CCAR1
ENSG00000060491.16	479.302	0.312284	0.258653	1.20735	0.227298	0.999676	OGFR
ENSG00000060558.4	1.74401	-1.01119	2.35397	-0.429568	0.66751	0.999676	GNA15
ENSG00000060642.11	165.622	-0.0125091	0.293824	-0.0425736	0.966041	0.999676	PIGV
ENSG00000060656.20	502.701	-0.0522014	0.254269	-0.2053	0.837338	0.999676	PTPRU
ENSG00000060688.13	1572.91	0.118601	0.170548	0.695414	0.486796	0.999676	SNRNP40
ENSG00000060709.15	1.70448	-1.76924	2.52343	-0.701126	0.483224	0.999676	RIMBP2
ENSG00000060718.22	0.457917	-2.19816	4.89181	-0.449356	0.653175	0.999676	COL11A1
ENSG00000060749.15	1343.76	-0.102016	0.231339	-0.44098	0.659228	0.999676	QSER1
ENSG00000060762.19	400.653	0.000735782	0.20886	0.00352285	0.997189	0.999676	MPC1
ENSG00000060971.18	185.64	0.184399	0.269185	0.685026	0.493328	0.999676	ACAA1
ENSG00000060982.15	2866.86	0.0540598	0.170337	0.317369	0.750963	0.999676	BCAT1
ENSG00000061273.18	273.73	0.129887	0.265402	0.489397	0.624561	0.999676	HDAC7
ENSG00000061337.15	34.4749	-0.121821	0.655095	-0.18596	0.852476	0.999676	LZTS1
ENSG00000061455.11	315.089	-0.307222	0.223677	-1.37351	0.169595	0.999676	PRDM6
ENSG00000061492.12	3.59589	0.438142	1.77646	0.246638	0.805188	0.999676	WNT8A
ENSG00000061656.10	22.0702	-0.042358	0.7074	-0.0598784	0.952252	0.999676	SPAG4
ENSG00000061676.15	2936.21	-0.194883	0.159278	-1.22354	0.221124	0.999676	NCKAP1
ENSG00000061794.13	1289.42	-0.0796196	0.167167	-0.476289	0.633869	0.999676	MRPS35
ENSG00000061918.13	409.687	-0.202595	0.219086	-0.924728	0.355108	0.999676	GUCY1B1
ENSG00000061936.9	776.781	-0.0364602	0.182028	-0.2003	0.841246	0.999676	SFSWAP
ENSG00000061938.19	248.076	0.20854	0.303795	0.68645	0.492429	0.999676	TNK2
ENSG00000061987.16	1201.11	-0.0111817	0.177735	-0.0629126	0.949836	0.999676	MON2
ENSG00000062038.14	121.015	0.0163229	0.317266	0.0514487	0.958968	0.999676	CDH3
ENSG00000062194.16	1694.08	-0.22704	0.169351	-1.34065	0.180035	0.999676	GPBP1
ENSG00000062282.15	10.8419	-0.312615	0.957975	-0.326329	0.744176	0.999676	DGAT2
ENSG00000062370.16	174.721	0.125417	0.276716	0.453235	0.650379	0.999676	ZNF112
ENSG00000062485.19	4360.26	-0.213463	0.157203	-1.35788	0.174501	0.999676	CS
ENSG00000062524.16	17.9811	-0.748765	0.764014	-0.980041	0.327066	0.999676	LTK
ENSG00000062582.14	10.9381	0.232325	0.942538	0.246489	0.805304	0.999676	MRPS24
ENSG00000062598.18	460.356	0.0494664	0.207941	0.237887	0.811969	0.999676	ELMO2
ENSG00000062650.19	2389.14	-0.220312	0.159265	-1.38331	0.166571	0.999676	WAPL
ENSG00000062716.13	945.68	-0.0827481	0.185207	-0.446786	0.65503	0.999676	VMP1
ENSG00000062725.10	1062.59	-0.232185	0.175575	-1.32243	0.186026	0.999676	APPBP2
ENSG00000062822.15	677.516	0.32716	0.269688	1.21311	0.225089	0.999676	POLD1
ENSG00000063015.20	21.2125	0.519307	0.689596	0.753061	0.451413	0.999676	SEZ6
ENSG00000063046.17	8469.19	-0.0613956	0.149101	-0.411771	0.680507	0.999676	EIF4B
ENSG00000063127.16	31.1579	-0.0306981	0.569951	-0.0538609	0.957046	0.999676	SLC6A16
ENSG00000063169.10	61.2328	0.379097	0.489995	0.773675	0.439123	0.999676	BICRA
ENSG00000063176.16	163.738	0.320875	0.311364	1.03055	0.302753	0.999676	SPHK2
ENSG00000063177.13	9799.45	0.229703	0.162338	1.41497	0.157076	0.999676	RPL18
ENSG00000063180.9	99.6707	-0.0358769	0.355074	-0.101041	0.919518	0.999676	CA11
ENSG00000063241.8	263.691	0.390264	0.30158	1.29407	0.195642	0.999676	ISOC2
ENSG00000063244.12	2673.57	0.0586748	0.157789	0.371855	0.710001	0.999676	U2AF2
ENSG00000063245.15	722.105	0.371327	0.266969	1.3909	0.164256	0.999676	EPN1
ENSG00000063322.15	1519.99	0.0802723	0.163021	0.492405	0.622433	0.999676	MED29
ENSG00000063438.17	7.50155	0.619005	1.1267	0.549396	0.582734	0.999676	AHRR
ENSG00000063587.15	865.596	-0.0103234	0.173766	-0.0594096	0.952626	0.999676	ZNF275
ENSG00000063601.17	1047.5	-0.135671	0.170712	-0.794737	0.426766	0.999676	MTMR1
ENSG00000063660.9	137.073	0.342794	0.410695	0.834667	0.403905	0.999676	GPC1
ENSG00000063761.16	87.4641	0.142141	0.359941	0.3949	0.692917	0.999676	ADCK1
ENSG00000063854.13	555.64	0.356429	0.217863	1.63602	0.101835	0.999676	HAGH
ENSG00000063978.16	811.947	-0.0812821	0.197032	-0.412533	0.679949	0.999676	RNF4
ENSG00000064012.22	407.163	-0.137468	0.21735	-0.632471	0.527079	0.999676	CASP8
ENSG00000064042.18	239.568	-0.134821	0.258358	-0.521837	0.601784	0.999676	LIMCH1
ENSG00000064102.15	1107.32	0.0284685	0.179626	0.158487	0.874073	0.999676	INTS13
ENSG00000064115.11	1002.4	-0.0186353	0.200113	-0.0931239	0.925805	0.999676	TM7SF3
ENSG00000064195.7	5.6287	-0.479273	1.34978	-0.355074	0.722534	0.999676	DLX3
ENSG00000064199.6	123.103	0.0868787	0.317472	0.273658	0.784347	0.999676	SPA17
ENSG00000064201.16	0.393224	0.0877469	4.92986	0.0177991	0.985799	0.999676	TSPAN32
ENSG00000064205.10	5.56841	-0.254459	1.3579	-0.187391	0.851354	0.999676	CCN5
ENSG00000064218.5	82.7369	-0.118146	0.367477	-0.321506	0.747827	0.999676	DMRT3
ENSG00000064225.12	184.671	0.26714	0.282579	0.945366	0.344472	0.999676	ST3GAL6
ENSG00000064270.12	2.91392	0.158335	1.77685	0.0891098	0.928995	0.999676	ATP2C2
ENSG00000064300.9	27.7858	0.0555161	0.601357	0.0923181	0.926445	0.999676	NGFR
ENSG00000064309.14	396.159	0.0869188	0.210378	0.413156	0.679493	0.999676	CDON
ENSG00000064313.12	983.957	-0.159368	0.196954	-0.809163	0.418421	0.999676	TAF2
ENSG00000064393.16	1094.23	-0.0226268	0.22979	-0.0984673	0.921561	0.999676	HIPK2
ENSG00000064419.13	1848.11	-0.181063	0.165129	-1.09649	0.272865	0.999676	TNPO3
ENSG00000064490.14	144.462	0.300709	0.296077	1.01564	0.309799	0.999676	RFXANK
ENSG00000064545.15	336.811	0.072056	0.235899	0.305453	0.760021	0.999676	TMEM161A
ENSG00000064547.14	31.8086	-0.261892	0.566863	-0.462002	0.64408	0.999676	LPAR2
ENSG00000064601.19	181.492	0.135149	0.293623	0.46028	0.645315	0.999676	CTSA
ENSG00000064607.17	1475.74	-0.0808338	0.161257	-0.501273	0.616179	0.999676	SUGP2
ENSG00000064651.14	1506	-0.071166	0.173266	-0.410733	0.681269	0.999676	SLC12A2
ENSG00000064652.11	179.458	-0.0276597	0.274948	-0.1006	0.919868	0.999676	SNX24
ENSG00000064655.19	188.873	0.0267414	0.265852	0.100588	0.919878	0.999676	EYA2
ENSG00000064666.15	488.881	0.0326387	0.215074	0.151756	0.879379	0.999676	CNN2
ENSG00000064687.13	115.156	-0.111838	0.346329	-0.322924	0.746753	0.999676	ABCA7
ENSG00000064692.19	80.3462	0.338179	0.376489	0.898244	0.369055	0.999676	SNCAIP
ENSG00000064703.12	858.725	-0.0459624	0.179085	-0.256652	0.797447	0.999676	DDX20
ENSG00000064726.10	1369.19	-0.211507	0.168715	-1.25364	0.209974	0.999676	BTBD1
ENSG00000064763.11	500.07	-0.102806	0.213836	-0.48077	0.63068	0.999676	FAR2
ENSG00000064787.13	4.37723	0.518992	1.54555	0.335799	0.737023	0.999676	BCAS1
ENSG00000064835.11	2.71038	-1.28647	2.09446	-0.614224	0.539067	0.999676	POU1F1
ENSG00000064886.14	1.49113	4.08702	2.93638	1.39186	0.163965	0.999676	CHI3L2
ENSG00000064932.16	259.497	0.34363	0.333437	1.03057	0.302743	0.999676	SBNO2
ENSG00000064933.18	495.528	-0.150989	0.198025	-0.762472	0.445778	0.999676	PMS1
ENSG00000064961.19	264.894	0.179815	0.263994	0.681134	0.495787	0.999676	HMG20B
ENSG00000064989.13	13.2721	-0.142575	0.873059	-0.163305	0.870278	0.999676	CALCRL
ENSG00000064995.18	431.129	-0.0680638	0.212914	-0.319678	0.749212	0.999676	TAF11
ENSG00000064999.15	741.904	-0.0397133	0.203963	-0.194708	0.845622	0.999676	ANKS1A
ENSG00000065000.19	2320.17	-0.0370468	0.202776	-0.182698	0.855035	0.999676	AP3D1
ENSG00000065029.15	452.544	0.244245	0.211867	1.15282	0.248983	0.999676	ZNF76
ENSG00000065054.14	159.57	0.326321	0.364131	0.896164	0.370165	0.999676	SLC9A3R2
ENSG00000065057.9	325.774	0.565736	0.263542	2.14666	0.0318204	0.999676	NTHL1
ENSG00000065060.17	1352.13	0.028187	0.162616	0.173335	0.862388	0.999676	UHRF1BP1
ENSG00000065135.12	1479.43	-0.0386823	0.166144	-0.232824	0.815898	0.999676	GNAI3
ENSG00000065150.21	9631.54	-0.116561	0.156196	-0.746248	0.455518	0.999676	IPO5
ENSG00000065154.12	3204.59	-0.0140586	0.157029	-0.0895289	0.928662	0.999676	OAT
ENSG00000065183.16	1868.43	-0.0402548	0.17158	-0.234613	0.814509	0.999676	WDR3
ENSG00000065243.20	2273.6	-0.152951	0.157947	-0.968366	0.332862	0.999676	PKN2
ENSG00000065268.11	598.358	0.525225	0.584186	0.899072	0.368614	0.999676	WDR18
ENSG00000065308.5	433.441	-0.273716	0.219887	-1.24481	0.213203	0.999676	TRAM2
ENSG00000065320.9	375.073	0.00488458	0.253067	0.0193015	0.984601	0.999676	NTN1
ENSG00000065328.16	1701.86	-0.270819	0.16124	-1.6796	0.093035	0.999676	MCM10
ENSG00000065357.20	37.7236	0.00274433	0.523882	0.00523846	0.99582	0.999676	DGKA
ENSG00000065361.16	121.91	0.0309885	0.325366	0.095242	0.924123	0.999676	ERBB3
ENSG00000065371.17	1.0757	-1.89387	3.0181	-0.627504	0.530329	0.999676	ROPN1
ENSG00000065413.20	110.269	0.167086	0.336641	0.496333	0.61966	0.999676	ANKRD44
ENSG00000065427.14	1755.01	-0.010347	0.181745	-0.0569315	0.9546	0.999676	KARS1
ENSG00000065457.10	282.353	0.0513666	0.23081	0.22255	0.823886	0.999676	ADAT1
ENSG00000065485.20	175.393	-0.255574	0.276101	-0.925655	0.354625	0.999676	PDIA5
ENSG00000065491.8	403.171	-0.337795	0.207782	-1.62571	0.104011	0.999676	TBC1D22B
ENSG00000065518.8	564.604	-0.0873378	0.214515	-0.407141	0.683904	0.999676	NDUFB4
ENSG00000065526.12	4743.57	-0.0819802	0.484946	-0.16905	0.865757	0.999676	SPEN
ENSG00000065534.18	92.0532	0.188983	0.351601	0.537492	0.590927	0.999676	MYLK
ENSG00000065548.18	1635.91	0.00189525	0.161523	0.0117336	0.990638	0.999676	ZC3H15
ENSG00000065559.15	1133.62	-0.0583315	0.168944	-0.345271	0.729891	0.999676	MAP2K4
ENSG00000065600.12	385.762	-0.0758859	0.21548	-0.352171	0.72471	0.999676	PACC1
ENSG00000065609.14	94.2685	-0.251862	0.37179	-0.677429	0.498134	0.999676	SNAP91
ENSG00000065613.15	2506.67	-0.0718349	0.154924	-0.463678	0.642878	0.999676	SLK
ENSG00000065615.14	899.997	-0.134261	0.174023	-0.771517	0.440401	0.999676	CYB5R4
ENSG00000065618.21	20.1966	0.565691	0.736413	0.768171	0.442386	0.999676	COL17A1
ENSG00000065621.15	32.5974	0.249481	0.569988	0.437695	0.661608	0.999676	GSTO2
ENSG00000065665.21	301.446	-0.0217099	0.230703	-0.0941032	0.925027	0.999676	SEC61A2
ENSG00000065675.15	193.927	0.067286	0.265885	0.253064	0.800218	0.999676	PRKCQ
ENSG00000065717.15	78.8367	-0.00966285	0.393679	-0.024545	0.980418	0.999676	TLE2
ENSG00000065802.12	629.153	-0.0829483	0.186836	-0.443962	0.65707	0.999676	ASB1
ENSG00000065809.13	787.062	-0.268833	0.179448	-1.49811	0.134105	0.999676	FAM107B
ENSG00000065833.9	1353.83	-0.0958451	0.17401	-0.550804	0.581768	0.999676	ME1
ENSG00000065882.16	661.328	-0.0811854	0.183333	-0.44283	0.657888	0.999676	TBC1D1
ENSG00000065883.16	961.42	-0.017803	0.173797	-0.102436	0.918411	0.999676	CDK13
ENSG00000065911.12	2056.74	-0.0487329	0.161076	-0.302546	0.762236	0.999676	MTHFD2
ENSG00000065923.10	870.815	0.0457745	0.173995	0.263079	0.79249	0.999676	SLC9A7
ENSG00000065970.9	206.59	-0.449004	0.284433	-1.57859	0.11443	0.999676	FOXJ2
ENSG00000065978.19	11618.8	0.0875472	0.147493	0.593567	0.552802	0.999676	YBX1
ENSG00000065989.16	134.762	-0.116178	0.312599	-0.371653	0.710152	0.999676	PDE4A
ENSG00000066027.12	628.704	-0.227491	0.194464	-1.16984	0.242066	0.999676	PPP2R5A
ENSG00000066044.15	2335.36	-0.165052	0.157384	-1.04872	0.294306	0.999676	ELAVL1
ENSG00000066056.14	0.60802	2.81806	4.09579	0.688038	0.491429	0.999676	TIE1
ENSG00000066084.13	1105.31	-0.0771472	0.170256	-0.453123	0.65046	0.999676	DIP2B
ENSG00000066117.15	1789.52	-0.15459	0.169169	-0.913819	0.360812	0.999676	SMARCD1
ENSG00000066135.13	427.452	0.0567583	0.206344	0.275066	0.783265	0.999676	KDM4A
ENSG00000066136.20	718.858	0.0755446	0.19081	0.395915	0.692168	0.999676	NFYC
ENSG00000066185.13	2.62687	0.908104	1.8691	0.485851	0.627073	0.999676	ZMYND12
ENSG00000066230.12	21.9214	-0.259482	0.679226	-0.382026	0.702442	0.999676	SLC9A3
ENSG00000066248.15	169.196	0.0199476	0.287985	0.0692663	0.944778	0.999676	NGEF
ENSG00000066279.18	3268.83	0.00957655	0.162325	0.0589963	0.952955	0.999676	ASPM
ENSG00000066294.15	0.455718	-2.19185	4.57279	-0.479325	0.631707	0.999676	CD84
ENSG00000066322.15	408.846	0.020454	0.222296	0.0920126	0.926688	0.999676	ELOVL1
ENSG00000066336.12	1.35054	0.104828	2.67797	0.0391447	0.968775	0.999676	SPI1
ENSG00000066379.15	284.454	0.248281	0.234824	1.05731	0.290371	0.999676	ZNRD1
ENSG00000066382.16	58.6356	-0.406348	0.479275	-0.847838	0.396528	0.999676	MPPED2
ENSG00000066422.5	813.997	-0.134223	0.180569	-0.74333	0.457282	0.999676	ZBTB11
ENSG00000066427.24	526.113	-0.151436	0.203847	-0.742891	0.457547	0.999676	ATXN3
ENSG00000066455.13	751.797	-0.0421866	0.186527	-0.226169	0.82107	0.999676	GOLGA5
ENSG00000066468.23	690.61	-0.00373193	0.181921	-0.020514	0.983633	0.999676	FGFR2
ENSG00000066557.6	1031.5	-0.053673	0.177854	-0.301782	0.762818	0.999676	LRRC40
ENSG00000066583.12	888.119	-0.106222	0.181724	-0.584525	0.558867	0.999676	ISOC1
ENSG00000066629.18	725.416	-0.0032265	0.194527	-0.0165864	0.986767	0.999676	EML1
ENSG00000066651.20	765.346	-0.0937014	0.185952	-0.503901	0.614331	0.999676	TRMT11
ENSG00000066654.14	1053.21	-0.158631	0.17573	-0.902694	0.366688	0.999676	THUMPD1
ENSG00000066697.14	237.283	-0.143654	0.254417	-0.564638	0.57232	0.999676	MSANTD3
ENSG00000066735.14	197.8	0.403472	0.740633	0.544767	0.585914	0.999676	KIF26A
ENSG00000066739.12	1356.53	-0.103271	0.163845	-0.630298	0.5285	0.999676	ATG2B
ENSG00000066777.9	877.396	-0.11045	0.181233	-0.609438	0.542234	0.999676	ARFGEF1
ENSG00000066827.16	250.376	0.186044	0.246074	0.75605	0.449619	0.999676	ZFAT
ENSG00000066855.16	573.512	-0.118791	0.195994	-0.606097	0.54445	0.999676	MTFR1
ENSG00000066923.17	75.7547	0.0162974	0.401662	0.0405748	0.967635	0.999676	STAG3
ENSG00000066926.12	744.897	-0.051152	0.180553	-0.283307	0.776942	0.999676	FECH
ENSG00000066933.16	1467.01	0.0716751	0.16863	0.425043	0.670805	0.999676	MYO9A
ENSG00000067057.17	1869.81	0.239063	0.178474	1.33948	0.180414	0.999676	PFKP
ENSG00000067064.11	1390.8	-0.0810709	0.177507	-0.45672	0.647872	0.999676	IDI1
ENSG00000067066.17	102.65	-0.433012	0.371173	-1.1666	0.24337	0.999676	SP100
ENSG00000067082.15	751.727	-0.0277326	0.183158	-0.151414	0.879649	0.999676	KLF6
ENSG00000067113.17	78.5943	-0.315699	0.377116	-0.837141	0.402513	0.999676	PLPP1
ENSG00000067141.17	1605.6	-0.180363	0.158483	-1.13806	0.255097	0.999676	NEO1
ENSG00000067167.8	1937.45	-0.14446	0.161976	-0.891858	0.372469	0.999676	TRAM1
ENSG00000067177.15	1316.83	-0.0119987	0.169325	-0.0708618	0.943508	0.999676	PHKA1
ENSG00000067182.8	330.252	-0.158443	0.230338	-0.687869	0.491535	0.999676	TNFRSF1A
ENSG00000067191.16	110.499	-0.189539	0.330411	-0.573645	0.566208	0.999676	CACNB1
ENSG00000067208.14	790.698	-0.0760507	0.177358	-0.428797	0.668071	0.999676	EVI5
ENSG00000067221.14	129.443	0.103655	0.307919	0.33663	0.736396	0.999676	STOML1
ENSG00000067225.18	18704.2	0.0249014	0.152605	0.163175	0.87038	0.999676	PKM
ENSG00000067248.10	625.595	-0.0980814	0.192154	-0.510431	0.60975	0.999676	DHX29
ENSG00000067334.14	1561.94	0.00783882	0.183808	0.0426467	0.965983	0.999676	DNTTIP2
ENSG00000067365.15	354.138	0.0234688	0.215175	0.109069	0.913148	0.999676	METTL22
ENSG00000067369.14	1146.05	-0.00780647	0.166913	-0.0467697	0.962697	0.999676	TP53BP1
ENSG00000067445.21	348.963	-0.0293025	0.22699	-0.129091	0.897285	0.999676	TRO
ENSG00000067533.6	1167.82	-0.0888623	0.172768	-0.514345	0.607011	0.999676	RRP15
ENSG00000067560.12	4097.6	-0.0450811	0.149534	-0.301478	0.76305	0.999676	RHOA
ENSG00000067596.12	1231.48	-0.109616	0.17432	-0.628822	0.529466	0.999676	DHX8
ENSG00000067601.8	61.3393	-0.0475157	0.442866	-0.107291	0.914558	0.999676	PMS2P4
ENSG00000067606.17	202.692	0.124445	0.268281	0.46386	0.642748	0.999676	PRKCZ
ENSG00000067646.12	6.88862	0.873701	1.23928	0.705006	0.480807	0.999676	ZFY
ENSG00000067704.10	3302.26	-0.139884	0.161409	-0.866641	0.386139	0.999676	IARS2
ENSG00000067715.14	3.79212	1.70501	1.63187	1.04482	0.296107	0.999676	SYT1
ENSG00000067829.19	466.681	0.102916	0.209217	0.491911	0.622782	0.999676	IDH3G
ENSG00000067836.13	43.0233	-0.336998	0.496164	-0.679206	0.497007	0.999676	ROGDI
ENSG00000067840.12	93.6398	0.189539	0.3539	0.535573	0.592254	0.999676	PDZD4
ENSG00000067842.17	100.039	0.086354	0.342729	0.25196	0.801072	0.999676	ATP2B3
ENSG00000067900.8	932.861	-0.0976177	0.187333	-0.521091	0.602304	0.999676	ROCK1
ENSG00000067955.15	881.176	-0.21709	0.192747	-1.12629	0.260041	0.999676	CBFB
ENSG00000067992.15	2129.89	0.0195362	0.171307	0.114042	0.909204	0.999676	PDK3
ENSG00000068001.14	122.765	0.288485	0.329004	0.876845	0.380571	0.999676	HYAL2
ENSG00000068024.16	272.386	-0.125914	0.260168	-0.483973	0.628405	0.999676	HDAC4
ENSG00000068028.17	412.081	-0.0991083	0.21713	-0.456447	0.648068	0.999676	RASSF1
ENSG00000068078.18	265.904	0.326729	0.288666	1.13186	0.257694	0.999676	FGFR3
ENSG00000068079.8	31.4336	1.18996	0.57791	2.05907	0.0394872	0.999676	IFI35
ENSG00000068097.15	618.919	-0.081846	0.187836	-0.43573	0.663032	0.999676	HEATR6
ENSG00000068120.15	1227.79	-0.0120077	0.17782	-0.0675274	0.946162	0.999676	COASY
ENSG00000068137.15	134.877	0.514224	0.389381	1.32062	0.186628	0.999676	PLEKHH3
ENSG00000068305.17	933.198	-0.377373	0.176443	-2.13878	0.0324535	0.999676	MEF2A
ENSG00000068308.13	807.3	-0.206054	0.186528	-1.10469	0.269296	0.999676	OTUD5
ENSG00000068323.17	676.401	-0.167006	0.194274	-0.85964	0.389987	0.999676	TFE3
ENSG00000068354.16	147.518	-0.149841	0.311841	-0.480503	0.63087	0.999676	TBC1D25
ENSG00000068366.20	1429.49	-0.0274158	0.165151	-0.166004	0.868153	0.999676	ACSL4
ENSG00000068383.19	366.168	-0.110395	0.216522	-0.509854	0.610153	0.999676	INPP5A
ENSG00000068394.11	343.626	0.23248	0.22074	1.05318	0.292257	0.999676	GPKOW
ENSG00000068400.13	618.418	0.00102014	0.189007	0.00539735	0.995694	0.999676	GRIPAP1
ENSG00000068438.15	314.576	-0.141489	0.226643	-0.624281	0.532443	0.999676	FTSJ1
ENSG00000068489.13	988.726	-0.0460056	0.192551	-0.238926	0.811163	0.999676	PRR11
ENSG00000068615.19	236.816	-0.229043	0.260849	-0.878069	0.379906	0.999676	REEP1
ENSG00000068650.18	815.247	-0.0905069	0.202777	-0.446338	0.655353	0.999676	ATP11A
ENSG00000068654.16	984.169	0.0883549	0.206464	0.427943	0.668692	0.999676	POLR1A
ENSG00000068697.7	937.559	-0.0646933	0.181719	-0.356008	0.721835	0.999676	LAPTM4A
ENSG00000068724.17	123.097	0.103575	0.320359	0.323309	0.746461	0.999676	TTC7A
ENSG00000068745.15	532.873	-0.104746	0.211402	-0.495482	0.62026	0.999676	IP6K2
ENSG00000068781.21	0.846742	-1.48357	3.57845	-0.414584	0.678446	0.999676	STON1-GTF2A1L
ENSG00000068784.13	321.6	-0.111638	0.23628	-0.472481	0.636584	0.999676	SRBD1
ENSG00000068796.18	1882.03	-0.210397	0.163999	-1.28292	0.19952	0.999676	KIF2A
ENSG00000068831.19	7.2819	0.279166	1.18575	0.235434	0.813872	0.999676	RASGRP2
ENSG00000068878.15	1708.06	-0.119709	0.16391	-0.730336	0.465185	0.999676	PSME4
ENSG00000068885.15	207.078	-0.178163	0.265179	-0.671862	0.501672	0.999676	IFT80
ENSG00000068903.20	910.772	-0.053752	0.178346	-0.301392	0.763116	0.999676	SIRT2
ENSG00000068912.14	583.997	0.0470334	0.188689	0.249265	0.803156	0.999676	ERLEC1
ENSG00000068971.14	118.999	-0.0968784	0.31821	-0.304448	0.760786	0.999676	PPP2R5B
ENSG00000068976.14	11.1837	-0.204658	0.937713	-0.218252	0.827232	0.999676	PYGM
ENSG00000069011.16	205.037	0.457464	0.344244	1.3289	0.183882	0.999676	PITX1
ENSG00000069020.18	490.799	0.0355974	0.213831	0.166475	0.867783	0.999676	MAST4
ENSG00000069122.19	1.63539	-0.993473	2.50043	-0.397322	0.69113	0.999676	ADGRF5
ENSG00000069188.17	529.206	0.213706	0.270965	0.788684	0.430297	0.999676	SDK2
ENSG00000069248.12	3511.67	-0.0881127	0.15072	-0.584611	0.558809	0.999676	NUP133
ENSG00000069275.13	11927	-0.0873757	0.154908	-0.564047	0.572722	0.999676	NUCKS1
ENSG00000069329.18	2847.48	-0.133502	0.158909	-0.840114	0.400845	0.999676	VPS35
ENSG00000069345.12	1914.51	-0.095849	0.164653	-0.582129	0.56048	0.999676	DNAJA2
ENSG00000069399.15	15.5353	0.115807	0.831783	0.139228	0.88927	0.999676	BCL3
ENSG00000069424.15	115.714	0.0496361	0.329144	0.150804	0.880131	0.999676	KCNAB2
ENSG00000069493.15	621.156	-0.093723	0.202231	-0.463444	0.643046	0.999676	CLEC2D
ENSG00000069509.6	286.828	-0.1232	0.234199	-0.526047	0.598855	0.999676	FUNDC1
ENSG00000069535.14	4.40581	-0.960599	1.49507	-0.642511	0.520541	0.999676	MAOB
ENSG00000069667.16	396.957	-0.190532	0.210379	-0.905661	0.365115	0.999676	RORA
ENSG00000069696.7	3.14288	-0.0666155	1.70635	-0.0390397	0.968859	0.999676	DRD4
ENSG00000069702.11	544.58	0.0186167	0.192033	0.0969452	0.92277	0.999676	TGFBR3
ENSG00000069764.10	4.9677	-0.753526	1.41985	-0.530709	0.59562	0.999676	PLA2G10
ENSG00000069812.11	12.9689	-0.551054	0.919515	-0.599287	0.548982	0.999676	HES2
ENSG00000069849.11	1356.54	-0.0332732	0.163309	-0.203744	0.838553	0.999676	ATP1B3
ENSG00000069869.16	545.978	-0.0448829	0.191565	-0.234296	0.814755	0.999676	NEDD4
ENSG00000069943.10	127.187	-0.157627	0.312036	-0.505155	0.61345	0.999676	PIGB
ENSG00000069956.12	1242.63	-0.127171	0.16618	-0.765263	0.444115	0.999676	MAPK6
ENSG00000069966.18	248.361	0.0586586	0.242306	0.242085	0.808714	0.999676	GNB5
ENSG00000069974.16	153.563	-0.0688789	0.298155	-0.231017	0.817302	0.999676	RAB27A
ENSG00000069998.12	721.959	0.253342	0.190415	1.33047	0.183362	0.999676	HDHD5
ENSG00000070010.19	666.137	-0.0489156	0.190058	-0.257372	0.796892	0.999676	UFD1
ENSG00000070018.9	1719.66	-0.0474415	0.159326	-0.297763	0.765884	0.999676	LRP6
ENSG00000070019.5	0.907037	-3.18546	3.77768	-0.843231	0.399099	0.999676	GUCY2C
ENSG00000070031.4	2.29614	0.555432	2.0135	0.275854	0.782661	0.999676	SCT
ENSG00000070047.13	414.116	0.394596	0.551855	0.715035	0.474587	0.999676	PHRF1
ENSG00000070061.15	1310.5	-0.0706911	0.164434	-0.429905	0.667265	0.999676	ELP1
ENSG00000070081.17	855.441	-0.166621	0.178443	-0.933745	0.350435	0.999676	NUCB2
ENSG00000070087.14	1388.54	-0.119373	0.175845	-0.678855	0.49723	0.999676	PFN2
ENSG00000070159.14	564.494	-0.0672693	0.192875	-0.348772	0.727261	0.999676	PTPN3
ENSG00000070182.21	190.605	0.0459977	0.308655	0.149026	0.881533	0.999676	SPTB
ENSG00000070190.13	3.13066	1.29796	1.89132	0.686273	0.492541	0.999676	DAPP1
ENSG00000070214.16	954.402	-0.17818	0.187171	-0.951961	0.341117	0.999676	SLC44A1
ENSG00000070269.14	206.778	-0.243512	0.263763	-0.923225	0.35589	0.999676	TMEM260
ENSG00000070366.14	354.413	-0.103506	0.232165	-0.44583	0.65572	0.999676	SMG6
ENSG00000070367.16	1055.3	-0.1109	0.171214	-0.647729	0.51716	0.999676	EXOC5
ENSG00000070371.16	242.573	-0.0733581	0.251925	-0.291191	0.770906	0.999676	CLTCL1
ENSG00000070388.11	5.35286	1.15332	1.41394	0.815683	0.414682	0.999676	FGF22
ENSG00000070404.10	52.5933	0.0446916	0.495634	0.0901705	0.928152	0.999676	FSTL3
ENSG00000070413.20	618.24	-0.0824908	0.214528	-0.384523	0.700591	0.999676	DGCR2
ENSG00000070423.18	250.777	0.407864	0.343597	1.18704	0.235211	0.999676	RNF126
ENSG00000070444.15	233.448	-0.133166	0.263021	-0.506292	0.612651	0.999676	MNT
ENSG00000070476.15	400.613	-0.0703695	0.209873	-0.335296	0.737402	0.999676	ZXDC
ENSG00000070495.14	581.333	-0.0244333	0.188856	-0.129375	0.897061	0.999676	JMJD6
ENSG00000070501.12	392.734	-0.00461021	0.23387	-0.0197127	0.984273	0.999676	POLB
ENSG00000070526.15	4.48391	0.170121	1.46592	0.11605	0.907613	0.999676	ST6GALNAC1
ENSG00000070540.13	75.9738	0.281512	0.382211	0.736536	0.461405	0.999676	WIPI1
ENSG00000070601.10	11.6489	-0.369981	0.916023	-0.403899	0.686287	0.999676	FRMPD1
ENSG00000070610.14	699.595	-0.00301041	0.187792	-0.0160306	0.98721	0.999676	GBA2
ENSG00000070614.15	957.85	-0.145343	0.22726	-0.639545	0.522468	0.999676	NDST1
ENSG00000070669.17	44.2044	0.0909881	0.496431	0.183284	0.854575	0.999676	ASNS
ENSG00000070718.12	682.675	-0.17566	0.191001	-0.91968	0.35774	0.999676	AP3M2
ENSG00000070731.11	6.83933	1.9493	1.27205	1.53241	0.125421	0.999676	ST6GALNAC2
ENSG00000070756.16	6366.98	-0.184328	0.179898	-1.02462	0.305541	0.999676	PABPC1
ENSG00000070759.17	124.11	-0.176301	0.3186	-0.553363	0.580015	0.999676	TESK2
ENSG00000070761.8	754.745	-0.0788288	0.183455	-0.42969	0.667421	0.999676	CFAP20
ENSG00000070770.9	1179.68	-0.292575	0.167734	-1.74428	0.0811101	0.999676	CSNK2A2
ENSG00000070778.13	141.581	-0.149663	0.297079	-0.503783	0.614414	0.999676	PTPN21
ENSG00000070785.17	725.923	0.0566191	0.191357	0.295881	0.767321	0.999676	EIF2B3
ENSG00000070808.16	1.12623	-0.984206	3.00516	-0.327506	0.743285	0.999676	CAMK2A
ENSG00000070814.22	2768.38	-0.10359	0.175109	-0.591575	0.554135	0.999676	TCOF1
ENSG00000070831.17	4356.44	-0.101438	0.169749	-0.597576	0.550123	0.999676	CDC42
ENSG00000070882.13	499.03	-0.142401	0.196612	-0.724274	0.468898	0.999676	OSBPL3
ENSG00000070886.12	104.834	0.216016	0.37503	0.575998	0.564617	0.999676	EPHA8
ENSG00000070915.10	0.453518	-2.1855	4.89274	-0.446683	0.655104	0.999676	SLC12A3
ENSG00000070950.10	1031.79	0.0434325	0.180826	0.24019	0.810183	0.999676	RAD18
ENSG00000070961.15	2302.03	-0.0513109	0.157962	-0.324831	0.745309	0.999676	ATP2B1
ENSG00000070985.13	1.3825	4.01966	2.94305	1.36582	0.171997	0.999676	TRPM5
ENSG00000071051.14	179.924	0.00227553	0.319386	0.00712472	0.994315	0.999676	NCK2
ENSG00000071054.16	1194.34	-0.0620061	0.166866	-0.371592	0.710196	0.999676	MAP4K4
ENSG00000071073.13	475.961	-0.112224	0.206669	-0.543013	0.587121	0.999676	MGAT4A
ENSG00000071082.11	7402.58	0.0791153	0.164959	0.479606	0.631507	0.999676	RPL31
ENSG00000071127.17	1423.5	0.0921809	0.171181	0.538499	0.590232	0.999676	WDR1
ENSG00000071189.21	612.728	-0.0407857	0.196857	-0.207185	0.835866	0.999676	SNX13
ENSG00000071205.12	345.067	-0.0635259	0.217483	-0.292096	0.770213	0.999676	ARHGAP10
ENSG00000071242.12	147.132	-0.0562029	0.292714	-0.192006	0.847737	0.999676	RPS6KA2
ENSG00000071243.16	631.789	-0.182121	0.202813	-0.897973	0.3692	0.999676	ING3
ENSG00000071246.11	293.668	0.283066	0.23098	1.2255	0.220387	0.999676	VASH1
ENSG00000071282.12	180.716	-0.224577	0.271263	-0.827894	0.407731	0.999676	LMCD1
ENSG00000071462.12	688.598	-0.00408036	0.184513	-0.0221142	0.982357	0.999676	BUD23
ENSG00000071537.14	868.632	-0.275244	0.177081	-1.55434	0.120103	0.999676	SEL1L
ENSG00000071539.14	816.162	-0.0821724	0.182527	-0.450193	0.652571	0.999676	TRIP13
ENSG00000071553.17	985.521	0.10483	0.215818	0.485731	0.627158	0.999676	ATP6AP1
ENSG00000071564.17	1250.96	0.105035	0.233435	0.449956	0.652742	0.999676	TCF3
ENSG00000071575.11	439.198	-0.161201	0.204797	-0.787127	0.431208	0.999676	TRIB2
ENSG00000071626.17	2202.38	0.0664892	0.180757	0.367837	0.712995	0.999676	DAZAP1
ENSG00000071655.18	1059.09	0.526085	0.536924	0.979813	0.327178	0.999676	MBD3
ENSG00000071677.1	0.88311	3.3229	3.86299	0.860188	0.389685	0.999676	PRLH
ENSG00000071794.16	1198.63	-0.230775	0.167403	-1.37856	0.168031	0.999676	HLTF
ENSG00000071859.15	793.437	0.165173	0.182202	0.90654	0.36465	0.999676	FAM50A
ENSG00000071889.16	229.053	0.310266	0.270749	1.14596	0.251813	0.999676	FAM3A
ENSG00000071894.17	640.049	0.209902	0.259428	0.809096	0.41846	0.999676	CPSF1
ENSG00000071909.18	1.51726	-0.681952	2.47001	-0.276093	0.782477	0.999676	MYO3B
ENSG00000071967.12	217.762	-0.277924	0.263905	-1.05312	0.292285	0.999676	CYBRD1
ENSG00000071994.11	1504.34	-0.0637064	0.169246	-0.376414	0.706609	0.999676	PDCD2
ENSG00000072041.17	1149.59	-0.152617	0.1763	-0.865667	0.386673	0.999676	SLC6A15
ENSG00000072042.13	772.706	-0.0750281	0.19361	-0.387523	0.698369	0.999676	RDH11
ENSG00000072062.14	575.483	-0.142044	0.197223	-0.720219	0.47139	0.999676	PRKACA
ENSG00000072071.16	1099.1	-0.0432188	0.21133	-0.204509	0.837956	0.999676	ADGRL1
ENSG00000072080.11	0.457917	-2.19816	4.89181	-0.449356	0.653175	0.999676	SPP2
ENSG00000072110.13	845.652	-0.0707787	0.190567	-0.371412	0.710331	0.999676	ACTN1
ENSG00000072121.16	323.433	-0.125428	0.230483	-0.544196	0.586307	0.999676	ZFYVE26
ENSG00000072133.11	226.372	-0.0121634	0.272791	-0.0445885	0.964435	0.999676	RPS6KA6
ENSG00000072134.15	256.644	0.0912697	0.247658	0.368532	0.712477	0.999676	EPN2
ENSG00000072135.13	303.65	0.0727144	0.231364	0.314285	0.753305	0.999676	PTPN18
ENSG00000072163.19	5.3936	-0.182606	1.40583	-0.129892	0.896652	0.999676	LIMS2
ENSG00000072182.12	3.09895	-0.460957	1.73669	-0.265423	0.790684	0.999676	ASIC4
ENSG00000072195.15	79.4201	0.182751	0.406365	0.44972	0.652912	0.999676	SPEG
ENSG00000072201.14	50.048	0.35061	0.461758	0.759294	0.447677	0.999676	LNX1
ENSG00000072210.19	1150.35	-0.0131697	0.168523	-0.078148	0.93771	0.999676	ALDH3A2
ENSG00000072274.13	2321.09	-0.293392	0.153157	-1.91562	0.0554132	0.999676	TFRC
ENSG00000072310.17	344.054	-0.0381138	0.284067	-0.134172	0.893266	0.999676	SREBF1
ENSG00000072315.3	2.85583	0.584888	1.78951	0.326843	0.743786	0.999676	TRPC5
ENSG00000072364.13	2696.19	-0.0322988	0.162709	-0.198506	0.842649	0.999676	AFF4
ENSG00000072401.15	385.005	0.00314448	0.215805	0.0145709	0.988374	0.999676	UBE2D1
ENSG00000072415.9	528.736	-0.00767507	0.210447	-0.0364704	0.970907	0.999676	MPP5
ENSG00000072422.17	308.739	-0.0858289	0.227813	-0.376751	0.706358	0.999676	RHOBTB1
ENSG00000072501.18	7506.56	0.00094018	0.142781	0.00658475	0.994746	0.999676	SMC1A
ENSG00000072506.13	892.038	0.22858	0.174696	1.30844	0.190724	0.999676	HSD17B10
ENSG00000072518.20	534.877	-0.107878	0.201926	-0.534244	0.593173	0.999676	MARK2
ENSG00000072571.20	972.199	-0.0315584	0.185163	-0.170436	0.864668	0.999676	HMMR
ENSG00000072609.17	396.449	0.099867	0.226698	0.440528	0.659555	0.999676	CHFR
ENSG00000072657.9	1.2324	0.740413	2.83001	0.261629	0.793608	0.999676	TRHDE
ENSG00000072682.18	212.015	0.00651773	0.254294	0.0256307	0.979552	0.999676	P4HA2
ENSG00000072694.21	1.2927	-0.262517	2.62414	-0.100039	0.920313	0.999676	FCGR2B
ENSG00000072736.19	901.806	-0.0748214	0.183136	-0.408556	0.682866	0.999676	NFATC3
ENSG00000072756.17	518.026	0.0148208	0.202814	0.0730762	0.941745	0.999676	TRNT1
ENSG00000072778.20	1194.95	-0.0836784	0.181675	-0.460594	0.64509	0.999676	ACADVL
ENSG00000072786.13	237.209	0.0231128	0.257285	0.0898334	0.92842	0.999676	STK10
ENSG00000072803.17	1560.36	-0.167131	0.163212	-1.02401	0.305828	0.999676	FBXW11
ENSG00000072818.12	41.0259	-0.00969957	0.505228	-0.0191984	0.984683	0.999676	ACAP1
ENSG00000072832.15	425.867	-0.137514	0.209606	-0.656059	0.511786	0.999676	CRMP1
ENSG00000072840.13	254.673	0.0614909	0.240896	0.255259	0.798523	0.999676	EVC
ENSG00000072849.11	752.075	-0.133687	0.186523	-0.716728	0.473542	0.999676	DERL2
ENSG00000072858.10	22.227	-0.454079	0.676928	-0.670793	0.502353	0.999676	SIDT1
ENSG00000072864.15	392.468	-0.152354	0.209932	-0.725728	0.468005	0.999676	NDE1
ENSG00000072952.18	0.393224	0.0877469	4.92986	0.0177991	0.985799	0.999676	MRVI1
ENSG00000072954.7	125.92	-0.197248	0.330533	-0.596759	0.550668	0.999676	TMEM38A
ENSG00000072958.8	854.76	0.0174165	0.194012	0.0897704	0.92847	0.999676	AP1M1
ENSG00000073008.15	965.057	-0.0386277	0.182147	-0.212069	0.832053	0.999676	PVR
ENSG00000073050.12	507.31	0.0618388	0.208463	0.296642	0.76674	0.999676	XRCC1
ENSG00000073060.16	775.404	-0.113191	0.208108	-0.543907	0.586505	0.999676	SCARB1
ENSG00000073067.14	2.99862	2.4012	2.06909	1.16051	0.245841	0.999676	CYP2W1
ENSG00000073111.14	1557.26	0.0346588	0.202359	0.171273	0.864009	0.999676	MCM2
ENSG00000073146.16	0.836978	1.35185	3.42766	0.394393	0.693291	0.999676	MOV10L1
ENSG00000073150.14	37.3436	0.408256	0.585676	0.697067	0.485761	0.999676	PANX2
ENSG00000073169.14	237.795	0.529261	0.337183	1.56965	0.116496	0.999676	SELENOO
ENSG00000073282.13	0.670513	0.721657	4.04476	0.178418	0.858395	0.999676	TP63
ENSG00000073331.18	117.229	0.03233	0.320267	0.100947	0.919592	0.999676	ALPK1
ENSG00000073350.14	174.446	0.554831	0.339258	1.63542	0.10196	0.999676	LLGL2
ENSG00000073417.15	506.235	-0.11492	0.199045	-0.57736	0.563696	0.999676	PDE8A
ENSG00000073464.12	1.33663	0.839587	3.00791	0.279126	0.780148	0.999676	CLCN4
ENSG00000073536.18	1207.79	0.0602046	0.165697	0.363341	0.71635	0.999676	NLE1
ENSG00000073578.17	321.07	0.129212	0.224301	0.576065	0.564571	0.999676	SDHA
ENSG00000073584.20	250.063	0.0407084	0.245189	0.166028	0.868135	0.999676	SMARCE1
ENSG00000073598.6	5.09387	0.826248	1.44015	0.573722	0.566156	0.999676	FNDC8
ENSG00000073605.18	133.279	-0.167194	0.302524	-0.552663	0.580494	0.999676	GSDMB
ENSG00000073614.13	2527.68	0.093308	0.156289	0.597024	0.550491	0.999676	KDM5A
ENSG00000073670.14	247.124	-0.132814	0.242058	-0.548686	0.583221	0.999676	ADAM11
ENSG00000073711.11	225.26	0.0104799	0.265521	0.0394692	0.968516	0.999676	PPP2R3A
ENSG00000073712.15	835.296	-0.121664	0.185781	-0.65488	0.512545	0.999676	FERMT2
ENSG00000073734.10	0.60802	2.81806	4.09579	0.688038	0.491429	0.999676	ABCB11
ENSG00000073737.16	2.42624	-0.759763	2.05509	-0.369699	0.711607	0.999676	DHRS9
ENSG00000073756.12	68.254	-0.290817	0.399726	-0.727542	0.466894	0.999676	PTGS2
ENSG00000073792.16	1062.5	-0.0704443	0.182835	-0.385289	0.700023	0.999676	IGF2BP2
ENSG00000073803.14	376.431	-0.028841	0.220625	-0.130724	0.895994	0.999676	MAP3K13
ENSG00000073849.15	331.427	-0.260267	0.237142	-1.09751	0.272416	0.999676	ST6GAL1
ENSG00000073861.3	1.76478	-2.69651	2.51697	-1.07133	0.28402	0.999676	TBX21
ENSG00000073905.8	458.546	-0.0896235	0.234076	-0.382882	0.701808	0.999676	VDAC1P1
ENSG00000073910.22	75.4214	-0.162233	0.38524	-0.421121	0.673666	0.999676	FRY
ENSG00000073921.18	1203.32	-0.144953	0.174164	-0.832276	0.405253	0.999676	PICALM
ENSG00000073969.18	1422.51	-0.0652823	0.161175	-0.405039	0.685449	0.999676	NSF
ENSG00000074047.21	97.391	0.144686	0.368441	0.392699	0.694542	0.999676	GLI2
ENSG00000074054.18	845.562	-0.187467	0.175416	-1.0687	0.285207	0.999676	CLASP1
ENSG00000074071.15	1042.2	0.497006	0.214955	2.31214	0.0207697	0.999676	MRPS34
ENSG00000074181.9	172.995	-0.0112641	0.370944	-0.0303661	0.975775	0.999676	NOTCH3
ENSG00000074201.9	1778.32	-0.00410907	0.169659	-0.0242195	0.980678	0.999676	CLNS1A
ENSG00000074211.14	402.486	0.0599413	0.216575	0.276769	0.781957	0.999676	PPP2R2C
ENSG00000074219.14	206.362	0.224106	0.262402	0.854056	0.393074	0.999676	TEAD2
ENSG00000074266.21	372.086	0.181138	0.214436	0.844718	0.398268	0.999676	EED
ENSG00000074276.10	7.15471	0.637431	1.18197	0.539298	0.589681	0.999676	CDHR2
ENSG00000074317.11	19.8322	-0.04827	0.724105	-0.0666616	0.946851	0.999676	SNCB
ENSG00000074319.13	741.52	-0.0821549	0.187275	-0.438686	0.660889	0.999676	TSG101
ENSG00000074356.17	1314.48	-0.141629	0.162977	-0.869012	0.38484	0.999676	NCBP3
ENSG00000074370.18	32.394	-0.42937	0.566886	-0.757419	0.448799	0.999676	ATP2A3
ENSG00000074410.14	252.034	0.0395825	0.254169	0.155733	0.876243	0.999676	CA12
ENSG00000074416.14	63.3996	-0.114244	0.434375	-0.263006	0.792546	0.999676	MGLL
ENSG00000074527.13	114.455	-0.187535	0.321436	-0.583428	0.559606	0.999676	NTN4
ENSG00000074582.15	568.852	0.0703857	0.194323	0.362209	0.717196	0.999676	BCS1L
ENSG00000074590.13	369.271	-0.140771	0.214376	-0.656656	0.511402	0.999676	NUAK1
ENSG00000074603.19	1439.98	-0.0975372	0.166862	-0.58454	0.558857	0.999676	DPP8
ENSG00000074621.14	162.302	0.161342	0.294779	0.547333	0.58415	0.999676	SLC24A1
ENSG00000074657.13	1.30466	-2.21332	2.78624	-0.794378	0.426975	0.999676	ZNF532
ENSG00000074660.16	6.03824	0.466736	1.31428	0.355127	0.722494	0.999676	SCARF1
ENSG00000074695.6	2555.15	-0.142016	0.153851	-0.923077	0.355967	0.999676	LMAN1
ENSG00000074696.13	6408.91	-0.171069	0.158997	-1.07592	0.281961	0.999676	HACD3
ENSG00000074706.13	14.3619	0.855593	0.85621	0.99928	0.317659	0.999676	IPCEF1
ENSG00000074755.15	1130.43	-0.076561	0.171369	-0.44676	0.655048	0.999676	ZZEF1
ENSG00000074800.16	30781.6	0.0589688	0.152351	0.387058	0.698713	0.999676	ENO1
ENSG00000074803.20	1.75281	-1.00681	2.52545	-0.398665	0.69014	0.999676	SLC12A1
ENSG00000074842.8	685.573	0.0891789	0.183002	0.487311	0.626038	0.999676	MYDGF
ENSG00000074855.11	73.4015	0.165563	0.417323	0.396725	0.69157	0.999676	ANO8
ENSG00000074935.14	479.922	-0.103956	0.221469	-0.469391	0.63879	0.999676	TUBE1
ENSG00000074964.17	109.32	-0.0335049	0.344472	-0.0972646	0.922516	0.999676	ARHGEF10L
ENSG00000074966.11	7.28116	-1.02006	1.20605	-0.845788	0.397671	0.999676	TXK
ENSG00000075035.10	0.684676	-2.77891	3.85848	-0.720208	0.471397	0.999676	WSCD2
ENSG00000075043.18	160.7	0.387586	0.290516	1.33413	0.182161	0.999676	KCNQ2
ENSG00000075073.15	6.50936	0.216496	1.25395	0.172651	0.862925	0.999676	TACR2
ENSG00000075089.9	774.359	-0.0298705	0.181028	-0.165005	0.86894	0.999676	ACTR6
ENSG00000075131.10	967.895	0.0058952	0.178907	0.0329511	0.973714	0.999676	TIPIN
ENSG00000075142.14	718.796	0.0474194	0.18617	0.25471	0.798947	0.999676	SRI
ENSG00000075151.20	3332.23	-0.182262	0.161705	-1.12712	0.259691	0.999676	EIF4G3
ENSG00000075188.9	550.592	-0.109962	0.220435	-0.49884	0.617892	0.999676	NUP37
ENSG00000075213.11	113.107	-0.147743	0.326527	-0.452467	0.650932	0.999676	SEMA3A
ENSG00000075218.19	658.661	-0.0235044	0.192512	-0.122093	0.902825	0.999676	GTSE1
ENSG00000075223.14	407.937	-0.00110046	0.210523	-0.00522728	0.995829	0.999676	SEMA3C
ENSG00000075234.17	337.163	0.243774	0.220823	1.10394	0.269621	0.999676	TTC38
ENSG00000075239.14	1126.44	0.0562232	0.19109	0.294224	0.768586	0.999676	ACAT1
ENSG00000075240.17	242.748	-0.189761	0.263877	-0.719125	0.472064	0.999676	GRAMD4
ENSG00000075275.17	450.668	0.287052	0.272588	1.05306	0.292313	0.999676	CELSR1
ENSG00000075290.8	39.2657	0.155238	0.518402	0.299454	0.764594	0.999676	WNT8B
ENSG00000075292.19	2316.09	-0.0384986	0.156477	-0.246034	0.805656	0.999676	ZNF638
ENSG00000075303.13	197.129	-0.172076	0.26134	-0.658438	0.510257	0.999676	SLC25A40
ENSG00000075336.12	463.01	-0.0511168	0.211012	-0.242246	0.80859	0.999676	TIMM21
ENSG00000075340.23	885.653	-0.0421044	0.177943	-0.236618	0.812953	0.999676	ADD2
ENSG00000075391.16	685.406	-0.0955715	0.190209	-0.502455	0.615347	0.999676	RASAL2
ENSG00000075399.14	68.1622	-0.0130522	0.419582	-0.0311076	0.975184	0.999676	VPS9D1
ENSG00000075407.18	1009.76	-0.10553	0.17298	-0.610072	0.541814	0.999676	ZNF37A
ENSG00000075413.18	1477.52	-0.177741	0.167958	-1.05825	0.289943	0.999676	MARK3
ENSG00000075415.13	4666.78	0.0366992	0.150928	0.243157	0.807884	0.999676	SLC25A3
ENSG00000075420.13	470.692	-0.0128464	0.199412	-0.0644216	0.948635	0.999676	FNDC3B
ENSG00000075426.12	386.173	-0.232189	0.212024	-1.09511	0.273469	0.999676	FOSL2
ENSG00000075429.9	7.99684	-0.417177	1.1204	-0.372346	0.709635	0.999676	CACNG5
ENSG00000075461.6	24.8116	-0.0764661	0.65656	-0.116465	0.907284	0.999676	CACNG4
ENSG00000075539.15	613.478	-0.0831976	0.18742	-0.44391	0.657108	0.999676	FRYL
ENSG00000075568.17	531.567	-0.205393	0.202112	-1.01624	0.309516	0.999676	TMEM131
ENSG00000075618.18	866.943	0.282325	0.560248	0.503929	0.614312	0.999676	FSCN1
ENSG00000075624.16	11835.2	-0.230309	0.183302	-1.25644	0.208955	0.999676	ACTB
ENSG00000075643.6	104.338	-0.0434674	0.334228	-0.130053	0.896524	0.999676	MOCOS
ENSG00000075651.16	198.929	-0.172555	0.269856	-0.639432	0.522542	0.999676	PLD1
ENSG00000075673.11	11.5122	-0.102543	0.916181	-0.111925	0.910883	0.999676	ATP12A
ENSG00000075702.18	1020.05	0.0515911	0.20018	0.257723	0.796621	0.999676	WDR62
ENSG00000075711.21	967.084	-0.17056	0.171418	-0.994991	0.319741	0.999676	DLG1
ENSG00000075785.13	1360.83	-0.0616633	0.171514	-0.359523	0.719204	0.999676	RAB7A
ENSG00000075790.10	11.2618	0.254412	0.957857	0.265606	0.790543	0.999676	BCAP29
ENSG00000075826.17	258.216	-0.241872	0.270117	-0.895434	0.370555	0.999676	SEC31B
ENSG00000075856.12	1014.34	0.0907932	0.170979	0.531021	0.595404	0.999676	SART3
ENSG00000075886.11	13.9821	-0.573129	0.871558	-0.657592	0.5108	0.999676	TUBA3D
ENSG00000075891.22	15.8401	-0.262396	0.806899	-0.32519	0.745037	0.999676	PAX2
ENSG00000075914.13	256.419	0.236186	0.241553	0.977782	0.328182	0.999676	EXOSC7
ENSG00000075945.13	469.499	0.0365342	0.199293	0.18332	0.854547	0.999676	KIFAP3
ENSG00000075975.16	784.803	-0.023958	0.179607	-0.133391	0.893884	0.999676	MKRN2
ENSG00000076003.5	2676.73	-0.0566977	0.151686	-0.373783	0.708566	0.999676	MCM6
ENSG00000076043.10	384.406	-0.0572394	0.2338	-0.244822	0.806594	0.999676	REXO2
ENSG00000076053.10	298.419	0.141814	0.230843	0.61433	0.538997	0.999676	RBM7
ENSG00000076067.13	474.903	0.0444065	0.208207	0.213281	0.831108	0.999676	RBMS2
ENSG00000076108.11	2119.38	-0.172688	0.154484	-1.11784	0.263637	0.999676	BAZ2A
ENSG00000076201.15	211.41	-0.108922	0.353422	-0.308193	0.757935	0.999676	PTPN23
ENSG00000076242.16	654.597	-0.0617635	0.190514	-0.324193	0.745792	0.999676	MLH1
ENSG00000076248.11	1184.66	-0.247206	0.179268	-1.37898	0.167901	0.999676	UNG
ENSG00000076258.10	19.9037	-0.303775	0.733195	-0.414317	0.678642	0.999676	FMO4
ENSG00000076321.11	290.622	-0.290298	0.236577	-1.22707	0.219795	0.999676	KLHL20
ENSG00000076344.16	1.62343	0.472528	2.33658	0.20223	0.839737	0.999676	RGS11
ENSG00000076351.13	170.859	-0.0326291	0.276978	-0.117804	0.906223	0.999676	SLC46A1
ENSG00000076356.7	387.442	0.0129166	0.22928	0.0563357	0.955074	0.999676	PLXNA2
ENSG00000076382.17	1528.04	-0.0830746	0.177678	-0.467558	0.640101	0.999676	SPAG5
ENSG00000076513.17	754.451	-0.218456	0.187	-1.16822	0.24272	0.999676	ANKRD13A
ENSG00000076554.15	511.923	-0.166226	0.241776	-0.687518	0.491756	0.999676	TPD52
ENSG00000076555.15	196.027	0.114672	0.273533	0.419223	0.675053	0.999676	ACACB
ENSG00000076604.15	868.561	-0.0668784	0.177566	-0.37664	0.706441	0.999676	TRAF4
ENSG00000076641.4	309.012	0.112626	0.269922	0.417254	0.676492	0.999676	PAG1
ENSG00000076650.7	582.764	0.0124404	0.190997	0.0651341	0.948067	0.999676	GPATCH1
ENSG00000076662.10	0.897273	-0.355371	3.30048	-0.107673	0.914255	0.999676	ICAM3
ENSG00000076685.18	419.345	-0.279158	0.225374	-1.23864	0.215478	0.999676	NT5C2
ENSG00000076706.17	414.83	-0.275275	0.218984	-1.25706	0.208733	0.999676	MCAM
ENSG00000076716.9	422.289	-0.362203	0.27089	-1.33709	0.181194	0.999676	GPC4
ENSG00000076770.14	657.167	0.0389262	0.196212	0.198389	0.842741	0.999676	MBNL3
ENSG00000076826.9	158.918	0.499563	0.768751	0.649836	0.515798	0.999676	CAMSAP3
ENSG00000076864.19	82.5504	0.305871	0.417629	0.7324	0.463925	0.999676	RAP1GAP
ENSG00000076924.12	577.829	0.250236	0.227102	1.10187	0.270518	0.999676	XAB2
ENSG00000076928.18	383.518	0.212626	0.235851	0.901529	0.367307	0.999676	ARHGEF1
ENSG00000076944.16	159.439	0.0545608	0.300957	0.181291	0.856139	0.999676	STXBP2
ENSG00000076984.17	482.726	0.0773103	0.215044	0.35951	0.719214	0.999676	MAP2K7
ENSG00000077009.13	5.01062	1.74895	1.42552	1.22689	0.219866	0.999676	NMRK2
ENSG00000077044.10	790.224	0.020855	0.182017	0.114577	0.90878	0.999676	DGKD
ENSG00000077063.11	319.792	-0.0747439	0.223255	-0.334791	0.737783	0.999676	CTTNBP2
ENSG00000077080.10	1.63979	-0.993428	2.45938	-0.403935	0.686261	0.999676	ACTL6B
ENSG00000077092.19	173.924	-0.0712948	0.275699	-0.258597	0.795946	0.999676	RARB
ENSG00000077097.15	2973.69	-0.0702272	0.156856	-0.447717	0.654357	0.999676	TOP2B
ENSG00000077147.16	3399.01	-0.130381	0.176219	-0.739879	0.459374	0.999676	TM9SF3
ENSG00000077150.20	249.872	-0.00521004	0.261871	-0.0198954	0.984127	0.999676	NFKB2
ENSG00000077152.11	1026.66	-0.0963785	0.199873	-0.482198	0.629665	0.999676	UBE2T
ENSG00000077157.22	612.537	-0.10818	0.18678	-0.579185	0.562464	0.999676	PPP1R12B
ENSG00000077232.18	1796.53	-0.144857	0.169416	-0.855035	0.392532	0.999676	DNAJC10
ENSG00000077235.18	2992.31	0.0230632	0.161575	0.142739	0.886496	0.999676	GTF3C1
ENSG00000077238.14	143.821	-0.120459	0.297695	-0.404639	0.685743	0.999676	IL4R
ENSG00000077254.14	1700.32	-0.118615	0.16127	-0.735503	0.462033	0.999676	USP33
ENSG00000077264.15	16.0883	0.384626	0.787805	0.488225	0.62539	0.999676	PAK3
ENSG00000077274.9	0.911435	-3.19187	3.42375	-0.932275	0.351195	0.999676	CAPN6
ENSG00000077279.19	0.559689	0.744303	4.26751	0.174412	0.861542	0.999676	DCX
ENSG00000077312.9	1368.5	0.0712299	0.171569	0.415168	0.678019	0.999676	SNRPA
ENSG00000077327.16	1.18187	-0.287848	2.83817	-0.10142	0.919217	0.999676	SPAG6
ENSG00000077348.9	702.864	0.239292	0.190631	1.25527	0.209382	0.999676	EXOSC5
ENSG00000077380.15	1038.2	-0.0876765	0.186258	-0.470726	0.637836	0.999676	DYNC1I2
ENSG00000077420.16	0.774485	3.19552	3.68907	0.866214	0.386373	0.999676	APBB1IP
ENSG00000077454.16	78.2599	0.217342	0.404213	0.53769	0.590791	0.999676	LRCH4
ENSG00000077458.13	302.959	-0.344329	0.233666	-1.4736	0.14059	0.999676	FAM76B
ENSG00000077463.15	182.586	0.162372	0.310669	0.522652	0.601216	0.999676	SIRT6
ENSG00000077514.9	653.898	-0.12565	0.205465	-0.611539	0.540843	0.999676	POLD3
ENSG00000077522.13	199.494	-0.222007	0.270949	-0.819368	0.412577	0.999676	ACTN2
ENSG00000077549.19	1463.29	-0.0963052	0.16074	-0.599137	0.549081	0.999676	CAPZB
ENSG00000077585.14	199.834	-0.345115	0.26452	-1.30468	0.192001	0.999676	GPR137B
ENSG00000077616.11	90.4415	0.0405064	0.384396	0.105377	0.916077	0.999676	NAALAD2
ENSG00000077684.16	747.692	-0.120892	0.178928	-0.675647	0.499265	0.999676	JADE1
ENSG00000077713.19	4.8222	-0.128967	1.44914	-0.0889955	0.929085	0.999676	SLC25A43
ENSG00000077721.16	944.192	-0.0154175	0.173677	-0.0887713	0.929264	0.999676	UBE2A
ENSG00000077782.21	863.518	-0.008429	0.181686	-0.0463931	0.962997	0.999676	FGFR1
ENSG00000077800.13	11.5656	-0.0584839	0.916416	-0.0638181	0.949115	0.999676	FKBP6
ENSG00000077935.17	6.62846	-0.264622	1.21568	-0.217674	0.827683	0.999676	SMC1B
ENSG00000077942.19	199.18	0.00460175	0.265868	0.0173084	0.986191	0.999676	FBLN1
ENSG00000077943.8	378.872	-0.100527	0.21419	-0.469338	0.638828	0.999676	ITGA8
ENSG00000077984.6	1.91048	-0.582163	2.2116	-0.263231	0.792372	0.999676	CST7
ENSG00000078018.20	47.077	0.0026093	0.486165	0.00536712	0.995718	0.999676	MAP2
ENSG00000078043.16	491.355	0.0348805	0.255898	0.136306	0.891579	0.999676	PIAS2
ENSG00000078053.17	155.163	0.0867279	0.286246	0.302984	0.761902	0.999676	AMPH
ENSG00000078061.13	529.533	-0.00587235	0.216465	-0.0271284	0.978357	0.999676	ARAF
ENSG00000078070.13	355.266	0.0187066	0.219491	0.0852272	0.932081	0.999676	MCCC1
ENSG00000078081.8	68.6968	-0.183186	0.409301	-0.447558	0.654473	0.999676	LAMP3
ENSG00000078114.18	608.07	-0.0930794	0.19747	-0.471359	0.637384	0.999676	NEBL
ENSG00000078124.12	444.443	-0.0424232	0.205233	-0.206707	0.836239	0.999676	ACER3
ENSG00000078140.14	1874.97	-0.160301	0.165916	-0.966157	0.333966	0.999676	UBE2K
ENSG00000078142.13	746.788	0.170199	0.181206	0.939257	0.347599	0.999676	PIK3C3
ENSG00000078177.14	556.46	-0.163384	0.195793	-0.834474	0.404014	0.999676	N4BP2
ENSG00000078237.7	301.402	-0.119676	0.229059	-0.52247	0.601343	0.999676	TIGAR
ENSG00000078246.17	484.132	-0.127987	0.226918	-0.564022	0.572739	0.999676	TULP3
ENSG00000078269.15	471.66	-0.030859	0.209159	-0.147539	0.882707	0.999676	SYNJ2
ENSG00000078295.17	1.29024	0.968201	2.96909	0.326093	0.744354	0.999676	ADCY2
ENSG00000078304.19	1763.24	0.00564406	0.160624	0.0351383	0.971969	0.999676	PPP2R5C
ENSG00000078319.9	103.375	0.118592	0.366164	0.323877	0.746031	0.999676	PMS2P1
ENSG00000078328.21	2.50434	1.36804	2.1016	0.65095	0.515079	0.999676	RBFOX1
ENSG00000078369.18	4214.76	-0.0577729	0.14614	-0.395325	0.692603	0.999676	GNB1
ENSG00000078399.19	667.458	-0.258874	0.205173	-1.26173	0.207045	0.999676	HOXA9
ENSG00000078401.7	2.64103	-0.0496306	1.85552	-0.0267475	0.978661	0.999676	EDN1
ENSG00000078403.17	1005.94	-0.203304	0.181771	-1.11846	0.26337	0.999676	MLLT10
ENSG00000078487.17	60.1363	0.0297642	0.425222	0.0699967	0.944196	0.999676	ZCWPW1
ENSG00000078549.14	47.3588	-0.208569	0.474132	-0.439895	0.660013	0.999676	ADCYAP1R1
ENSG00000078579.9	2.47897	-0.272312	1.96666	-0.138465	0.889873	0.999676	FGF20
ENSG00000078618.21	2375.91	-0.00901114	0.153768	-0.0586021	0.953269	0.999676	NRDC
ENSG00000078668.14	2187.23	0.0375562	0.173081	0.216987	0.828219	0.999676	VDAC3
ENSG00000078674.17	3777.74	-0.0902764	0.149729	-0.602931	0.546554	0.999676	PCM1
ENSG00000078687.17	435.866	-0.0438993	0.217296	-0.202025	0.839897	0.999676	TNRC6C
ENSG00000078699.22	380.438	-0.157979	0.21324	-0.740852	0.458783	0.999676	CBFA2T2
ENSG00000078747.15	2024.29	-0.109318	0.159087	-0.687159	0.491982	0.999676	ITCH
ENSG00000078795.16	21.2249	0.0621863	0.689211	0.0902283	0.928106	0.999676	PKD2L2
ENSG00000078804.13	167.853	-0.29603	0.318936	-0.928179	0.353315	0.999676	TP53INP2
ENSG00000078808.18	646.369	0.115975	0.212457	0.545877	0.585151	0.999676	SDF4
ENSG00000078814.17	24.6165	0.507057	0.663527	0.764185	0.444757	0.999676	MYH7B
ENSG00000078900.15	192.727	0.285701	0.703917	0.405873	0.684836	0.999676	TP73
ENSG00000078902.16	195.465	0.0174294	0.299645	0.0581669	0.953616	0.999676	TOLLIP
ENSG00000078967.13	187.758	-0.154257	0.286629	-0.538175	0.590456	0.999676	UBE2D4
ENSG00000079101.16	11.8664	-0.518416	0.93485	-0.554544	0.579206	0.999676	CLUL1
ENSG00000079102.16	151.083	-0.404715	0.293301	-1.37986	0.167629	0.999676	RUNX1T1
ENSG00000079112.10	1.72985	0.527988	2.49083	0.211973	0.832128	0.999676	CDH17
ENSG00000079134.12	686.295	-0.0310009	0.196885	-0.157457	0.874885	0.999676	THOC1
ENSG00000079150.18	129.385	-0.171731	0.316263	-0.543002	0.587128	0.999676	FKBP7
ENSG00000079156.17	536.65	-0.0553431	0.202876	-0.272793	0.785013	0.999676	OSBPL6
ENSG00000079215.14	1046	-0.278155	0.170812	-1.62843	0.103434	0.999676	SLC1A3
ENSG00000079246.16	5892.39	-0.0393005	0.164372	-0.239095	0.811032	0.999676	XRCC5
ENSG00000079257.8	141.753	-0.00348482	0.306776	-0.0113595	0.990937	0.999676	LXN
ENSG00000079263.19	0.393224	0.0877469	4.92986	0.0177991	0.985799	0.999676	SP140
ENSG00000079277.21	247.329	-0.0347646	0.247963	-0.140201	0.888501	0.999676	MKNK1
ENSG00000079308.19	15.0364	-0.466014	0.840515	-0.554438	0.579279	0.999676	TNS1
ENSG00000079313.15	234.738	0.22987	0.344079	0.668073	0.504087	0.999676	REXO1
ENSG00000079332.15	2139.67	-0.216963	0.167355	-1.29643	0.194828	0.999676	SAR1A
ENSG00000079335.20	322.351	-0.195273	0.225487	-0.866005	0.386487	0.999676	CDC14A
ENSG00000079337.16	91.9456	-0.234752	0.357934	-0.655852	0.511919	0.999676	RAPGEF3
ENSG00000079385.22	7.70949	1.07407	1.12569	0.954142	0.340012	0.999676	CEACAM1
ENSG00000079387.14	934.057	-0.123205	0.181898	-0.677328	0.498198	0.999676	SENP1
ENSG00000079393.20	1.33883	0.81408	2.81557	0.289135	0.772478	0.999676	DUSP13
ENSG00000079432.7	678.642	0.114548	0.524879	0.218238	0.827244	0.999676	CIC
ENSG00000079435.10	35.4269	0.582106	0.539574	1.07882	0.280666	0.999676	LIPE
ENSG00000079459.13	1343.84	0.0931425	0.174954	0.532384	0.59446	0.999676	FDFT1
ENSG00000079462.7	364.8	0.097958	0.232356	0.421586	0.673327	0.999676	PAFAH1B3
ENSG00000079482.13	201.683	-0.286164	0.274582	-1.04218	0.297328	0.999676	OPHN1
ENSG00000079616.13	1430.87	0.0978481	0.167712	0.58343	0.559604	0.999676	KIF22
ENSG00000079691.18	470.905	-0.145281	0.205732	-0.706166	0.480085	0.999676	CARMIL1
ENSG00000079739.17	666.821	-0.012727	0.184642	-0.0689276	0.945047	0.999676	PGM1
ENSG00000079785.15	2318.57	-0.039853	0.171008	-0.233047	0.815725	0.999676	DDX1
ENSG00000079805.17	1743.86	0.0171195	0.200432	0.0854129	0.931933	0.999676	DNM2
ENSG00000079819.19	1795.89	-0.103785	0.157364	-0.659523	0.50956	0.999676	EPB41L2
ENSG00000079841.18	11.5779	-1.14531	0.9377	-1.2214	0.221933	0.999676	RIMS1
ENSG00000079931.15	637.196	-0.137	0.189609	-0.722537	0.469964	0.999676	MOXD1
ENSG00000079950.14	1325.38	-0.0706834	0.166825	-0.423697	0.671787	0.999676	STX7
ENSG00000079974.17	318.71	-0.112992	0.224395	-0.503542	0.614583	0.999676	RABL2B
ENSG00000079999.14	500.402	0.0367757	0.217329	0.169217	0.865626	0.999676	KEAP1
ENSG00000080031.10	13.0931	0.549681	0.872461	0.630035	0.528671	0.999676	PTPRH
ENSG00000080166.16	3.42308	-0.109031	1.73358	-0.0628933	0.949852	0.999676	DCT
ENSG00000080189.15	615.304	0.0321869	0.186228	0.172836	0.86278	0.999676	SLC35C2
ENSG00000080200.10	587.111	0.0138527	0.192303	0.0720361	0.942573	0.999676	CRYBG3
ENSG00000080224.17	0.33293	2.17055	4.93608	0.43973	0.660132	0.999676	EPHA6
ENSG00000080293.10	0.60802	2.81806	4.09579	0.688038	0.491429	0.999676	SCTR
ENSG00000080298.15	220.071	-0.0793167	0.260863	-0.304055	0.761086	0.999676	RFX3
ENSG00000080345.18	3406.42	0.00329233	0.167718	0.0196301	0.984338	0.999676	RIF1
ENSG00000080371.6	1148.58	-0.0297541	0.179969	-0.165329	0.868685	0.999676	RAB21
ENSG00000080493.17	156.816	-0.202326	0.285383	-0.708963	0.478348	0.999676	SLC4A4
ENSG00000080503.24	851.651	-0.026922	0.176938	-0.152155	0.879065	0.999676	SMARCA2
ENSG00000080511.5	0.33293	2.17055	4.93608	0.43973	0.660132	0.999676	RDH8
ENSG00000080546.13	520.646	-0.0652587	0.207083	-0.315133	0.752661	0.999676	SESN1
ENSG00000080561.13	265.357	-0.116167	0.238781	-0.486499	0.626614	0.999676	MID2
ENSG00000080572.13	0.894818	1.64185	3.53869	0.46397	0.642669	0.999676	PIH1D3
ENSG00000080573.7	11.1509	0.246287	0.94383	0.260944	0.794136	0.999676	COL5A3
ENSG00000080603.17	115.466	0.055109	0.351937	0.156588	0.87557	0.999676	SRCAP
ENSG00000080608.10	778.794	0.0108361	0.197251	0.0549358	0.95619	0.999676	PUM3
ENSG00000080618.16	6.14856	1.016	1.25227	0.811327	0.417178	0.999676	CPB2
ENSG00000080644.16	43.3107	-0.0294972	0.501972	-0.0587627	0.953141	0.999676	CHRNA3
ENSG00000080709.16	1.06154	0.350794	3.04448	0.115223	0.908268	0.999676	KCNN2
ENSG00000080802.18	472.466	-0.194444	0.211564	-0.919079	0.358054	0.999676	CNOT4
ENSG00000080815.19	634.609	-0.0425069	0.187438	-0.226779	0.820596	0.999676	PSEN1
ENSG00000080819.9	290.572	0.0486374	0.249794	0.19471	0.84562	0.999676	CPOX
ENSG00000080822.17	786.593	-0.265293	0.197191	-1.34536	0.178508	0.999676	CLDND1
ENSG00000080823.23	211.775	-0.132517	0.254239	-0.521229	0.602207	0.999676	MOK
ENSG00000080824.19	46101.5	0.0359317	0.153054	0.234765	0.814391	0.999676	HSP90AA1
ENSG00000080839.12	809.33	-0.0772959	0.182349	-0.42389	0.671646	0.999676	RBL1
ENSG00000080845.17	150.499	-0.131597	0.327095	-0.40232	0.687448	0.999676	DLGAP4
ENSG00000080854.15	290.265	-0.10862	0.277478	-0.391454	0.695462	0.999676	IGSF9B
ENSG00000080947.15	92.9832	0.378782	0.362861	1.04388	0.296543	0.999676	CROCCP3
ENSG00000080986.13	522.898	0.0473543	0.219758	0.215484	0.82939	0.999676	NDC80
ENSG00000081019.13	619.419	-0.132504	0.202873	-0.653138	0.513667	0.999676	RSBN1
ENSG00000081026.19	510.669	0.0285802	0.20818	0.137286	0.890805	0.999676	MAGI3
ENSG00000081041.9	12.3055	-0.256941	0.897327	-0.28634	0.774618	0.999676	CXCL2
ENSG00000081051.8	1.84042	1.56345	2.40028	0.651363	0.514812	0.999676	AFP
ENSG00000081052.13	285.049	-0.218099	0.235084	-0.927747	0.353539	0.999676	COL4A4
ENSG00000081059.20	358.741	0.010357	0.216475	0.047844	0.961841	0.999676	TCF7
ENSG00000081087.15	567.774	-0.125228	0.190843	-0.656184	0.511706	0.999676	OSTM1
ENSG00000081138.14	144.755	-0.099322	0.294459	-0.337303	0.735889	0.999676	CDH7
ENSG00000081148.12	3.37915	-0.466422	1.78907	-0.260706	0.79432	0.999676	IMPG2
ENSG00000081154.12	1663.38	-0.102864	0.161938	-0.635206	0.525294	0.999676	PCNP
ENSG00000081177.18	438.641	-0.115098	0.204445	-0.56298	0.573448	0.999676	EXD2
ENSG00000081181.8	246.538	-0.00228091	0.268348	-0.00849983	0.993218	0.999676	ARG2
ENSG00000081189.16	291.733	-0.0219708	0.254243	-0.0864163	0.931136	0.999676	MEF2C
ENSG00000081248.11	0.788647	-0.230569	3.38809	-0.0680527	0.945744	0.999676	CACNA1S
ENSG00000081307.12	497.742	-0.0974739	0.196927	-0.494976	0.620617	0.999676	UBA5
ENSG00000081320.11	597.074	-0.139944	0.192074	-0.728594	0.46625	0.999676	STK17B
ENSG00000081377.17	600.741	-0.208644	0.195973	-1.06466	0.287029	0.999676	CDC14B
ENSG00000081386.12	300.048	-0.264993	0.227161	-1.16654	0.243395	0.999676	ZNF510
ENSG00000081479.15	486.39	0.0955384	0.198656	0.480924	0.630571	0.999676	LRP2
ENSG00000081665.14	155.797	0.0640164	0.291178	0.219853	0.825986	0.999676	ZNF506
ENSG00000081692.12	341.967	0.240449	0.222548	1.08043	0.279949	0.999676	JMJD4
ENSG00000081721.12	355.284	0.0347714	0.215091	0.161659	0.871574	0.999676	DUSP12
ENSG00000081791.9	508.919	0.066818	0.201436	0.331709	0.740109	0.999676	DELE1
ENSG00000081803.16	524.967	-0.0682656	0.209531	-0.325802	0.744574	0.999676	CADPS2
ENSG00000081818.4	0.393224	0.0877469	4.92986	0.0177991	0.985799	0.999676	PCDHB4
ENSG00000081853.15	1.63539	-0.993473	2.50043	-0.397322	0.69113	0.999676	PCDHGA2
ENSG00000081870.11	430.152	0.182016	0.215289	0.845451	0.397859	0.999676	HSPB11
ENSG00000081913.14	581.862	-0.132239	0.195834	-0.675263	0.499509	0.999676	PHLPP1
ENSG00000081923.15	48.1408	0.0898427	0.467092	0.192345	0.847472	0.999676	ATP8B1
ENSG00000081985.12	192.91	0.17472	0.271398	0.643779	0.519719	0.999676	IL12RB2
ENSG00000082014.16	226.039	0.0389608	0.269759	0.144428	0.885162	0.999676	SMARCD3
ENSG00000082068.9	523.594	0.103909	0.200367	0.518594	0.604044	0.999676	WDR70
ENSG00000082074.18	0.682477	-2.77474	3.86313	-0.718263	0.472595	0.999676	FYB1
ENSG00000082126.18	1.11938	0.665632	3.1447	0.211668	0.832366	0.999676	MPP4
ENSG00000082146.13	618.187	-0.115547	0.20317	-0.568718	0.569547	0.999676	STRADB
ENSG00000082153.18	3324.85	-0.224087	0.155007	-1.44566	0.148273	0.999676	BZW1
ENSG00000082175.15	1.41083	-0.685748	2.61605	-0.262131	0.79322	0.999676	PGR
ENSG00000082196.20	8.81407	-1.2121	1.07349	-1.12913	0.258844	0.999676	C1QTNF3
ENSG00000082212.13	1872.18	-0.0256028	0.171849	-0.148984	0.881566	0.999676	ME2
ENSG00000082213.18	875.582	-0.201394	0.190574	-1.05678	0.290614	0.999676	C5orf22
ENSG00000082258.13	601.802	-0.120716	0.204411	-0.590552	0.55482	0.999676	CCNT2
ENSG00000082269.16	787.255	-0.108522	0.178143	-0.60918	0.542405	0.999676	FAM135A
ENSG00000082293.13	57.7313	-0.10505	0.445761	-0.235665	0.813693	0.999676	COL19A1
ENSG00000082397.17	1423.14	-0.14738	0.168409	-0.875135	0.381501	0.999676	EPB41L3
ENSG00000082438.17	308.559	-0.212813	0.225564	-0.94347	0.345441	0.999676	COBLL1
ENSG00000082458.12	698.116	-0.0177156	0.204632	-0.0865726	0.931011	0.999676	DLG3
ENSG00000082482.13	0.33293	2.17055	4.93608	0.43973	0.660132	0.999676	KCNK2
ENSG00000082497.12	780.845	-0.47269	0.184362	-2.56393	0.0103496	0.999676	SERTAD4
ENSG00000082512.15	355.937	-0.1007	0.215505	-0.467277	0.640302	0.999676	TRAF5
ENSG00000082515.18	638.529	0.132599	0.201258	0.658848	0.509993	0.999676	MRPL22
ENSG00000082516.9	1274.56	-0.105021	0.170988	-0.614198	0.539084	0.999676	GEMIN5
ENSG00000082556.13	0.457917	-2.19816	4.89181	-0.449356	0.653175	0.999676	OPRK1
ENSG00000082641.16	1847.67	-0.0858902	0.159061	-0.539983	0.589209	0.999676	NFE2L1
ENSG00000082684.16	20.377	-0.190401	0.721906	-0.263748	0.791974	0.999676	SEMA5B
ENSG00000082701.16	865.744	-0.0401338	0.179537	-0.22354	0.823115	0.999676	GSK3B
ENSG00000082781.12	322.355	0.00677665	0.225277	0.0300814	0.976002	0.999676	ITGB5
ENSG00000082805.20	1897.79	0.0199883	0.163987	0.12189	0.902986	0.999676	ERC1
ENSG00000082898.17	4452.23	-0.13807	0.163253	-0.845739	0.397699	0.999676	XPO1
ENSG00000082996.19	497.271	-0.0209251	0.205329	-0.10191	0.918828	0.999676	RNF13
ENSG00000083067.22	11.6784	0.0870595	0.911871	0.0954734	0.923939	0.999676	TRPM3
ENSG00000083093.10	644.99	-0.0726858	0.192347	-0.377889	0.705513	0.999676	PALB2
ENSG00000083097.14	979.097	0.015582	0.174076	0.0895125	0.928675	0.999676	DOP1A
ENSG00000083099.11	1251.72	-0.0219059	0.175361	-0.124919	0.900588	0.999676	LYRM2
ENSG00000083123.15	313.771	-0.062025	0.223484	-0.277536	0.781368	0.999676	BCKDHB
ENSG00000083168.11	2101.47	-0.0522025	0.154017	-0.33894	0.734655	0.999676	KAT6A
ENSG00000083223.18	612.088	-0.101589	0.198671	-0.511343	0.609111	0.999676	TUT7
ENSG00000083290.20	22.7244	0.19828	0.696121	0.284835	0.775771	0.999676	ULK2
ENSG00000083312.17	4334.87	-0.137577	0.152244	-0.903664	0.366174	0.999676	TNPO1
ENSG00000083444.17	845.543	0.00366964	0.178996	0.0205012	0.983644	0.999676	PLOD1
ENSG00000083454.22	109.508	-0.0985912	0.348881	-0.282593	0.777489	0.999676	P2RX5
ENSG00000083457.12	365.597	0.0392012	0.2153	0.182077	0.855523	0.999676	ITGAE
ENSG00000083520.15	2294.27	-0.0921571	0.15686	-0.587512	0.55686	0.999676	DIS3
ENSG00000083535.16	741.368	-0.129397	0.196349	-0.659019	0.509884	0.999676	PIBF1
ENSG00000083544.15	438.128	0.101391	0.233755	0.433751	0.664469	0.999676	TDRD3
ENSG00000083635.8	462.87	-0.124608	0.200238	-0.6223	0.533745	0.999676	NUFIP1
ENSG00000083642.19	1101.72	-0.0576781	0.179673	-0.321017	0.748198	0.999676	PDS5B
ENSG00000083720.13	1244.9	-0.09814	0.172451	-0.569089	0.569296	0.999676	OXCT1
ENSG00000083750.12	82.218	-0.377897	0.382143	-0.988888	0.322718	0.999676	RRAGB
ENSG00000083799.17	1001.57	-0.0922553	0.174803	-0.527766	0.597662	0.999676	CYLD
ENSG00000083807.10	89.0932	-0.233401	0.358275	-0.651459	0.51475	0.999676	SLC27A5
ENSG00000083812.12	343.048	0.244761	0.241743	1.01249	0.311306	0.999676	ZNF324
ENSG00000083814.13	24.3968	0.84961	0.723744	1.17391	0.240432	0.999676	ZNF671
ENSG00000083817.9	210.971	0.099739	0.258893	0.385251	0.700051	0.999676	ZNF416
ENSG00000083828.16	301.256	-0.00280452	0.230636	-0.01216	0.990298	0.999676	ZNF586
ENSG00000083838.16	75.0773	-0.0700169	0.408993	-0.171194	0.864072	0.999676	ZNF446
ENSG00000083844.10	764.796	-0.00115308	0.18106	-0.00636848	0.994919	0.999676	ZNF264
ENSG00000083845.9	9910.85	0.220851	0.147303	1.4993	0.133796	0.999676	RPS5
ENSG00000083857.14	2549	0.0752268	0.157968	0.476217	0.63392	0.999676	FAT1
ENSG00000083896.12	934.125	-0.012666	0.173723	-0.072909	0.941879	0.999676	YTHDC1
ENSG00000083937.9	758.378	-0.0330365	0.18234	-0.181181	0.856226	0.999676	CHMP2B
ENSG00000084070.12	724.011	-0.181705	0.187925	-0.966902	0.333593	0.999676	SMAP2
ENSG00000084072.17	854.353	0.00163639	0.191752	0.00853384	0.993191	0.999676	PPIE
ENSG00000084073.9	1634.03	-0.0992135	0.163521	-0.606732	0.544029	0.999676	ZMPSTE24
ENSG00000084090.13	2747.29	-0.253511	0.151807	-1.66995	0.0949286	0.999676	STARD7
ENSG00000084092.7	326.907	-0.0254738	0.222454	-0.114513	0.908831	0.999676	NOA1
ENSG00000084093.18	886.842	-0.181834	0.176748	-1.02877	0.303586	0.999676	REST
ENSG00000084110.11	12.385	1.26203	0.907361	1.39087	0.164263	0.999676	HAL
ENSG00000084112.15	520.147	-0.119093	0.205938	-0.578294	0.563065	0.999676	SSH1
ENSG00000084207.18	160.895	0.208982	0.290797	0.718654	0.472354	0.999676	GSTP1
ENSG00000084234.17	2042.25	-0.0653165	0.199916	-0.326721	0.743879	0.999676	APLP2
ENSG00000084444.14	727.665	-0.03077	0.191431	-0.160737	0.8723	0.999676	FAM234B
ENSG00000084453.16	0.834779	1.35726	3.43073	0.395618	0.692387	0.999676	SLCO1A2
ENSG00000084463.8	1476.92	-0.371898	0.176078	-2.11212	0.034676	0.999676	WBP11
ENSG00000084623.11	4018.18	0.215841	0.16077	1.34255	0.179418	0.999676	EIF3I
ENSG00000084628.10	76.7607	-0.559499	0.408885	-1.36835	0.171201	0.999676	NKAIN1
ENSG00000084636.18	6.08877	0.690929	1.28946	0.53583	0.592076	0.999676	COL16A1
ENSG00000084652.16	2710.53	-0.167242	0.157112	-1.06447	0.287114	0.999676	TXLNA
ENSG00000084676.15	619.021	-0.197488	0.1893	-1.04326	0.296829	0.999676	NCOA1
ENSG00000084693.16	765.248	0.108696	0.181308	0.599514	0.54883	0.999676	AGBL5
ENSG00000084710.14	233.059	-0.0184442	0.252634	-0.0730078	0.9418	0.999676	EFR3B
ENSG00000084731.15	184.425	-0.0893752	0.267676	-0.333893	0.73846	0.999676	KIF3C
ENSG00000084733.11	1296.66	-0.0947609	0.166739	-0.568318	0.569819	0.999676	RAB10
ENSG00000084734.9	1.00124	1.74961	3.17717	0.550682	0.581852	0.999676	GCKR
ENSG00000084754.12	1816.19	-0.07108	0.173406	-0.409905	0.681876	0.999676	HADHA
ENSG00000084764.12	198.885	-0.079393	0.260054	-0.305294	0.760142	0.999676	MAPRE3
ENSG00000084774.14	1494.22	-0.128614	0.184635	-0.696586	0.486062	0.999676	CAD
ENSG00000085063.17	801.504	0.0261974	0.185843	0.140965	0.887898	0.999676	CD59
ENSG00000085117.12	8.09346	0.931761	1.12385	0.829076	0.407061	0.999676	CD82
ENSG00000085185.15	235.398	0.162134	0.696214	0.232879	0.815855	0.999676	BCORL1
ENSG00000085224.22	2508.9	-0.0677672	0.168714	-0.401669	0.687928	0.999676	ATRX
ENSG00000085265.11	1.24656	-1.20455	2.81574	-0.42779	0.668804	0.999676	FCN1
ENSG00000085274.15	272.24	-0.213144	0.238345	-0.894269	0.371178	0.999676	MYNN
ENSG00000085276.19	446.093	-0.115887	0.210232	-0.551233	0.581474	0.999676	MECOM
ENSG00000085365.18	1207.26	-0.0530585	0.170704	-0.310821	0.755937	0.999676	SCAMP1
ENSG00000085377.14	542.642	-0.122986	0.26404	-0.465788	0.641367	0.999676	PREP
ENSG00000085382.12	519.969	-0.0920466	0.196126	-0.469323	0.638838	0.999676	HACE1
ENSG00000085415.16	1284.85	-0.049139	0.163006	-0.301456	0.763067	0.999676	SEH1L
ENSG00000085433.15	482.277	-0.464979	0.218379	-2.12923	0.0332351	0.999676	WDR47
ENSG00000085449.15	608.21	-0.135899	0.19268	-0.705308	0.480618	0.999676	WDFY1
ENSG00000085465.13	94.3268	-0.54049	0.360735	-1.4983	0.134055	0.999676	OVGP1
ENSG00000085491.17	561.943	-0.091396	0.195009	-0.468675	0.639302	0.999676	SLC25A24
ENSG00000085511.20	691.066	-0.127615	0.18215	-0.700607	0.483548	0.999676	MAP3K4
ENSG00000085514.16	25.8953	-0.21487	0.630411	-0.340842	0.733223	0.999676	PILRA
ENSG00000085552.17	20.5054	-0.680726	0.709983	-0.958792	0.337664	0.999676	IGSF9
ENSG00000085563.15	732.474	-0.339179	0.186471	-1.81893	0.0689215	0.999676	ABCB1
ENSG00000085644.14	143.378	0.365892	0.346063	1.0573	0.290376	0.999676	ZNF213
ENSG00000085662.14	2111.25	0.0690228	0.168181	0.410407	0.681507	0.999676	AKR1B1
ENSG00000085719.13	1957.47	-0.105233	0.178322	-0.590133	0.555102	0.999676	CPNE3
ENSG00000085721.13	1475.02	-0.189335	0.16521	-1.14603	0.251784	0.999676	RRN3
ENSG00000085733.16	1649.84	0.0302158	0.16078	0.187933	0.850929	0.999676	CTTN
ENSG00000085741.13	83.0225	-0.103072	0.384654	-0.267962	0.788729	0.999676	WNT11
ENSG00000085760.15	681.715	0.0184553	0.206242	0.0894836	0.928698	0.999676	MTIF2
ENSG00000085788.14	846.879	-0.114703	0.18362	-0.624677	0.532183	0.999676	DDHD2
ENSG00000085831.15	425.773	0.031746	0.214992	0.147661	0.88261	0.999676	TTC39A
ENSG00000085832.17	1765.07	-0.125585	0.159093	-0.78938	0.42989	0.999676	EPS15
ENSG00000085840.13	679.972	0.0339315	0.187378	0.181086	0.8563	0.999676	ORC1
ENSG00000085871.9	233.102	0.116587	0.273751	0.425885	0.670191	0.999676	MGST2
ENSG00000085872.15	353.862	-0.0963809	0.301981	-0.319162	0.749604	0.999676	CHERP
ENSG00000085978.22	531.777	-0.146791	0.198289	-0.740285	0.459127	0.999676	ATG16L1
ENSG00000085982.13	502.621	-0.0890988	0.1993	-0.447059	0.654832	0.999676	USP40
ENSG00000085998.14	830.794	0.117509	0.185032	0.635073	0.525381	0.999676	POMGNT1
ENSG00000085999.13	493.552	-0.427562	0.201085	-2.12628	0.03348	0.999676	RAD54L
ENSG00000086015.22	1014.5	0.0291592	0.175467	0.16618	0.868015	0.999676	MAST2
ENSG00000086061.16	3443.13	-0.0185894	0.156337	-0.118906	0.90535	0.999676	DNAJA1
ENSG00000086062.12	606.393	-0.248728	0.194796	-1.27686	0.201652	0.999676	B4GALT1
ENSG00000086065.14	788.541	0.105881	0.180491	0.586631	0.557452	0.999676	CHMP5
ENSG00000086102.19	906.26	-0.0535969	0.187839	-0.285334	0.775388	0.999676	NFX1
ENSG00000086159.13	7.04828	0.624313	1.16863	0.534228	0.593184	0.999676	AQP6
ENSG00000086189.10	320.827	-0.172421	0.226361	-0.761708	0.446234	0.999676	DIMT1
ENSG00000086200.16	1273.93	-0.010852	0.169299	-0.0640996	0.948891	0.999676	IPO11
ENSG00000086232.13	2200.79	-0.0984733	0.165405	-0.595346	0.551612	0.999676	EIF2AK1
ENSG00000086289.12	288.445	-0.0751323	0.238944	-0.314434	0.753191	0.999676	EPDR1
ENSG00000086300.16	252.161	-0.103917	0.244216	-0.425514	0.670462	0.999676	SNX10
ENSG00000086475.15	1830.5	-0.0788139	0.162136	-0.486096	0.626899	0.999676	SEPHS1
ENSG00000086504.17	1042.77	0.470693	0.190322	2.47314	0.0133931	0.999676	MRPL28
ENSG00000086506.3	15.5974	2.33293	0.953311	2.44719	0.0143976	0.999676	HBQ1
ENSG00000086544.3	376.017	0.261866	0.227855	1.14927	0.250446	0.999676	ITPKC
ENSG00000086548.9	0.561888	0.738067	4.26111	0.17321	0.862486	0.999676	CEACAM6
ENSG00000086570.12	11.1348	0.336318	0.993385	0.338557	0.734943	0.999676	FAT2
ENSG00000086589.12	1158.27	-0.200511	0.175038	-1.14553	0.25199	0.999676	RBM22
ENSG00000086598.11	3930.74	-0.128711	0.169467	-0.759503	0.447552	0.999676	TMED2
ENSG00000086619.14	800.179	-0.199732	0.184412	-1.08308	0.278774	0.999676	ERO1B
ENSG00000086666.19	747.694	0.0969865	0.184616	0.525341	0.599346	0.999676	ZFAND6
ENSG00000086696.11	0.668314	0.728269	4.04961	0.179837	0.857281	0.999676	HSD17B2
ENSG00000086712.13	1516.03	-0.118209	0.174864	-0.676004	0.499038	0.999676	TXLNG
ENSG00000086717.18	92.4016	-0.195312	0.352085	-0.554729	0.57908	0.999676	PPEF1
ENSG00000086730.17	35.7333	-0.197484	0.539377	-0.366134	0.714265	0.999676	LAT2
ENSG00000086758.16	7868.86	0.0608146	0.145855	0.416954	0.676712	0.999676	HUWE1
ENSG00000086827.9	406.07	-0.154415	0.219682	-0.702903	0.482116	0.999676	ZW10
ENSG00000086848.15	116.062	0.217929	0.327111	0.666222	0.505269	0.999676	ALG9
ENSG00000086967.10	4.50683	1.53881	1.63121	0.943354	0.3455	0.999676	MYBPC2
ENSG00000086991.13	1.62123	0.474979	2.50518	0.189599	0.849623	0.999676	NOX4
ENSG00000087008.16	63.0611	0.528842	0.440399	1.20082	0.229819	0.999676	ACOX3
ENSG00000087053.19	1023.52	-0.123589	0.168719	-0.732517	0.463853	0.999676	MTMR2
ENSG00000087074.8	899.596	0.128227	0.215417	0.595251	0.551676	0.999676	PPP1R15A
ENSG00000087076.9	7.46763	-0.102673	1.12989	-0.0908706	0.927595	0.999676	HSD17B14
ENSG00000087077.14	769.807	0.0562726	0.211688	0.265829	0.790371	0.999676	TRIP6
ENSG00000087085.15	45.6065	-0.0184762	0.526041	-0.035123	0.971982	0.999676	ACHE
ENSG00000087086.15	5341.81	-0.0525065	0.144603	-0.363109	0.716523	0.999676	FTL
ENSG00000087087.20	1663.37	-0.0815003	0.179212	-0.45477	0.649275	0.999676	SRRT
ENSG00000087088.20	455.601	0.0346039	0.204345	0.16934	0.865529	0.999676	BAX
ENSG00000087095.13	433.715	-0.179308	0.204615	-0.876317	0.380858	0.999676	NLK
ENSG00000087111.21	944.273	-0.0365356	0.175014	-0.208758	0.834637	0.999676	PIGS
ENSG00000087116.16	82.9666	-0.0891751	0.380584	-0.234311	0.814743	0.999676	ADAMTS2
ENSG00000087152.15	695.603	-0.0345955	0.184632	-0.187376	0.851366	0.999676	ATXN7L3
ENSG00000087157.19	518.349	0.127985	0.195594	0.654343	0.512891	0.999676	PGS1
ENSG00000087191.13	1516.99	0.104924	0.165316	0.634688	0.525632	0.999676	PSMC5
ENSG00000087206.17	762.28	-0.11063	0.204004	-0.542295	0.587616	0.999676	UIMC1
ENSG00000087237.12	4.09774	0.400983	1.55056	0.258605	0.79594	0.999676	CETP
ENSG00000087245.13	80.7998	-0.0568974	0.374239	-0.152035	0.879159	0.999676	MMP2
ENSG00000087253.13	443.359	-0.245993	0.214011	-1.14944	0.250375	0.999676	LPCAT2
ENSG00000087258.15	183.832	-0.239206	0.345486	-0.692376	0.488701	0.999676	GNAO1
ENSG00000087263.17	1283.08	-0.190981	0.165904	-1.15116	0.249667	0.999676	OGFOD1
ENSG00000087266.17	398.679	0.0444814	0.214654	0.207224	0.835835	0.999676	SH3BP2
ENSG00000087269.16	840.9	-0.014277	0.191272	-0.0746423	0.940499	0.999676	NOP14
ENSG00000087274.17	1088.78	-0.0692093	0.178127	-0.38854	0.697616	0.999676	ADD1
ENSG00000087299.12	349.249	-0.0904548	0.216336	-0.418122	0.675858	0.999676	L2HGDH
ENSG00000087301.9	721.594	-0.153669	0.188449	-0.815438	0.414821	0.999676	TXNDC16
ENSG00000087302.9	1432.1	-0.0421619	0.181782	-0.231937	0.816587	0.999676	RTRAF
ENSG00000087303.18	248.103	-0.231886	0.265278	-0.874122	0.382052	0.999676	NID2
ENSG00000087338.5	462.725	-0.0701585	0.202698	-0.346123	0.729251	0.999676	GMCL1
ENSG00000087365.16	1923.13	-0.133092	0.20409	-0.652123	0.514322	0.999676	SF3B2
ENSG00000087448.11	903.682	-0.106543	0.173531	-0.613975	0.539232	0.999676	KLHL42
ENSG00000087460.25	6959.26	-0.18797	0.166251	-1.13064	0.258205	0.999676	GNAS
ENSG00000087470.18	2285.39	-0.0188348	0.167017	-0.112771	0.910212	0.999676	DNM1L
ENSG00000087494.16	27.8141	-0.119232	0.604855	-0.197125	0.843729	0.999676	PTHLH
ENSG00000087495.17	25.7848	-0.283222	0.641767	-0.441316	0.658985	0.999676	PHACTR3
ENSG00000087502.18	841.404	-0.10797	0.187237	-0.576648	0.564177	0.999676	ERGIC2
ENSG00000087510.7	110.772	-0.273659	0.328632	-0.832722	0.405001	0.999676	TFAP2C
ENSG00000087586.17	1386.74	-0.0280659	0.181834	-0.154349	0.877335	0.999676	AURKA
ENSG00000087589.16	16.4872	-0.343522	0.783434	-0.438482	0.661037	0.999676	CASS4
ENSG00000087842.11	104.314	0.383711	0.340452	1.12706	0.259716	0.999676	PIR
ENSG00000087884.14	49.3164	0.462873	0.47786	0.968638	0.332726	0.999676	AAMDC
ENSG00000087903.13	76.5091	-0.275218	0.384772	-0.715276	0.474439	0.999676	RFX2
ENSG00000087995.16	1300.92	-0.0681983	0.16787	-0.406256	0.684554	0.999676	METTL2A
ENSG00000088002.12	2.96445	0.608077	1.78504	0.340653	0.733365	0.999676	SULT2B1
ENSG00000088035.18	522.923	-0.192046	0.199092	-0.964611	0.33474	0.999676	ALG6
ENSG00000088038.19	598.412	-0.0990488	0.256672	-0.385897	0.699573	0.999676	CNOT3
ENSG00000088053.11	6.48614	0.876183	1.2186	0.719008	0.472136	0.999676	GP6
ENSG00000088179.9	391.826	-0.159748	0.215774	-0.740345	0.459091	0.999676	PTPN4
ENSG00000088205.13	2375.9	-0.187361	0.166042	-1.12839	0.259154	0.999676	DDX18
ENSG00000088247.17	3295.7	0.075343	0.206477	0.364898	0.715187	0.999676	KHSRP
ENSG00000088256.9	637.925	0.235929	0.500192	0.471677	0.637158	0.999676	GNA11
ENSG00000088280.19	112.249	-0.0266967	0.366351	-0.0728719	0.941908	0.999676	ASAP3
ENSG00000088298.13	228.452	0.160025	0.261555	0.611822	0.540655	0.999676	EDEM2
ENSG00000088305.18	415.488	-0.0892673	0.208242	-0.42867	0.668163	0.999676	DNMT3B
ENSG00000088325.16	3153.67	-0.076004	0.153186	-0.496155	0.619785	0.999676	TPX2
ENSG00000088340.17	26.7254	0.430985	0.612764	0.703345	0.481841	0.999676	FER1L4
ENSG00000088356.6	477.579	0.160313	0.203592	0.787425	0.431033	0.999676	PDRG1
ENSG00000088367.23	300.747	-0.143302	0.236263	-0.606536	0.544159	0.999676	EPB41L1
ENSG00000088386.17	6.55865	0.0305486	1.22245	0.0249896	0.980063	0.999676	SLC15A1
ENSG00000088387.19	590.777	-0.165553	0.194434	-0.85146	0.394514	0.999676	DOCK9
ENSG00000088448.14	1117.32	-0.136336	0.168152	-0.810789	0.417487	0.999676	ANKRD10
ENSG00000088451.11	369.711	-0.206598	0.230655	-0.895699	0.370413	0.999676	TGDS
ENSG00000088538.13	429.703	-0.0706637	0.204785	-0.345063	0.730047	0.999676	DOCK3
ENSG00000088543.15	2.4604	0.743945	1.92363	0.386741	0.698948	0.999676	C3orf18
ENSG00000088682.14	544.173	-0.0393391	0.21106	-0.186388	0.85214	0.999676	COQ9
ENSG00000088726.16	2.86023	0.581218	1.96363	0.295992	0.767237	0.999676	TMEM40
ENSG00000088727.12	58.4681	0.279131	0.427638	0.652727	0.513932	0.999676	KIF9
ENSG00000088756.12	121.102	0.0647487	0.334589	0.193517	0.846554	0.999676	ARHGAP28
ENSG00000088766.12	17.6725	-0.460679	0.809466	-0.569115	0.569278	0.999676	CRLS1
ENSG00000088808.18	367.011	-0.0479996	0.213368	-0.224962	0.822009	0.999676	PPP1R13B
ENSG00000088812.18	690.294	0.0172358	0.185149	0.093091	0.925831	0.999676	ATRN
ENSG00000088826.18	81.5985	-0.189112	0.386286	-0.489565	0.624442	0.999676	SMOX
ENSG00000088827.12	2.5229	0.230946	1.90081	0.121499	0.903296	0.999676	SIGLEC1
ENSG00000088832.17	2682.37	-0.197298	0.170946	-1.15415	0.248438	0.999676	FKBP1A
ENSG00000088833.17	585.403	-0.105322	0.190702	-0.552284	0.580754	0.999676	NSFL1C
ENSG00000088836.14	50.5226	0.162446	0.461621	0.351904	0.72491	0.999676	SLC4A11
ENSG00000088854.12	193.445	-0.27966	0.26825	-1.04254	0.297164	0.999676	C20orf194
ENSG00000088876.13	320.654	0.0973468	0.222867	0.436794	0.662261	0.999676	ZNF343
ENSG00000088881.21	89.1168	0.0211897	0.360209	0.0588261	0.953091	0.999676	EBF4
ENSG00000088888.18	1524.76	-0.0448507	0.164371	-0.272863	0.784959	0.999676	MAVS
ENSG00000088899.15	259.15	-0.019379	0.248957	-0.0778406	0.937955	0.999676	LZTS3
ENSG00000088930.8	3169.57	-0.1645	0.156762	-1.04936	0.294012	0.999676	XRN2
ENSG00000088970.16	292.927	0.0329322	0.238751	0.137935	0.890292	0.999676	KIZ
ENSG00000088986.11	1999.58	-0.00232584	0.16659	-0.0139615	0.988861	0.999676	DYNLL1
ENSG00000088992.18	114.286	0.141638	0.33102	0.427883	0.668736	0.999676	TESC
ENSG00000089006.16	1877.22	-0.0721023	0.165026	-0.436915	0.662173	0.999676	SNX5
ENSG00000089009.15	25538.9	0.0195814	0.167791	0.116701	0.907097	0.999676	RPL6
ENSG00000089022.14	876.262	-0.0996069	0.174909	-0.569477	0.569032	0.999676	MAPKAPK5
ENSG00000089041.17	12.1117	-0.784071	0.924462	-0.848137	0.396361	0.999676	P2RX7
ENSG00000089048.14	519.442	-0.0321891	0.200049	-0.160906	0.872167	0.999676	ESF1
ENSG00000089050.16	710.407	-0.0441812	0.197632	-0.223553	0.823105	0.999676	RBBP9
ENSG00000089053.13	2911.68	-0.0153783	0.163514	-0.0940488	0.92507	0.999676	ANAPC5
ENSG00000089057.15	875.2	-0.375516	0.176577	-2.12664	0.0334498	0.999676	SLC23A2
ENSG00000089060.11	95.4036	0.0167602	0.351873	0.0476313	0.96201	0.999676	SLC8B1
ENSG00000089063.15	1367.33	-0.0674395	0.174103	-0.387354	0.698494	0.999676	TMEM230
ENSG00000089091.16	96.3035	-0.0178071	0.345076	-0.0516033	0.958845	0.999676	DZANK1
ENSG00000089094.19	586.473	0.000844752	0.217012	0.00389266	0.996894	0.999676	KDM2B
ENSG00000089101.19	21.1944	0.293589	0.6842	0.429099	0.667851	0.999676	CFAP61
ENSG00000089116.4	0.668314	0.728269	4.04961	0.179837	0.857281	0.999676	LHX5
ENSG00000089123.16	189.486	-0.0711134	0.295963	-0.240278	0.810115	0.999676	TASP1
ENSG00000089127.13	0.33293	2.17055	4.93608	0.43973	0.660132	0.999676	OAS1
ENSG00000089154.11	3742.93	0.0100345	0.157225	0.0638225	0.949112	0.999676	GCN1
ENSG00000089157.16	26316.1	0.0821057	0.154297	0.532129	0.594637	0.999676	RPLP0
ENSG00000089159.16	149.483	-0.385991	0.30764	-1.25468	0.209594	0.999676	PXN
ENSG00000089163.4	38.5208	-0.130397	0.545416	-0.239078	0.811045	0.999676	SIRT4
ENSG00000089169.15	0.670513	0.721657	4.04476	0.178418	0.858395	0.999676	RPH3A
ENSG00000089177.18	285.519	-0.0193532	0.23183	-0.08348	0.93347	0.999676	KIF16B
ENSG00000089195.15	406.975	-0.0721991	0.232014	-0.311185	0.75566	0.999676	TRMT6
ENSG00000089199.10	32.7345	-0.465808	0.564221	-0.825577	0.409044	0.999676	CHGB
ENSG00000089220.5	3508.01	0.0610167	0.15686	0.388988	0.697285	0.999676	PEBP1
ENSG00000089234.16	539.045	-0.167383	0.200476	-0.834926	0.40376	0.999676	BRAP
ENSG00000089248.7	584.037	0.107503	0.20068	0.535692	0.592171	0.999676	ERP29
ENSG00000089250.19	3.1778	-1.68429	1.88101	-0.895414	0.370566	0.999676	NOS1
ENSG00000089280.19	2143.66	0.150887	0.16446	0.917466	0.358898	0.999676	FUS
ENSG00000089289.16	644.951	-0.0429213	0.207972	-0.20638	0.836494	0.999676	IGBP1
ENSG00000089327.15	757.02	0.0113635	0.189818	0.0598652	0.952263	0.999676	FXYD5
ENSG00000089335.21	1475.39	-0.0375997	0.166248	-0.226167	0.821072	0.999676	ZNF302
ENSG00000089351.14	1442.83	0.0862943	0.192089	0.44924	0.653258	0.999676	GRAMD1A
ENSG00000089356.18	0.624382	-0.915033	4.0405	-0.226465	0.820839	0.999676	FXYD3
ENSG00000089486.17	414.319	-0.321564	0.252992	-1.27104	0.203714	0.999676	CDIP1
ENSG00000089505.17	9.49258	0.773485	1.06228	0.728139	0.466529	0.999676	CMTM1
ENSG00000089558.9	13.9245	-0.168721	0.845168	-0.19963	0.84177	0.999676	KCNH4
ENSG00000089597.18	4470.68	-0.125979	0.151254	-0.832893	0.404905	0.999676	GANAB
ENSG00000089639.11	47.1598	-0.15031	0.487701	-0.308202	0.757929	0.999676	GMIP
ENSG00000089682.16	449.338	0.00564554	0.208966	0.0270166	0.978446	0.999676	RBM41
ENSG00000089685.15	2273.87	0.0173232	0.155192	0.111624	0.911121	0.999676	BIRC5
ENSG00000089692.9	7.07221	-0.091282	1.16425	-0.0784039	0.937507	0.999676	LAG3
ENSG00000089693.10	2017.07	0.0283213	0.167655	0.168926	0.865855	0.999676	MLF2
ENSG00000089723.10	141.784	-0.125081	0.295631	-0.4231	0.672222	0.999676	OTUB2
ENSG00000089737.17	2792.03	-0.00979197	0.17008	-0.0575728	0.954089	0.999676	DDX24
ENSG00000089775.11	219.63	-0.207014	0.256912	-0.805775	0.420373	0.999676	ZBTB25
ENSG00000089818.18	487.069	-0.078482	0.208063	-0.377204	0.706022	0.999676	NECAP1
ENSG00000089820.16	21.3558	0.174284	0.734452	0.237298	0.812426	0.999676	ARHGAP4
ENSG00000089847.12	4.33697	-1.16087	1.54567	-0.751047	0.452624	0.999676	ANKRD24
ENSG00000089876.12	716.07	-0.162134	0.19872	-0.815892	0.414562	0.999676	DHX32
ENSG00000089902.10	827.9	-0.382597	0.178359	-2.14509	0.0319455	0.999676	RCOR1
ENSG00000089916.18	767.189	0.0379708	0.181167	0.20959	0.833988	0.999676	GPATCH2L
ENSG00000090006.18	307.152	0.173849	0.318695	0.545503	0.585408	0.999676	LTBP4
ENSG00000090013.11	226.813	0.559108	0.271095	2.0624	0.0391693	0.999676	BLVRB
ENSG00000090020.11	237.586	-0.0266927	0.304926	-0.0875383	0.930244	0.999676	SLC9A1
ENSG00000090054.15	783.834	-0.0934523	0.185272	-0.504405	0.613976	0.999676	SPTLC1
ENSG00000090060.18	5987.48	-0.11011	0.162421	-0.677933	0.497814	0.999676	PAPOLA
ENSG00000090061.17	142.787	-0.308602	0.315867	-0.976998	0.32857	0.999676	CCNK
ENSG00000090097.21	93.4433	-0.021263	0.368554	-0.0576929	0.953993	0.999676	PCBP4
ENSG00000090238.12	74.223	-0.357266	0.389874	-0.916362	0.359477	0.999676	YPEL3
ENSG00000090263.16	549.36	0.0603606	0.225736	0.267395	0.789165	0.999676	MRPS33
ENSG00000090266.13	700.504	0.290928	0.181547	1.6025	0.109046	0.999676	NDUFB2
ENSG00000090273.14	2348.43	0.110499	0.155848	0.709015	0.478315	0.999676	NUDC
ENSG00000090316.16	581.325	0.259027	0.231215	1.12029	0.262591	0.999676	MAEA
ENSG00000090339.9	8.76498	-0.32585	1.06217	-0.306779	0.759012	0.999676	ICAM1
ENSG00000090372.15	1193.26	0.128054	0.20963	0.610858	0.541294	0.999676	STRN4
ENSG00000090376.11	12.0611	1.05486	0.912054	1.15657	0.247447	0.999676	IRAK3
ENSG00000090382.7	0.790847	-0.247798	3.65266	-0.0678404	0.945913	0.999676	LYZ
ENSG00000090432.7	404.777	-0.026572	0.218463	-0.121632	0.90319	0.999676	MUL1
ENSG00000090447.12	381.009	0.129427	0.249876	0.517967	0.604481	0.999676	TFAP4
ENSG00000090470.15	362.138	-0.332487	0.222819	-1.49218	0.135651	0.999676	PDCD7
ENSG00000090487.11	597.1	-0.00800005	0.191875	-0.041694	0.966743	0.999676	SPG21
ENSG00000090520.11	497.356	-0.0605087	0.197689	-0.306081	0.759543	0.999676	DNAJB11
ENSG00000090530.10	85.2876	-0.0353633	0.36561	-0.0967242	0.922945	0.999676	P3H2
ENSG00000090534.20	8.64998	1.25421	1.11077	1.12914	0.258839	0.999676	THPO
ENSG00000090539.15	47.2036	-0.116297	0.498297	-0.233389	0.81546	0.999676	CHRD
ENSG00000090554.13	1.97517	-1.29	2.20929	-0.583897	0.55929	0.999676	FLT3LG
ENSG00000090565.17	464.96	0.109774	0.229107	0.479137	0.631841	0.999676	RAB11FIP3
ENSG00000090581.10	97.4961	0.391188	0.35963	1.08775	0.276705	0.999676	GNPTG
ENSG00000090612.22	515.343	-0.0468196	0.194798	-0.240349	0.81006	0.999676	ZNF268
ENSG00000090615.15	1351.8	0.0553737	0.183039	0.302524	0.762252	0.999676	GOLGA3
ENSG00000090621.14	2102.5	-0.164685	0.167305	-0.984335	0.324951	0.999676	PABPC4
ENSG00000090659.18	0.686875	-2.78318	4.22376	-0.658935	0.509938	0.999676	CD209
ENSG00000090661.12	132.205	-0.050734	0.308592	-0.164404	0.869413	0.999676	CERS4
ENSG00000090674.16	102.61	-0.437715	0.339986	-1.28745	0.197938	0.999676	MCOLN1
ENSG00000090686.16	1563.37	-0.14998	0.165635	-0.90549	0.365206	0.999676	USP48
ENSG00000090776.6	351.105	0.0694248	0.224323	0.309486	0.756952	0.999676	EFNB1
ENSG00000090857.14	622.898	-0.0699507	0.18749	-0.37309	0.709082	0.999676	PDPR
ENSG00000090861.16	2287.68	-0.0219745	0.155746	-0.141092	0.887797	0.999676	AARS1
ENSG00000090863.12	1009.08	-0.164505	0.175381	-0.937985	0.348252	0.999676	GLG1
ENSG00000090889.12	1297.4	-0.0970373	0.169089	-0.573884	0.566046	0.999676	KIF4A
ENSG00000090905.19	1515.41	-0.248302	0.160779	-1.54437	0.1225	0.999676	TNRC6A
ENSG00000090924.15	905.153	-0.0526589	0.190366	-0.276619	0.782072	0.999676	PLEKHG2
ENSG00000090932.11	144.403	0.0865924	0.295019	0.293515	0.769129	0.999676	DLL3
ENSG00000090971.5	323.583	-0.0574443	0.223289	-0.257265	0.796975	0.999676	NAT14
ENSG00000090975.12	73.6266	0.163236	0.401558	0.406505	0.684371	0.999676	PITPNM2
ENSG00000090989.18	311.886	-0.0807568	0.228141	-0.353978	0.723355	0.999676	EXOC1
ENSG00000091009.8	756.561	-0.231652	0.183274	-1.26397	0.206242	0.999676	RBM27
ENSG00000091010.6	3.3096	-0.433391	1.78432	-0.242888	0.808092	0.999676	POU4F3
ENSG00000091039.17	1950.06	-0.00667898	0.166104	-0.0402095	0.967926	0.999676	OSBPL8
ENSG00000091073.19	84.1524	-0.00650493	0.388238	-0.016755	0.986632	0.999676	DTX2
ENSG00000091106.19	11.9676	-0.0680499	0.90069	-0.0755531	0.939775	0.999676	NLRC4
ENSG00000091127.14	1221	-0.0596011	0.171105	-0.34833	0.727592	0.999676	PUS7
ENSG00000091128.13	3.6772	-0.931596	1.74037	-0.535287	0.592451	0.999676	LAMB4
ENSG00000091129.21	937.004	-0.0402811	0.172272	-0.233823	0.815123	0.999676	NRCAM
ENSG00000091136.14	1810.97	-0.0961612	0.156228	-0.615518	0.538213	0.999676	LAMB1
ENSG00000091137.14	14.752	-0.0326923	0.848941	-0.0385095	0.969281	0.999676	SLC26A4
ENSG00000091138.13	4.21762	0.0368068	1.70288	0.0216144	0.982756	0.999676	SLC26A3
ENSG00000091140.14	2489.82	-0.0217871	0.157577	-0.138263	0.890032	0.999676	DLD
ENSG00000091157.13	359.226	-0.124365	0.219875	-0.56562	0.571652	0.999676	WDR7
ENSG00000091164.13	782.217	0.0576021	0.178689	0.322359	0.747181	0.999676	TXNL1
ENSG00000091181.19	6.2001	-0.464838	1.26816	-0.366545	0.713958	0.999676	IL5RA
ENSG00000091262.15	44.0406	-0.23143	0.495866	-0.466719	0.640701	0.999676	ABCC6
ENSG00000091317.8	973.522	-0.138715	0.192285	-0.721405	0.47066	0.999676	CMTM6
ENSG00000091409.15	511.533	-0.265848	0.205504	-1.29364	0.195789	0.999676	ITGA6
ENSG00000091428.18	165.621	-0.053371	0.292093	-0.182719	0.855018	0.999676	RAPGEF4
ENSG00000091436.17	890.581	-0.117047	0.177926	-0.657839	0.510642	0.999676	MAP3K20
ENSG00000091482.8	2.00494	0.850333	2.55653	0.332613	0.739427	0.999676	SMPX
ENSG00000091483.7	616.433	0.0169899	0.196586	0.0864247	0.931129	0.999676	FH
ENSG00000091490.11	450.225	0.016759	0.217553	0.0770339	0.938597	0.999676	SEL1L3
ENSG00000091513.16	8.52745	1.40389	1.1179	1.25583	0.209178	0.999676	TF
ENSG00000091527.15	2489.06	-0.221611	0.160426	-1.38138	0.167161	0.999676	CDV3
ENSG00000091536.19	17.6571	-0.205236	0.75638	-0.271339	0.78613	0.999676	MYO15A
ENSG00000091542.9	2477.02	-0.0967965	0.154471	-0.626633	0.5309	0.999676	ALKBH5
ENSG00000091592.16	5.65162	0.518921	1.30256	0.398384	0.690347	0.999676	NLRP1
ENSG00000091622.16	79.42	0.0880502	0.402102	0.218975	0.82667	0.999676	PITPNM3
ENSG00000091640.8	306.505	0.348281	0.238519	1.46018	0.144241	0.999676	SPAG7
ENSG00000091651.9	940.952	-0.0209063	0.187624	-0.111427	0.911278	0.999676	ORC6
ENSG00000091656.19	553.42	-0.0234216	0.231707	-0.101083	0.919484	0.999676	ZFHX4
ENSG00000091704.10	1.46892	-1.50879	2.65404	-0.568488	0.569704	0.999676	CPA1
ENSG00000091732.17	543.713	-0.157367	0.204232	-0.77053	0.440985	0.999676	ZC3HC1
ENSG00000091831.23	2.79773	1.04794	1.97788	0.529832	0.596228	0.999676	ESR1
ENSG00000091844.8	59.592	-0.289501	0.430545	-0.672406	0.501325	0.999676	RGS17
ENSG00000091879.14	22.4503	0.061283	0.667277	0.0918404	0.926825	0.999676	ANGPT2
ENSG00000091947.10	364.134	0.071485	0.219122	0.326233	0.744248	0.999676	TMEM101
ENSG00000091986.15	57.3624	0.21457	0.433289	0.495212	0.620451	0.999676	CCDC80
ENSG00000092009.10	1.27633	2.12523	2.95305	0.719674	0.471726	0.999676	CMA1
ENSG00000092010.15	402.823	0.108989	0.207315	0.525718	0.599084	0.999676	PSME1
ENSG00000092020.10	223.346	-0.281637	0.268922	-1.04728	0.29497	0.999676	PPP2R3C
ENSG00000092036.18	82.6202	-0.0504871	0.369134	-0.136772	0.891211	0.999676	HAUS4
ENSG00000092051.17	5.27986	-0.0508016	1.34212	-0.0378519	0.969806	0.999676	JPH4
ENSG00000092054.13	0.894818	1.64185	3.53869	0.46397	0.642669	0.999676	MYH7
ENSG00000092067.5	6.87522	0.564821	1.22	0.462966	0.643388	0.999676	CEBPE
ENSG00000092068.20	105.195	-0.240105	0.347975	-0.690005	0.490191	0.999676	SLC7A8
ENSG00000092094.11	250.116	0.243297	0.248862	0.977639	0.328253	0.999676	OSGEP
ENSG00000092096.17	44.471	-0.00993716	0.562524	-0.0176653	0.985906	0.999676	SLC22A17
ENSG00000092098.17	7.48519	0.982254	1.13693	0.863954	0.387613	0.999676	RNF31
ENSG00000092108.21	671.263	0.0583005	0.184251	0.316419	0.751685	0.999676	SCFD1
ENSG00000092140.16	663.093	0.0719492	0.199017	0.361524	0.717708	0.999676	G2E3
ENSG00000092148.13	2126.08	-0.0955505	0.157644	-0.606115	0.544438	0.999676	HECTD1
ENSG00000092199.17	10826.9	0.045404	0.157881	0.287584	0.773665	0.999676	HNRNPC
ENSG00000092200.12	9.09207	-1.15658	1.06287	-1.08816	0.276525	0.999676	RPGRIP1
ENSG00000092201.10	4548.43	-0.0515796	0.157817	-0.326831	0.743796	0.999676	SUPT16H
ENSG00000092203.15	743.261	-0.035372	0.200335	-0.176564	0.859851	0.999676	TOX4
ENSG00000092208.17	302.544	-0.119938	0.246435	-0.486691	0.626478	0.999676	GEMIN2
ENSG00000092295.12	16.4035	-0.185047	0.776157	-0.238414	0.81156	0.999676	TGM1
ENSG00000092330.18	185.627	0.218833	0.278925	0.784559	0.432712	0.999676	TINF2
ENSG00000092377.15	0.955112	0.275638	3.12409	0.0882301	0.929694	0.999676	TBL1Y
ENSG00000092421.16	620.575	-0.189639	0.20667	-0.917593	0.358832	0.999676	SEMA6A
ENSG00000092439.16	1389.46	-0.0966008	0.165804	-0.582621	0.560148	0.999676	TRPM7
ENSG00000092445.12	840.123	0.0801198	0.17952	0.446299	0.655381	0.999676	TYRO3
ENSG00000092470.12	829.993	-0.218801	0.19555	-1.1189	0.263182	0.999676	WDR76
ENSG00000092529.25	9.16041	-0.32436	1.03486	-0.313432	0.753952	0.999676	CAPN3
ENSG00000092531.10	185.357	-0.0919024	0.274266	-0.335085	0.737561	0.999676	SNAP23
ENSG00000092607.15	14.9946	-0.020848	0.810793	-0.0257131	0.979486	0.999676	TBX15
ENSG00000092621.12	3190.03	0.115975	0.15704	0.738511	0.460204	0.999676	PHGDH
ENSG00000092758.18	9.1616	0.859366	1.04722	0.820618	0.411864	0.999676	COL9A3
ENSG00000092820.18	1952.52	-0.15199	0.165054	-0.92085	0.357129	0.999676	EZR
ENSG00000092841.19	2668.38	0.238144	0.154617	1.54022	0.123507	0.999676	MYL6
ENSG00000092847.13	1773.07	-0.0909683	0.157371	-0.57805	0.56323	0.999676	AGO1
ENSG00000092850.12	9.45942	-0.793982	1.02966	-0.771111	0.440641	0.999676	TEKT2
ENSG00000092853.14	2128.25	-0.122006	0.158871	-0.767957	0.442513	0.999676	CLSPN
ENSG00000092871.17	241.029	-0.020088	0.248326	-0.0808934	0.935527	0.999676	RFFL
ENSG00000092929.11	5.7695	0.647066	1.28928	0.501882	0.615751	0.999676	UNC13D
ENSG00000092931.11	293.085	-0.0311973	0.229694	-0.135821	0.891963	0.999676	MFSD11
ENSG00000092964.18	1090.54	-0.230108	0.202694	-1.13525	0.256271	0.999676	DPYSL2
ENSG00000092969.12	63.1386	-0.284253	0.446137	-0.637144	0.524031	0.999676	TGFB2
ENSG00000092978.11	620.949	-0.0649051	0.188586	-0.344167	0.73072	0.999676	GPATCH2
ENSG00000093000.19	2283.41	-0.0805567	0.156279	-0.515468	0.606226	0.999676	NUP50
ENSG00000093009.11	1032.34	0.0950795	0.191176	0.49734	0.618949	0.999676	CDC45
ENSG00000093010.14	406.597	0.232218	0.258281	0.899089	0.368605	0.999676	COMT
ENSG00000093072.18	0.899472	-0.325064	3.5416	-0.0917844	0.926869	0.999676	ADA2
ENSG00000093100.13	7.83574	-0.815656	1.11411	-0.732116	0.464098	0.999676	AC016026.1
ENSG00000093134.15	0.455718	-2.19185	4.57279	-0.479325	0.631707	0.999676	VNN3
ENSG00000093144.19	835.253	-0.0806844	0.177222	-0.455273	0.648913	0.999676	ECHDC1
ENSG00000093167.18	392.637	0.0582227	0.20986	0.277436	0.781445	0.999676	LRRFIP2
ENSG00000093183.14	595.462	-0.0594268	0.189335	-0.313871	0.753619	0.999676	SEC22C
ENSG00000093217.11	207.077	-0.217705	0.258598	-0.841866	0.399863	0.999676	XYLB
ENSG00000094631.21	343.887	-0.212965	0.219281	-0.971195	0.331451	0.999676	HDAC6
ENSG00000094661.3	0.60802	2.81806	4.09579	0.688038	0.491429	0.999676	OR1I1
ENSG00000094755.17	1.45671	1.22513	2.83166	0.432654	0.665266	0.999676	GABRP
ENSG00000094804.12	2266.16	-0.0707189	0.157626	-0.448649	0.653685	0.999676	CDC6
ENSG00000094841.14	201.418	-0.0730867	0.279015	-0.261945	0.793364	0.999676	UPRT
ENSG00000094880.11	1561.01	-0.11661	0.175119	-0.665889	0.505482	0.999676	CDC23
ENSG00000094914.14	1008.17	-0.191972	0.195332	-0.982797	0.325707	0.999676	AAAS
ENSG00000094916.16	5347.15	-0.0170896	0.156349	-0.109304	0.912961	0.999676	CBX5
ENSG00000094963.14	0.561888	0.738067	4.26111	0.17321	0.862486	0.999676	FMO2
ENSG00000094975.14	881.262	-0.131429	0.190737	-0.689057	0.490787	0.999676	SUCO
ENSG00000095002.15	1843.96	-0.156976	0.162737	-0.964599	0.334746	0.999676	MSH2
ENSG00000095015.6	538.095	-0.266659	0.2024	-1.31748	0.187676	0.999676	MAP3K1
ENSG00000095059.16	31.5405	0.308859	0.620884	0.497451	0.618871	0.999676	DHPS
ENSG00000095066.11	106.909	0.180954	0.350607	0.516117	0.605773	0.999676	HOOK2
ENSG00000095110.8	2.94589	1.67229	1.98627	0.841925	0.39983	0.999676	NXPE1
ENSG00000095139.14	2990.88	-0.150607	0.168768	-0.892391	0.372183	0.999676	ARCN1
ENSG00000095203.14	214.488	-0.268639	0.268299	-1.00127	0.316697	0.999676	EPB41L4B
ENSG00000095209.12	765.187	-0.0257294	0.187934	-0.136907	0.891105	0.999676	TMEM38B
ENSG00000095261.14	4.26226	0.144986	1.48814	0.0974278	0.922387	0.999676	PSMD5
ENSG00000095303.17	3.15019	-0.304406	1.86302	-0.163394	0.870208	0.999676	PTGS1
ENSG00000095319.14	2690.56	-0.108607	0.151501	-0.716871	0.473454	0.999676	NUP188
ENSG00000095321.17	50.6776	0.290806	0.4816	0.603832	0.545956	0.999676	CRAT
ENSG00000095370.20	56.9048	-0.183136	0.437841	-0.418272	0.675748	0.999676	SH2D3C
ENSG00000095380.11	426.104	0.0508981	0.207504	0.245287	0.806235	0.999676	NANS
ENSG00000095383.20	18.4663	-0.0596801	0.735741	-0.0811157	0.93535	0.999676	TBC1D2
ENSG00000095397.16	74.5331	0.2264	0.413702	0.547255	0.584204	0.999676	WHRN
ENSG00000095464.10	6.37658	-1.04869	1.24111	-0.844966	0.39813	0.999676	PDE6C
ENSG00000095485.18	729.628	0.0351846	0.18451	0.190692	0.848767	0.999676	CWF19L1
ENSG00000095539.15	47.6586	0.337995	0.47498	0.711599	0.476713	0.999676	SEMA4G
ENSG00000095564.14	2131.19	-0.113706	0.158292	-0.718333	0.472552	0.999676	BTAF1
ENSG00000095574.12	576.446	-0.157335	0.235321	-0.668597	0.503752	0.999676	IKZF5
ENSG00000095585.17	6.15347	0.47381	1.2695	0.373225	0.708981	0.999676	BLNK
ENSG00000095587.9	19.9384	0.0387928	0.725034	0.0535048	0.95733	0.999676	TLL2
ENSG00000095596.12	13.8217	0.469905	0.859566	0.546677	0.5846	0.999676	CYP26A1
ENSG00000095627.9	0.834779	1.35726	3.43073	0.395618	0.692387	0.999676	TDRD1
ENSG00000095637.22	290.371	-0.153387	0.244306	-0.627847	0.530104	0.999676	SORBS1
ENSG00000095713.14	44.4644	-0.292032	0.511962	-0.570417	0.568395	0.999676	CRTAC1
ENSG00000095739.11	267.912	-0.185982	0.246903	-0.753259	0.451294	0.999676	BAMBI
ENSG00000095752.7	6.18399	-0.358714	1.24688	-0.287689	0.773585	0.999676	IL11
ENSG00000095777.17	230.918	-0.0344873	0.255924	-0.134756	0.892805	0.999676	MYO3A
ENSG00000095787.23	3594.36	-0.246952	0.148735	-1.66034	0.0968452	0.999676	WAC
ENSG00000095794.19	455.082	-0.154134	0.204759	-0.752758	0.451596	0.999676	CREM
ENSG00000095906.17	554.395	0.422367	0.571416	0.739159	0.45981	0.999676	NUBP2
ENSG00000095932.7	0.913634	-3.195	3.44718	-0.926845	0.354007	0.999676	SMIM24
ENSG00000095951.17	839.395	-0.0631373	0.175424	-0.359912	0.718913	0.999676	HIVEP1
ENSG00000096060.14	1040.98	-0.221646	0.170531	-1.29974	0.193689	0.999676	FKBP5
ENSG00000096063.16	3362.84	-0.0234877	0.176845	-0.132815	0.89434	0.999676	SRPK1
ENSG00000096070.19	750.067	-0.0942193	0.202862	-0.46445	0.642325	0.999676	BRPF3
ENSG00000096080.11	184.521	0.207697	0.274648	0.75623	0.449511	0.999676	MRPS18A
ENSG00000096088.16	1.79674	-0.222951	2.46794	-0.0903389	0.928018	0.999676	PGC
ENSG00000096092.6	168.499	0.0749752	0.2779	0.269792	0.78732	0.999676	TMEM14A
ENSG00000096093.16	452.057	-0.132163	0.216365	-0.610835	0.541309	0.999676	EFHC1
ENSG00000096384.20	18998.9	-0.0723776	0.1508	-0.479958	0.631257	0.999676	HSP90AB1
ENSG00000096395.11	2.25246	-0.843375	2.23259	-0.377755	0.705612	0.999676	MLN
ENSG00000096401.8	2794.43	-0.017118	0.152652	-0.112137	0.910715	0.999676	CDC5L
ENSG00000096433.11	1434.44	-0.0583711	0.179893	-0.324477	0.745577	0.999676	ITPR3
ENSG00000096654.15	469.809	-0.0341634	0.207606	-0.164559	0.869291	0.999676	ZNF184
ENSG00000096696.14	2698.25	-0.0997564	0.192209	-0.519	0.603761	0.999676	DSP
ENSG00000096717.12	844.792	-0.0603039	0.235443	-0.25613	0.797851	0.999676	SIRT1
ENSG00000096746.17	1698.27	-0.0043499	0.165835	-0.0262302	0.979074	0.999676	HNRNPH3
ENSG00000096872.16	212.375	-0.028298	0.257234	-0.110009	0.912403	0.999676	IFT74
ENSG00000096968.14	105.477	-0.0506474	0.337525	-0.150055	0.880721	0.999676	JAK2
ENSG00000096996.16	1.51726	-0.681952	2.47001	-0.276093	0.782477	0.999676	IL12RB1
ENSG00000097007.19	1143.72	0.00891853	0.177932	0.0501232	0.960024	0.999676	ABL1
ENSG00000097021.19	849.82	0.286913	0.219268	1.3085	0.190702	0.999676	ACOT7
ENSG00000097033.14	1606.06	-0.105468	0.160966	-0.655217	0.512328	0.999676	SH3GLB1
ENSG00000097046.13	1562.63	-0.185058	0.175794	-1.0527	0.292481	0.999676	CDC7
ENSG00000097096.9	379.632	-0.0596128	0.22129	-0.269388	0.787631	0.999676	SYDE2
ENSG00000099139.14	278.963	-0.167217	0.253238	-0.660316	0.509051	0.999676	PCSK5
ENSG00000099194.6	8147.71	-0.227506	0.153849	-1.47876	0.139206	0.999676	SCD
ENSG00000099203.7	68.0782	0.239451	0.448029	0.534454	0.593027	0.999676	TMED1
ENSG00000099204.20	1390.16	-0.0340011	0.169369	-0.200752	0.840892	0.999676	ABLIM1
ENSG00000099219.14	613.551	-0.0474007	0.191979	-0.246906	0.804981	0.999676	ERMP1
ENSG00000099246.17	991.138	0.123424	0.173321	0.712112	0.476396	0.999676	RAB18
ENSG00000099250.18	729.394	-0.169145	0.19132	-0.884095	0.376645	0.999676	NRP1
ENSG00000099251.14	82.0791	-0.210831	0.384979	-0.547643	0.583937	0.999676	HSD17B7P2
ENSG00000099256.19	4.08603	0.63226	1.50967	0.418808	0.675356	0.999676	PRTFDC1
ENSG00000099260.11	2.38256	-2.31542	2.18352	-1.0604	0.288961	0.999676	PALMD
ENSG00000099282.10	176.775	0.0965876	0.275792	0.35022	0.726174	0.999676	TSPAN15
ENSG00000099284.14	632.406	0.12245	0.19272	0.635381	0.52518	0.999676	MACROH2A2
ENSG00000099290.17	994.786	-0.0821564	0.171928	-0.477854	0.632754	0.999676	WASHC2A
ENSG00000099308.10	124.506	-0.263476	0.348888	-0.755188	0.450136	0.999676	MAST3
ENSG00000099326.9	289.923	0.00345731	0.24543	0.0140868	0.988761	0.999676	MZF1
ENSG00000099330.9	73.5997	-0.0984898	0.397007	-0.248081	0.804072	0.999676	OCEL1
ENSG00000099331.13	541.052	0.227327	0.262244	0.866854	0.386022	0.999676	MYO9B
ENSG00000099337.5	11.9877	0.454019	0.906873	0.500642	0.616623	0.999676	KCNK6
ENSG00000099338.23	31.2094	-0.0680527	0.577574	-0.117825	0.906206	0.999676	CATSPERG
ENSG00000099341.11	4089.02	0.117549	0.162058	0.725349	0.468238	0.999676	PSMD8
ENSG00000099364.16	398.177	0.20617	0.286532	0.719534	0.471812	0.999676	FBXL19
ENSG00000099365.11	10.4123	-0.676892	0.977386	-0.692553	0.48859	0.999676	STX1B
ENSG00000099377.14	9.52796	0.289449	1.01462	0.285278	0.775431	0.999676	HSD3B7
ENSG00000099381.18	575.709	0.241004	0.520027	0.463445	0.643046	0.999676	SETD1A
ENSG00000099385.11	172.37	0.404646	0.275216	1.47028	0.141485	0.999676	BCL7C
ENSG00000099617.4	20.503	-0.105034	0.717938	-0.146299	0.883685	0.999676	EFNA2
ENSG00000099622.14	1384.96	0.0943427	0.183487	0.514166	0.607136	0.999676	CIRBP
ENSG00000099624.8	233.252	0.642358	0.798053	0.804907	0.420873	0.999676	ATP5F1D
ENSG00000099625.13	53.4983	0.616313	0.534465	1.15314	0.248853	0.999676	CBARP
ENSG00000099715.14	0.834779	1.35726	3.43073	0.395618	0.692387	0.999676	PCDH11Y
ENSG00000099769.6	4.41482	0.465135	1.54401	0.30125	0.763223	0.999676	IGFALS
ENSG00000099783.12	2387.57	0.235448	0.226995	1.03724	0.299624	0.999676	HNRNPM
ENSG00000099785.10	59.9043	0.563936	0.423344	1.3321	0.182827	0.999676	MARCHF2
ENSG00000099795.7	470.654	0.628044	0.554348	1.13294	0.257239	0.999676	NDUFB7
ENSG00000099797.15	1490.18	-0.134765	0.168035	-0.802003	0.422551	0.999676	TECR
ENSG00000099800.8	1026.23	0.403505	0.213226	1.89238	0.05844	0.999676	TIMM13
ENSG00000099804.9	404.822	0.302567	0.265854	1.1381	0.25508	0.999676	CDC34
ENSG00000099810.21	845.505	-0.117131	0.183187	-0.639407	0.522558	0.999676	MTAP
ENSG00000099812.9	2.26223	-2.53201	2.3192	-1.09176	0.274938	0.999676	MISP
ENSG00000099814.16	531.935	0.365022	0.270924	1.34732	0.177877	0.999676	CEP170B
ENSG00000099817.12	1342.05	0.393647	0.225728	1.7439	0.0811766	0.999676	POLR2E
ENSG00000099821.14	434.434	0.29986	0.282548	1.06127	0.288567	0.999676	POLRMT
ENSG00000099822.3	106.384	0.144481	0.345597	0.418062	0.675902	0.999676	HCN2
[truncated: 33,486 more rows]
