# Supplementary material for: Spatiotemporal, optogenetic control of gene expression in organoids
Source: Nat Methods. 2023 Sep 21;20(10):1544–52. doi: 10.1038/s41592-023-01986-w (PMC10555836; doi:10.1038/s41592-023-01986-w)
Supplement: Supplementary file 8 — Data points for Fig. 1d,e. [file 41592_2023_1986_MOESM8_ESM.xlsx]

## Sheet: 1d
Experiment	Time	Promoter	Light	sgRNA	Mean_Intensity
scptscasrx	06h	CaSP1	lit	NT	4.11527210644856
scptscasrx	06h	CaSP1	lit	NT	5.0355038838622
scptscasrx	06h	CaSP1	lit	NT	4.71579808596864
scptscasrx	06h	CaSP1	lit	CasRx	29.3391974734744
scptscasrx	06h	CaSP1	lit	CasRx	36.6528115178862
scptscasrx	06h	CaSP1	lit	CasRx	35.6674646754972
scptscasrx	06h	CaSP2	lit	NT	3.84178883355166
scptscasrx	06h	CaSP2	lit	NT	5.27376999485688
scptscasrx	06h	CaSP2	lit	NT	3.31041321880832
scptscasrx	06h	CaSP2	lit	CasRx	12.2335616157824
scptscasrx	06h	CaSP2	lit	CasRx	12.269879313994
scptscasrx	06h	CaSP2	lit	CasRx	11.8045358778173
scptscasrx	06h	Gal4/UAS	lit	NT	4.1055507023818
scptscasrx	06h	Gal4/UAS	lit	NT	5.13198423365681
scptscasrx	06h	Gal4/UAS	lit	NT	4.68645045105013
scptscasrx	06h	Gal4/UAS	lit	CasRx	4.98873109071082
scptscasrx	06h	Gal4/UAS	lit	CasRx	5.33099788294798
scptscasrx	06h	Gal4/UAS	lit	CasRx	5.27597106747577
scptscasrx	12h	CaSP1	lit	NT	3.80216952641167
scptscasrx	12h	CaSP1	lit	NT	4.26017605385872
scptscasrx	12h	CaSP1	lit	NT	3.92689697481535
scptscasrx	12h	CaSP1	lit	CasRx	84.9404928992172
scptscasrx	12h	CaSP1	lit	CasRx	105.547301602688
scptscasrx	12h	CaSP1	lit	CasRx	109.548117932954
scptscasrx	12h	CaSP2	lit	NT	3.15652155820437
scptscasrx	12h	CaSP2	lit	NT	4.64774825750134
scptscasrx	12h	CaSP2	lit	NT	3.41184598199544
scptscasrx	12h	CaSP2	lit	CasRx	35.937096071311
scptscasrx	12h	CaSP2	lit	CasRx	31.6406023192406
scptscasrx	12h	CaSP2	lit	CasRx	34.4521057444342
scptscasrx	12h	Gal4/UAS	lit	NT	3.32453676811286
scptscasrx	12h	Gal4/UAS	lit	NT	5.77414717021753
scptscasrx	12h	Gal4/UAS	lit	NT	4.17103261279373
scptscasrx	12h	Gal4/UAS	lit	CasRx	11.2493153097027
scptscasrx	12h	Gal4/UAS	lit	CasRx	10.3353199047093
scptscasrx	12h	Gal4/UAS	lit	CasRx	11.7805075017278
scptscasrx	25h	CaSP1	lit	NT	5.535
scptscasrx	25h	CaSP1	lit	NT	5.214
scptscasrx	25h	CaSP1	lit	NT	5.673
scptscasrx	25h	CaSP1	lit	CasRx	352.714
scptscasrx	25h	CaSP1	lit	CasRx	427.33
scptscasrx	25h	CaSP1	lit	CasRx	468.303
scptscasrx	25h	CaSP2	lit	NT	4.786
scptscasrx	25h	CaSP2	lit	NT	5.03
scptscasrx	25h	CaSP2	lit	NT	4.487
scptscasrx	25h	CaSP2	lit	CasRx	157.244
scptscasrx	25h	CaSP2	lit	CasRx	157.945
scptscasrx	25h	CaSP2	lit	CasRx	200.354
scptscasrx	25h	Gal4/UAS	lit	NT	6.402
scptscasrx	25h	Gal4/UAS	lit	NT	6.308
scptscasrx	25h	Gal4/UAS	lit	NT	6.058
scptscasrx	25h	Gal4/UAS	lit	CasRx	73.882
scptscasrx	25h	Gal4/UAS	lit	CasRx	63.006
scptscasrx	25h	Gal4/UAS	lit	CasRx	67.979
scptscasrx	50h	CaSP1	dark	NT	22.809
scptscasrx	50h	CaSP1	dark	NT	22.504
scptscasrx	50h	CaSP1	dark	NT	24.231
scptscasrx	50h	CaSP1	dark	CasRx	171.577
scptscasrx	50h	CaSP1	dark	CasRx	173.567
scptscasrx	50h	CaSP1	dark	CasRx	168.571
scptscasrx	50h	CaSP1	lit	NT	10.667
scptscasrx	50h	CaSP1	lit	NT	9.703
scptscasrx	50h	CaSP1	lit	NT	10.018
scptscasrx	50h	CaSP1	lit	CasRx	854.982
scptscasrx	50h	CaSP1	lit	CasRx	1057.032
scptscasrx	50h	CaSP1	lit	CasRx	1158.239
scptscasrx	50h	CaSP2	dark	NT	21.455
scptscasrx	50h	CaSP2	dark	NT	21.921
scptscasrx	50h	CaSP2	dark	NT	22.13
scptscasrx	50h	CaSP2	dark	CasRx	23.109
scptscasrx	50h	CaSP2	dark	CasRx	51.637
scptscasrx	50h	CaSP2	dark	CasRx	52.913
scptscasrx	50h	CaSP2	lit	NT	7.013
scptscasrx	50h	CaSP2	lit	NT	9.151
scptscasrx	50h	CaSP2	lit	NT	6.434
scptscasrx	50h	CaSP2	lit	CasRx	380.861
scptscasrx	50h	CaSP2	lit	CasRx	422.573
scptscasrx	50h	CaSP2	lit	CasRx	551.271
scptscasrx	50h	Gal4/UAS	dark	NT	22.195
scptscasrx	50h	Gal4/UAS	dark	NT	20.777
scptscasrx	50h	Gal4/UAS	dark	NT	20.412
scptscasrx	50h	Gal4/UAS	dark	CasRx	35.25
scptscasrx	50h	Gal4/UAS	dark	CasRx	37.93
scptscasrx	50h	Gal4/UAS	dark	CasRx	45.353
scptscasrx	50h	Gal4/UAS	lit	NT	7.298
scptscasrx	50h	Gal4/UAS	lit	NT	6.681
scptscasrx	50h	Gal4/UAS	lit	NT	6.533
scptscasrx	50h	Gal4/UAS	lit	CasRx	275.222
scptscasrx	50h	Gal4/UAS	lit	CasRx	248.732
scptscasrx	50h	Gal4/UAS	lit	CasRx	274.035

## Sheet: 1e
Mean	Promoter	Time	Light	DOX
92.83	PA-TetON	00h	lit	dox
70.736	PA-TetON	12h	lit	dox
86.092	PA-TetON	24h	dark	dox
156.808	PA-TetON	24h	lit	dox
65.249	PA-TetON	06h	lit	dox
61.972	PA-TetON	00h	lit	no dox
57.018	PA-TetON	12h	lit	no dox
80.282	PA-TetON	24h	dark	no dox
64.329	PA-TetON	24h	lit	no dox
52.822	PA-TetON	06h	lit	no dox
84.715	PA-TetON	00h	lit	no dox
57.123	PA-TetON	12h	lit	no dox
80.585	PA-TetON	24h	dark	no dox
63.866	PA-TetON	24h	lit	no dox
54.984	PA-TetON	06h	lit	no dox
84.44	PA-TetON	00h	lit	no dox
58.119	PA-TetON	12h	lit	no dox
72.39	PA-TetON	24h	dark	no dox
66.261	PA-TetON	24h	lit	no dox
58.772	PA-TetON	06h	lit	no dox
89.002	PA-TetON	00h	lit	no dox
87.32	PA-TetON	12h	lit	no dox
89.4	PA-TetON	24h	dark	no dox
87.159	PA-TetON	24h	lit	no dox
66.508	PA-TetON	06h	lit	no dox
76.253	PA-TetON	00h	lit	dox
64.508	PA-TetON	12h	lit	dox
69.417	PA-TetON	24h	dark	dox
152.567	PA-TetON	24h	lit	dox
58.361	PA-TetON	06h	lit	dox
73.556	PA-TetON	00h	lit	dox
71.025	PA-TetON	12h	lit	dox
56.063	PA-TetON	24h	dark	dox
168.9	PA-TetON	24h	lit	dox
58.263	PA-TetON	06h	lit	dox
90.117	PA-TetON	00h	lit	dox
83.495	PA-TetON	12h	lit	dox
65.397	PA-TetON	24h	dark	dox
171.849	PA-TetON	24h	lit	dox
61.704	PA-TetON	06h	lit	dox
78.939	PA-Cre/Lox	00h	lit	dox
89.007	PA-Cre/Lox	12h	lit	dox
76.848	PA-Cre/Lox	24h	dark	dox
124.37	PA-Cre/Lox	24h	lit	dox
76.638	PA-Cre/Lox	06h	lit	dox
79.286	PA-Cre/Lox	00h	lit	no dox
59.718	PA-Cre/Lox	12h	lit	no dox
75.6	PA-Cre/Lox	24h	dark	no dox
72.939	PA-Cre/Lox	24h	lit	no dox
58.18	PA-Cre/Lox	06h	lit	no dox
87.693	PA-Cre/Lox	00h	lit	no dox
61.504	PA-Cre/Lox	12h	lit	no dox
62.732	PA-Cre/Lox	24h	dark	no dox
73.138	PA-Cre/Lox	24h	lit	no dox
62.852	PA-Cre/Lox	06h	lit	no dox
78.043	PA-Cre/Lox	00h	lit	no dox
62.471	PA-Cre/Lox	12h	lit	no dox
57.02	PA-Cre/Lox	24h	dark	no dox
68.248	PA-Cre/Lox	24h	lit	no dox
66.062	PA-Cre/Lox	06h	lit	no dox
74.862	PA-Cre/Lox	00h	lit	no dox
59.479	PA-Cre/Lox	12h	lit	no dox
65.826	PA-Cre/Lox	24h	dark	no dox
59.623	PA-Cre/Lox	24h	lit	no dox
68.069	PA-Cre/Lox	06h	lit	no dox
78.888	PA-Cre/Lox	00h	lit	dox
77.833	PA-Cre/Lox	12h	lit	dox
65.865	PA-Cre/Lox	24h	dark	dox
143.838	PA-Cre/Lox	24h	lit	dox
63.013	PA-Cre/Lox	06h	lit	dox
81.52	PA-Cre/Lox	00h	lit	dox
85.157	PA-Cre/Lox	12h	lit	dox
66.929	PA-Cre/Lox	24h	dark	dox
136.919	PA-Cre/Lox	24h	lit	dox
71.63	PA-Cre/Lox	06h	lit	dox
74.669	PA-Cre/Lox	00h	lit	dox
91.402	PA-Cre/Lox	12h	lit	dox
77.499	PA-Cre/Lox	24h	dark	dox
115.479	PA-Cre/Lox	24h	lit	dox
72.2	PA-Cre/Lox	06h	lit	dox
