# Supplementary material for: Spatiotemporal, optogenetic control of gene expression in organoids
Source: Nat Methods. 2023 Sep 21;20(10):1544–52. doi: 10.1038/s41592-023-01986-w (PMC10555836; doi:10.1038/s41592-023-01986-w)
Supplement: Supplementary file 9 — Data points for Fig. 2d,f and Extended Data Fig. 2c. [file 41592_2023_1986_MOESM9_ESM.xlsx]

## Sheet: 2d_ext2c
x	y	induced	distance	experiment	normalized.NeonGreen
67.68	31.281	Other	349.602774675774	Exp. 1	0.80281356915525
122.279	31.281	Other	318.362770518162	Exp. 1	0.7605606565269
176.878	31.281	Other	294.023313437897	Exp. 1	0.629105093267884
231.476	31.281	Other	278.400385842046	Exp. 1	0.59154694870935
286.075	31.281	Other	272.994	Exp. 1	0.751171120387267
340.674	31.281	Other	278.400385842046	Exp. 1	0.549294036081
395.842	31.281	Other	294.235481077657	Exp. 1	0.489338021243723
451.009	31.281	Other	318.949758413453	Exp. 1	0.446007081240884
505.608	31.281	Other	350.314804318915	Exp. 1	0.3943646324729
557.932	31.281	Other	385.268675712158	Exp. 1	0.498850995632343
67.68	85.879	Other	308.857878062063	Exp. 1	0.765255424596717
122.279	85.879	Other	272.994400001172	Exp. 1	0.558683572220633
176.878	85.879	Other	244.173703795065	Exp. 1	0.6056312529188
231.476	85.879	Other	225.117444053099	Exp. 1	0.53520973187155
286.075	85.879	Other	218.396	Exp. 1	0.441312313171067
340.674	85.879	Other	225.117444053099	Exp. 1	0.342722183704917
395.842	85.879	Other	244.429145367323	Exp. 1	0.250291622863233
451.009	85.879	Other	273.678711579838	Exp. 1	0.427228008961617
505.608	85.879	Other	309.663609268186	Exp. 1	0.319248343355833
557.932	85.879	Other	348.71627616875	Exp. 1	0.355168873811135
67.68	140.478	Other	272.994200000659	Exp. 1	0.558683572220633
122.279	140.478	Other	231.643231770324	Exp. 1	0.43661754510125
176.878	140.478	Other	196.85893939062	Exp. 1	0.511735891522467
231.476	140.478	Other	172.657197967533	Exp. 1	0.384975096333267
286.075	140.478	Other	163.797	Exp. 1	0.389669864403083
340.674	140.478	Other	172.657197967533	Exp. 1	0.347416951774734
395.842	140.478	Other	197.175686883551	Exp. 1	0.264083789883413
451.009	140.478	Other	232.449309667721	Exp. 1	0.4225332408918
505.608	140.478	Other	273.905449558785	Exp. 1	0.192487548166633
557.932	140.478	Other	317.388855598302	Exp. 1	0.237143392041936
67.68	195.077	Other	244.173256580241	Exp. 1	0.46478615352015
122.279	195.077	Other	196.858662039546	Exp. 1	0.361501255984184
176.878	195.077	Other	154.428585478855	Exp. 1	0.4225332408918
231.476	195.077	Other	122.087075503511	Exp. 1	0.2112666204459
286.075	195.077	Other	109.198	Exp. 1	0.375585560193633
340.674	195.077	Other	122.087075503511	Exp. 1	0.370890792123817
395.842	195.077	Other	154.832159104625	Exp. 1	0.305456176335653
451.009	195.077	Other	197.8065407412	Exp. 1	0.258214301144067
505.608	195.077	Other	245.191641972152	Exp. 1	0.286382909562967
557.932	195.077	Other	292.968311687459	Exp. 1	0.298720562549247
67.68	249.676	Other	225.116473910729	Exp. 1	0.375585560193633
122.279	249.676	Other	172.656249284525	Exp. 1	0.403754168612533
176.878	249.676	Other	122.086181077139	Exp. 1	0.431922777031433
231.476	249.676	Other	77.2146462920086	Exp. 1	0.192487548166633
286.075	249.676	Other	54.599	Exp. 1	0.178403243957183
340.674	249.676	Other	77.2146462920086	Exp. 1	0.173708475887367
395.842	249.676	Other	122.596268662631	Exp. 1	0.0710078527299397
451.009	249.676	Other	173.736222927172	Exp. 1	0.230045692725167
505.608	249.676	Other	226.220664153388	Exp. 1	0.183098012027
557.932	249.676	Other	277.285555429777	Exp. 1	0.0985901294661502
67.68	304.275	Other	218.395	Exp. 1	0.356806487914367
122.279	304.275	Other	163.796	Exp. 1	0.389669864403083
176.878	304.275	Other	109.197	Exp. 1	0.28168814149315
231.476	304.275	Other	54.599	Exp. 1	0.19718231623645
286.075	304.275	Induced	0	Exp. 1	1
340.674	304.275	Other	54.599	Exp. 1	0.0892005933265168
395.842	304.275	Other	109.767	Exp. 1	0.204321161636215
451.009	304.275	Other	164.934	Exp. 1	0.244129996934617
505.608	304.275	Other	219.533	Exp. 1	0.103284897535967
557.932	304.275	Other	271.857	Exp. 1	0.160169357277611
67.68	359.443	Other	225.255153656914	Exp. 1	0.287070049148996
122.279	359.443	Other	172.837026820065	Exp. 1	0.162948775183974
176.878	359.443	Other	122.341706024561	Exp. 1	0.277873899599443
231.476	359.443	Other	77.618032859639	Exp. 1	0.241097530617829
286.075	359.443	Other	55.168	Exp. 1	0.231903438372426
340.674	359.443	Other	77.618032859639	Exp. 1	0.172142867429378
395.842	359.443	Other	122.850732651458	Exp. 1	0.210737893279405
451.009	359.443	Other	173.915877883533	Exp. 1	0.29626208409025
505.608	359.443	Other	226.358667413024	Exp. 1	0.126172406202361
557.932	359.443	Other	277.398155496752	Exp. 1	0.13044954152977
67.68	414.61	Other	244.683853676535	Exp. 1	0.28168814149315
122.279	414.61	Other	197.491624736342	Exp. 1	0.19718231623645
176.878	414.61	Other	155.234651524716	Exp. 1	0.291077677632783
231.476	414.61	Other	123.105089358645	Exp. 1	0.136150331328833
286.075	414.61	Other	110.335	Exp. 1	0.150234635538283
340.674	414.61	Other	123.105089358645	Exp. 1	0.215961388515717
395.842	414.61	Other	155.636134987991	Exp. 1	0.107784221711554
451.009	414.61	Other	198.436479965252	Exp. 1	0.314553575286017
505.608	414.61	Other	245.700122739082	Exp. 1	0.19718231623645
557.932	414.61	Other	293.39400245063	Exp. 1	0.24740522514108
67.68	469.209	Other	273.677913579083	Exp. 1	0.2394352288648
122.279	469.209	Other	232.448605011947	Exp. 1	0.248826822308583
176.878	469.209	Other	197.805988698522	Exp. 1	0.305164039146383
231.476	469.209	Other	173.736222927172	Exp. 1	0.22535092465535
286.075	469.209	Other	164.934	Exp. 1	0.201877084306267
340.674	469.209	Other	173.736222927172	Exp. 1	0.28168814149315
395.842	469.209	Other	198.121222096473	Exp. 1	0.144560590693167
451.009	469.209	Other	233.251899696444	Exp. 1	0.2676038372837
505.608	469.209	Other	274.586894161029	Exp. 1	0.16901370781755
557.932	469.209	Other	317.977126229231	Exp. 1	0.165300273827182
67.68	523.808	Other	309.662904000463	Exp. 1	0.12675873788505
122.279	523.808	Other	273.904851554331	Exp. 1	0.1549294036081
176.878	523.808	Other	245.191196616029	Exp. 1	0.178403243957183
231.476	523.808	Other	226.220664153388	Exp. 1	0.178403243957183
286.075	523.808	Other	219.533	Exp. 1	0.0938953613963334
340.674	523.808	Other	226.220664153388	Exp. 1	0
395.842	523.808	Other	245.445579259436	Exp. 1	0.172142867429378
451.009	523.808	Other	274.586894161029	Exp. 1	0.230045692725167
505.608	523.808	Other	310.466545988453	Exp. 1	0.2394352288648
557.932	523.808	Other	349.429487218809	Exp. 1	0.175564164230476
73.936	37.537	Other	734.553007087303	Exp. 2	0.17686170212766
128.535	37.537	Other	699.206954915353	Exp. 2	0.193104103343465
183.134	37.537	Other	666.464337369225	Exp. 2	0.198423252279635
237.733	37.537	Other	636.726913024728	Exp. 2	0.150835866261398
292.332	37.537	Other	610.434035876932	Exp. 2	0.174202127659574
346.931	37.537	Other	588.04792674237	Exp. 2	0.208301671732523
401.53	37.537	Other	570.029049906231	Exp. 2	0.181420972644377
456.129	37.537	Other	556.801556149047	Exp. 2	0.195953647416413
510.728	37.537	Other	548.712064497401	Exp. 2	0.21637537993921
565.326	37.537	Other	545.989	Exp. 2	0.175151975683891
619.925	37.537	Other	548.712164000398	Exp. 2	0.197948328267477
674.524	37.537	Other	556.801752264664	Exp. 2	0.187689969604863
729.123	37.537	Other	570.029337253794	Exp. 2	0.148176291793313
784.86	37.537	Other	588.471889963318	Exp. 2	0.179996200607903
840.596	37.537	Other	611.455281292917	Exp. 2	0.180471124620061
895.195	37.537	Other	637.900889858291	Exp. 2	0.187689969604863
949.794	37.537	Other	667.772140138386	Exp. 2	0.189494680851064
1004.393	37.537	Other	700.631014593274	Exp. 2	0.191299392097264
1058.992	37.537	Other	736.077514720427	Exp. 2	0.169737841945289
1113.591	37.537	Other	773.756097453196	Exp. 2	0.130224164133739
73.936	92.136	Other	694.930402414515	Exp. 2	0.225398936170213
128.535	92.136	Other	657.457610634328	Exp. 2	0.17686170212766
183.134	92.136	Other	622.522977057072	Exp. 2	0.182085866261398
237.733	92.136	Other	590.57709551675	Exp. 2	0.2334726443769
292.332	92.136	Other	562.129750267676	Exp. 2	0.181420972644377
346.931	92.136	Other	537.736467170491	Exp. 2	0.191299392097264
401.53	92.136	Other	517.970328991922	Exp. 2	0.228438449848024
456.129	92.136	Other	503.376714706789	Exp. 2	0.21286094224924
510.728	92.136	Other	494.413868842693	Exp. 2	0.188544832826748
565.326	92.136	Other	491.39	Exp. 2	0.163468844984802
619.925	92.136	Other	494.413979273442	Exp. 2	0.151785714285714
674.524	92.136	Other	503.376931636721	Exp. 2	0.13915273556231
729.123	92.136	Other	517.970645219399	Exp. 2	0.192154255319149
784.86	92.136	Other	538.20006434039	Exp. 2	0.204977203647416
840.596	92.136	Other	563.238586213693	Exp. 2	0.13563829787234
895.195	92.136	Other	591.842622038156	Exp. 2	0.189494680851064
949.794	92.136	Other	623.922891969833	Exp. 2	0.220934650455927
1004.393	92.136	Other	658.971898178519	Exp. 2	0.162518996960486
1058.992	92.136	Other	696.541636699487	Exp. 2	0.144566869300912
1113.591	92.136	Other	736.246319057012	Exp. 2	0.106857902735562
73.936	146.735	Other	657.457610634328	Exp. 2	0.276595744680851
128.535	146.735	Other	617.715756122506	Exp. 2	0.140102583586626
183.134	146.735	Other	580.393920148204	Exp. 2	0.177811550151976
237.733	146.735	Other	545.988600000037	Exp. 2	0.155395136778115
292.332	146.735	Other	515.084557832013	Exp. 2	0.140102583586626
346.931	146.735	Other	488.346960373462	Exp. 2	0.130224164133739
401.53	146.735	Other	466.49277303834	Exp. 2	0.181420972644377
456.129	146.735	Other	450.23367542866	Exp. 2	0.194148936170213
510.728	146.735	Other	440.190094487597	Exp. 2	0.174202127659574
565.326	146.735	Other	436.791	Exp. 2	0.137443009118541
619.925	146.735	Other	440.190218521493	Exp. 2	0.191299392097264
674.524	146.735	Other	450.233917963762	Exp. 2	0.197568389057751
729.123	146.735	Other	466.493124161546	Exp. 2	0.193104103343465
784.86	146.735	Other	488.857397240749	Exp. 2	0.198043313069909
840.596	146.735	Other	516.294441749086	Exp. 2	0.152640577507599
895.195	146.735	Other	547.357227815619	Exp. 2	0.176386778115501
949.794	146.735	Other	581.895197355159	Exp. 2	0.186740121580547
1004.393	146.735	Other	619.327222209714	Exp. 2	0.224449088145897
1058.992	146.735	Other	659.160448780872	Exp. 2	0.198423252279635
1113.591	146.735	Other	700.985654565056	Exp. 2	0.182275835866261
73.936	201.334	Other	622.522977057072	Exp. 2	0.237082066869301
128.535	201.334	Other	580.393920148204	Exp. 2	0.179616261398176
183.134	201.334	Other	540.501109830498	Exp. 2	0.163468844984802
237.733	201.334	Other	503.37649777577	Exp. 2	0.0763677811550152
292.332	201.334	Other	469.676962283653	Exp. 2	0
346.931	201.334	Other	440.189846417429	Exp. 2	0.140957446808511
401.53	201.334	Other	415.812282743067	Exp. 2	0.179616261398176
456.129	201.334	Other	397.485483600345	Exp. 2	0.159859422492401
510.728	201.334	Other	386.072100090126	Exp. 2	0.148556231003039
565.326	201.334	Other	382.192	Exp. 2	0.154445288753799
619.925	201.334	Other	386.072241510575	Exp. 2	0.159859422492401
674.524	201.334	Other	397.485758320974	Exp. 2	0.175151975683891
729.123	201.334	Other	415.81267666222	Exp. 2	0.203837386018237
784.86	201.334	Other	440.756057269778	Exp. 2	0.179141337386018
840.596	201.334	Other	471.00350079803	Exp. 2	0.179616261398176
895.195	201.334	Other	504.860656047785	Exp. 2	0.186740121580547
949.794	201.334	Other	542.112873752321	Exp. 2	0.181420972644377
1004.393	201.334	Other	582.108714376447	Exp. 2	0.171542553191489
1058.992	201.334	Other	624.321106819239	Exp. 2	0.200227963525836
1113.591	201.334	Other	668.33018418219	Exp. 2	0.203837386018237
73.936	255.933	Other	590.57709551675	Exp. 2	0.206496960486322
128.535	255.933	Other	545.988600000037	Exp. 2	0.171542553191489
183.134	255.933	Other	503.37649777577	Exp. 2	0.219984802431611
237.733	255.933	Other	463.286463538489	Exp. 2	0.0162424012158055
292.332	255.933	Other	426.430413649167	Exp. 2	0.0225113981762918
346.931	255.933	Other	393.717601427724	Exp. 2	0.174202127659574
401.53	255.933	Other	366.25988487002	Exp. 2	0.215330547112462
456.129	255.933	Other	345.313131024582	Exp. 2	0.196618541033435
510.728	255.933	Other	332.111600599859	Exp. 2	0.246010638297872
565.326	255.933	Other	327.593	Exp. 2	0.170592705167173
619.925	255.933	Other	332.111764997869	Exp. 2	0.157199848024316
674.524	255.933	Other	345.313447251913	Exp. 2	0.163468844984802
729.123	255.933	Other	366.260332083615	Exp. 2	0.197568389057751
784.86	255.933	Other	394.350543051484	Exp. 2	0.200702887537994
840.596	255.933	Other	427.891045184402	Exp. 2	0.179616261398176
895.195	255.933	Other	464.898624228982	Exp. 2	0.160714285714286
949.794	255.933	Other	505.10673790101	Exp. 2	0.195953647416413
1004.393	255.933	Other	547.811102605634	Exp. 2	0.185030395136778
1058.992	255.933	Other	592.472187705887	Exp. 2	0.193104103343465
1113.591	255.933	Other	638.679641036099	Exp. 2	0.19395896656535
73.936	310.531	Other	562.130235910683	Exp. 2	0.150835866261398
128.535	310.531	Other	515.085087831127	Exp. 2	0.168787993920973
183.134	310.531	Other	469.677543522149	Exp. 2	0.170592705167173
237.733	310.531	Other	426.431053834028	Exp. 2	0.0144376899696049
292.332	310.531	Other	386.072524353909	Exp. 2	0.0602203647416413
346.931	310.531	Other	349.603555545421	Exp. 2	0.199373100303951
401.53	310.531	Other	318.363628012058	Exp. 2	0.219414893617021
456.129	310.531	Other	294.024241915526	Exp. 2	0.190349544072948
510.728	310.531	Other	278.401170308244	Exp. 2	0.289133738601824
565.326	310.531	Other	272.995	Exp. 2	0.17334726443769
619.925	310.531	Other	278.401366422652	Exp. 2	0.176006838905775
674.524	310.531	Other	294.024613304737	Exp. 2	0.144566869300912
729.123	310.531	Other	318.364142506659	Exp. 2	0.160714285714286
784.86	310.531	Other	350.316210274375	Exp. 2	0.179996200607903
840.596	310.531	Other	387.685236919076	Exp. 2	0.185030395136778
895.195	310.531	Other	428.182002407855	Exp. 2	0.204692249240122
949.794	310.531	Other	471.531454994256	Exp. 2	0.147321428571429
1004.393	310.531	Other	517.01653795019	Exp. 2	0.166128419452888
1058.992	310.531	Other	564.120899790993	Exp. 2	0.141907294832827
1113.591	310.531	Other	612.471044417612	Exp. 2	0.164323708206687
73.936	365.13	Other	537.73687330887	Exp. 2	0.183890577507599
128.535	365.13	Other	488.347407587058	Exp. 2	0.176006838905775
183.134	365.13	Other	440.19034255649	Exp. 2	0.109612462006079
237.733	365.13	Other	393.718156128213	Exp. 2	0.036854103343465
292.332	365.13	Other	349.603399371345	Exp. 2	0.036854103343465
346.931	365.13	Other	308.857878062063	Exp. 2	0.181231003039514
401.53	365.13	Other	272.994400001172	Exp. 2	0.170592705167173
456.129	365.13	Other	244.173703795065	Exp. 2	0.17334726443769
510.728	365.13	Other	225.117201519564	Exp. 2	0.170592705167173
565.326	365.13	Other	218.396	Exp. 2	0.152640577507599
619.925	365.13	Other	225.117444053099	Exp. 2	0.182275835866261
674.524	365.13	Other	244.174151007022	Exp. 2	0.132883738601824
729.123	365.13	Other	272.995	Exp. 2	0.202032674772036
784.86	365.13	Other	309.664318209251	Exp. 2	0.161949088145897
840.596	365.13	Other	351.383530797902	Exp. 2	0.196143617021277
895.195	365.13	Other	395.613915297478	Exp. 2	0.224449088145897
949.794	365.13	Other	442.167904579245	Exp. 2	0.213715805471125
1004.393	365.13	Other	490.384179297212	Exp. 2	0.21637537993921
1058.992	365.13	Other	539.817499134661	Exp. 2	0.169737841945289
1113.591	365.13	Other	590.162115897827	Exp. 2	0.166128419452888
73.936	419.729	Other	517.970645219399	Exp. 2	0.163468844984802
128.535	419.729	Other	466.493124161546	Exp. 2	0.189494680851064
183.134	419.729	Other	415.81267666222	Exp. 2	0.162518996960486
237.733	419.729	Other	366.260332083615	Exp. 2	0.0225113981762918
292.332	419.729	Other	318.363285014149	Exp. 2	0.00636398176291795
346.931	419.729	Other	272.994200000659	Exp. 2	0.180471124620061
401.53	419.729	Other	231.643231770324	Exp. 2	0.206496960486322
456.129	419.729	Other	196.85893939062	Exp. 2	0.157199848024316
510.728	419.729	Other	172.656881742374	Exp. 2	0.142762158054711
565.326	419.729	Other	163.797	Exp. 2	0.197568389057751
619.925	419.729	Other	172.657197967533	Exp. 2	0.146371580547112
674.524	419.729	Other	196.859494089058	Exp. 2	0.166983282674772
729.123	419.729	Other	231.643938876026	Exp. 2	0.165273556231003
784.86	419.729	Other	273.906251051341	Exp. 2	0.152450607902736
840.596	419.729	Other	320.317077454512	Exp. 2	0.158054711246201
895.195	419.729	Other	368.297453656688	Exp. 2	0.196618541033435
949.794	419.729	Other	417.905611631383	Exp. 2	0.169547872340426
1004.393	419.729	Other	468.624890181902	Exp. 2	0.202032674772036
1058.992	419.729	Other	520.130345937439	Exp. 2	0.132028875379939
1113.591	419.729	Other	572.209723295576	Exp. 2	0.21286094224924
73.936	474.328	Other	503.376931636721	Exp. 2	0.179616261398176
128.535	474.328	Other	450.233917963763	Exp. 2	0.166983282674772
183.134	474.328	Other	397.485758320974	Exp. 2	0.132028875379939
237.733	474.328	Other	345.313447251913	Exp. 2	0.0225113981762918
292.332	474.328	Other	294.02368482828	Exp. 2	0.0933700607902736
346.931	474.328	Other	244.173256580241	Exp. 2	0.166128419452888
401.53	474.328	Other	196.858662039546	Exp. 2	0.213715805471125
456.129	474.328	Other	154.428585478855	Exp. 2	0.171542553191489
510.728	474.328	Other	122.086628293192	Exp. 2	0.188544832826748
565.326	474.328	Other	109.198	Exp. 2	0.255034194528875
619.925	474.328	Other	122.087075503511	Exp. 2	0.151975683890578
674.524	474.328	Other	154.429292584017	Exp. 2	0.169737841945289
729.123	474.328	Other	196.859494089058	Exp. 2	0.140102583586626
784.86	474.328	Other	245.192537325262	Exp. 2	0.140387537993921
840.596	474.328	Other	296.13810309381	Exp. 2	0.140102583586626
895.195	474.328	Other	347.473395190193	Exp. 2	0.215710486322188
949.794	474.328	Other	399.674675489954	Exp. 2	0.211911094224924
1004.393	474.328	Other	452.442298744271	Exp. 2	0.154445288753799
1058.992	474.328	Other	505.598974247377	Exp. 2	0.194813829787234
1113.591	474.328	Other	559.033731924112	Exp. 2	0.164323708206687
73.936	528.927	Other	494.413979273442	Exp. 2	0.151785714285714
128.535	528.927	Other	440.190218521493	Exp. 2	0.151785714285714
183.134	528.927	Other	386.072241510575	Exp. 2	0.146371580547112
237.733	528.927	Other	332.111764997869	Exp. 2	0.131079027355623
292.332	528.927	Other	278.400385842046	Exp. 2	0.128419452887538
346.931	528.927	Other	225.116473910729	Exp. 2	0.185030395136778
401.53	528.927	Other	172.656249284525	Exp. 2	0.174202127659574
456.129	528.927	Other	122.086181077139	Exp. 2	0.17866641337386
510.728	528.927	Other	77.2139391884651	Exp. 2	0.163468844984802
565.326	528.927	Other	54.5989999999999	Exp. 2	0.147321428571429
619.925	528.927	Other	77.2146462920085	Exp. 2	0.159859422492401
674.524	528.927	Other	122.087075503511	Exp. 2	0.151785714285714
729.123	528.927	Other	172.657197967533	Exp. 2	0.166983282674772
784.86	528.927	Other	226.221634590947	Exp. 2	0.143901975683891
840.596	528.927	Other	280.632542127601	Exp. 2	0.143712006079027
895.195	528.927	Other	334.357006748774	Exp. 2	0.191299392097264
949.794	528.927	Other	388.325499838731	Exp. 2	0.196808510638298
1004.393	528.927	Other	442.448732951062	Exp. 2	0.189304711246201
1058.992	528.927	Other	496.676122193326	Exp. 2	0.214570668693009
1113.591	528.927	Other	550.976915147994	Exp. 2	0.231667933130699
73.936	583.526	Other	491.39	Exp. 2	0.205642097264438
128.535	583.526	Other	436.791	Exp. 2	0.170592705167173
183.134	583.526	Other	382.192	Exp. 2	0.179616261398176
237.733	583.526	Other	327.593	Exp. 2	0.167933130699088
292.332	583.526	Other	272.994	Exp. 2	0.153590425531915
346.931	583.526	Other	218.395	Exp. 2	0.151785714285714
401.53	583.526	Other	163.796	Exp. 2	0.227203647416413
456.129	583.526	Other	109.197	Exp. 2	0.17686170212766
510.728	583.526	Other	54.598	Exp. 2	0.141907294832827
565.326	583.526	Induced	0	Exp. 2	1
619.925	583.526	Other	54.5989999999999	Exp. 2	0.106857902735562
674.524	583.526	Other	109.198	Exp. 2	0.222834346504559
729.123	583.526	Other	163.797	Exp. 2	0.151785714285714
784.86	583.526	Other	219.534	Exp. 2	0.135923252279635
840.596	583.526	Other	275.27	Exp. 2	0.140102583586626
895.195	583.526	Other	329.869	Exp. 2	0.161664133738602
949.794	583.526	Other	384.468	Exp. 2	0.21818009118541
1004.393	583.526	Other	439.067	Exp. 2	0.196618541033435
1058.992	583.526	Other	493.666	Exp. 2	0.199373100303951
1113.591	583.526	Other	548.265	Exp. 2	0.21637537993921
73.936	638.125	Other	494.413979273442	Exp. 2	0.132028875379939
128.535	638.125	Other	440.190218521493	Exp. 2	0.200227963525836
183.134	638.125	Other	386.072241510575	Exp. 2	0.15625
237.733	638.125	Other	332.111764997869	Exp. 2	0.211056231003039
292.332	638.125	Other	278.400385842046	Exp. 2	0.153590425531915
346.931	638.125	Other	225.116473910729	Exp. 2	0.21637537993921
401.53	638.125	Other	172.656249284525	Exp. 2	0.166128419452888
456.129	638.125	Other	122.086181077139	Exp. 2	0.194813829787234
510.728	638.125	Other	77.2139391884652	Exp. 2	0.136493161094225
565.326	638.125	Other	54.599	Exp. 2	0.117686170212766
619.925	638.125	Other	77.2146462920086	Exp. 2	0.13915273556231
674.524	638.125	Other	122.087075503511	Exp. 2	0.140957446808511
729.123	638.125	Other	172.657197967533	Exp. 2	0.166983282674772
784.86	638.125	Other	226.221634590947	Exp. 2	0.122340425531915
840.596	638.125	Other	280.632542127601	Exp. 2	0.171542553191489
895.195	638.125	Other	334.357006748774	Exp. 2	0.202982522796353
949.794	638.125	Other	388.325499838731	Exp. 2	0.304426291793313
1004.393	638.125	Other	442.448732951062	Exp. 2	0.255034194528875
1058.992	638.125	Other	496.676122193326	Exp. 2	0.158909574468085
1113.591	638.125	Other	550.976915147994	Exp. 2	0.281060030395137
73.936	692.724	Other	503.376931636721	Exp. 2	0.143712006079027
128.535	692.724	Other	450.233917963763	Exp. 2	0.147321428571429
183.134	692.724	Other	397.485758320974	Exp. 2	0.194813829787234
237.733	692.724	Other	345.313447251913	Exp. 2	0.15625
292.332	692.724	Other	294.023684828281	Exp. 2	0.13915273556231
346.931	692.724	Other	244.173256580241	Exp. 2	0.163468844984802
401.53	692.724	Other	196.858662039546	Exp. 2	0.19395896656535
456.129	692.724	Other	154.428585478855	Exp. 2	0.117876139817629
510.728	692.724	Other	122.086628293192	Exp. 2	0.170782674772037
565.326	692.724	Other	109.198	Exp. 2	0.173537234042553
619.925	692.724	Other	122.087075503511	Exp. 2	0.189494680851064
674.524	692.724	Other	154.429292584017	Exp. 2	0.161664133738602
729.123	692.724	Other	196.859494089058	Exp. 2	0.21286094224924
784.86	692.724	Other	245.192537325262	Exp. 2	0.165178571428571
840.596	692.724	Other	296.13810309381	Exp. 2	0.213715805471125
895.195	692.724	Other	347.473395190193	Exp. 2	0.167933130699088
949.794	692.724	Other	399.674675489954	Exp. 2	0.25769376899696
1004.393	692.724	Other	452.442298744271	Exp. 2	0.187689969604863
1058.992	692.724	Other	505.598974247377	Exp. 2	0.188544832826748
1113.591	692.724	Other	559.033731924112	Exp. 2	0.204692249240122
73.936	748.46	Other	518.331319192657	Exp. 2	0.184270516717325
128.535	748.46	Other	466.893566069399	Exp. 2	0.193768996960486
183.134	748.46	Other	416.26187577053	Exp. 2	0.174012158054711
237.733	748.46	Other	366.770225079681	Exp. 2	0.168787993920973
292.332	748.46	Other	318.949758413453	Exp. 2	0.133548632218845
346.931	748.46	Other	273.677913579083	Exp. 2	0.16451367781155
401.53	748.46	Other	232.448605011947	Exp. 2	0.170592705167173
456.129	748.46	Other	197.805988698523	Exp. 2	0.151595744680851
510.728	748.46	Other	173.735908665998	Exp. 2	0.160239361702128
565.326	748.46	Other	164.934	Exp. 2	0.137822948328267
619.925	748.46	Other	173.736222927172	Exp. 2	0.203077507598784
674.524	748.46	Other	197.8065407412	Exp. 2	0.198043313069909
729.123	748.46	Other	232.449309667721	Exp. 2	0.182560790273556
784.86	748.46	Other	274.58769366452	Exp. 2	0.180376139817629
840.596	748.46	Other	320.899980143346	Exp. 2	0.179141337386018
895.195	748.46	Other	368.804530228413	Exp. 2	0.171447568389058
949.794	748.46	Other	418.352563491608	Exp. 2	0.221314589665653
1004.393	748.46	Other	469.023512038576	Exp. 2	0.168787993920973
1058.992	748.46	Other	520.489523345091	Exp. 2	0.210961246200608
1113.591	748.46	Other	572.536229928727	Exp. 2	0.223024316109422
73.936	804.197	Other	538.664851592342	Exp. 2	0.197568389057751
128.535	804.197	Other	489.369050842	Exp. 2	0.316774316109423
183.134	804.197	Other	441.323481252697	Exp. 2	0.211911094224924
237.733	804.197	Other	394.984637536702	Exp. 2	0.208301671732523
292.332	804.197	Other	351.029078962128	Exp. 2	0.193104103343465
346.931	804.197	Other	310.470717243994	Exp. 2	0.206496960486322
401.53	804.197	Other	274.817793923538	Exp. 2	0.301671732522796
456.129	804.197	Other	246.210631472323	Exp. 2	0.196618541033435
510.728	804.197	Other	227.324947696024	Exp. 2	0.180471124620061
565.326	804.197	Other	220.671	Exp. 2	0.158054711246201
619.925	804.197	Other	227.325187874111	Exp. 2	0.211531155015198
674.524	804.197	Other	246.211074984453	Exp. 2	0.225398936170213
729.123	804.197	Other	274.81838994143	Exp. 2	0.226253799392097
784.86	804.197	Other	311.272978905976	Exp. 2	0.179141337386018
840.596	804.197	Other	352.802016917421	Exp. 2	0.194813829787234
895.195	804.197	Other	396.874347120093	Exp. 2	0.182275835866261
949.794	804.197	Other	443.295988324957	Exp. 2	0.199373100303951
1004.393	804.197	Other	491.401588041797	Exp. 2	0.203837386018237
1058.992	804.197	Other	540.741906825243	Exp. 2	0.21286094224924
1113.591	804.197	Other	591.007783760925	Exp. 2	0.165273556231003
73.936	858.796	Other	563.238586213693	Exp. 2	0.21931990881459
128.535	858.796	Other	516.294441749086	Exp. 2	0.292743161094225
183.134	858.796	Other	471.00350079803	Exp. 2	0.185030395136778
237.733	858.796	Other	427.891045184402	Exp. 2	0.166128419452888
292.332	858.796	Other	387.684532753114	Exp. 2	0.180471124620061
346.931	858.796	Other	351.382909267084	Exp. 2	0.175151975683891
401.53	858.796	Other	320.316566096729	Exp. 2	0.255034194528875
456.129	858.796	Other	296.137734355148	Exp. 2	0.143712006079027
510.728	858.796	Other	280.632347572407	Exp. 2	0.183225683890577
565.326	858.796	Other	275.27	Exp. 2	0.171542553191489
619.925	858.796	Other	280.632542127602	Exp. 2	0.194813829787234
674.524	858.796	Other	296.13810309381	Exp. 2	0.183225683890577
729.123	858.796	Other	320.317077454512	Exp. 2	0.19576367781155
784.86	858.796	Other	352.091962498436	Exp. 2	0.183415653495441
840.596	858.796	Other	389.290567314442	Exp. 2	0.211056231003039
895.195	858.796	Other	429.636043717238	Exp. 2	0.155395136778115
949.794	858.796	Other	472.852213618589	Exp. 2	0.152640577507599
1004.393	858.796	Other	518.221384534641	Exp. 2	0.158054711246201
1058.992	858.796	Other	565.225346614959	Exp. 2	0.158054711246201
1113.591	858.796	Other	613.488453945956	Exp. 2	0.186740121580547
73.936	913.395	Other	591.842622038156	Exp. 2	0.208301671732523
128.535	913.395	Other	547.35722781562	Exp. 2	0.209251519756839
183.134	913.395	Other	504.860656047785	Exp. 2	0.199373100303951
237.733	913.395	Other	464.898624228982	Exp. 2	0.219129939209726
292.332	913.395	Other	428.181364840881	Exp. 2	0.165273556231003
346.931	913.395	Other	395.613363255085	Exp. 2	0.205642097264438
401.53	913.395	Other	368.297008916717	Exp. 2	0.248765197568389
456.129	913.395	Other	347.473080928581	Exp. 2	0.198423252279635
510.728	913.395	Other	334.356843454714	Exp. 2	0.154445288753799
565.326	913.395	Other	329.869	Exp. 2	0.172397416413374
619.925	913.395	Other	334.357006748774	Exp. 2	0.176006838905775
674.524	913.395	Other	347.473395190193	Exp. 2	0.17866641337386
729.123	913.395	Other	368.297453656688	Exp. 2	0.229008358662614
784.86	913.395	Other	396.243276683656	Exp. 2	0.203267477203647
840.596	913.395	Other	429.636043717237	Exp. 2	0.191299392097264
895.195	913.395	Other	466.505213606451	Exp. 2	0.188544832826748
949.794	913.395	Other	506.585827066846	Exp. 2	0.192154255319149
1004.393	913.395	Other	549.175188487244	Exp. 2	0.160714285714286
1058.992	913.395	Other	593.733674905677	Exp. 2	0.210106382978723
1113.591	913.395	Other	639.850035075407	Exp. 2	0.177811550151976
73.936	967.994	Other	623.922891969833	Exp. 2	0.208301671732523
128.535	967.994	Other	581.89519735516	Exp. 2	0.209251519756839
183.134	967.994	Other	542.112873752321	Exp. 2	0.158909574468085
237.733	967.994	Other	505.10673790101	Exp. 2	0.200227963525836
292.332	967.994	Other	471.530876041008	Exp. 2	0.17334726443769
346.931	967.994	Other	442.16741065913	Exp. 2	0.21818009118541
401.53	967.994	Other	417.905219685038	Exp. 2	0.199373100303951
456.129	967.994	Other	399.674402273901	Exp. 2	0.165273556231003
510.728	967.994	Other	388.325359238873	Exp. 2	0.13383358662614
565.326	967.994	Other	384.468	Exp. 2	0.183225683890577
619.925	967.994	Other	388.325499838731	Exp. 2	0.158054711246201
674.524	967.994	Other	399.674675489954	Exp. 2	0.165273556231003
729.123	967.994	Other	417.905611631383	Exp. 2	0.185030395136778
784.86	967.994	Other	442.731092402601	Exp. 2	0.159384498480243
840.596	967.994	Other	472.852213618589	Exp. 2	0.147321428571429
895.195	967.994	Other	506.585827066846	Exp. 2	0.208301671732523
949.794	967.994	Other	543.719859898459	Exp. 2	0.213145896656535
1004.393	967.994	Other	583.605580433395	Exp. 2	0.208681610942249
1058.992	967.994	Other	625.716998794183	Exp. 2	0.181420972644377
1113.591	967.994	Other	669.634342943221	Exp. 2	0.151785714285714
73.936	1022.593	Other	658.971898178519	Exp. 2	0.162518996960486
128.535	1022.593	Other	619.327222209714	Exp. 2	0.17866641337386
183.134	1022.593	Other	582.108714376447	Exp. 2	0.167933130699088
237.733	1022.593	Other	547.811102605634	Exp. 2	0.186740121580547
292.332	1022.593	Other	517.016009931027	Exp. 2	0.176006838905775
346.931	1022.593	Other	490.383733941084	Exp. 2	0.25769376899696
401.53	1022.593	Other	468.62454065595	Exp. 2	0.168787993920973
456.129	1022.593	Other	452.442057392988	Exp. 2	0.200227963525836
510.728	1022.593	Other	442.448609550307	Exp. 2	0.19576367781155
565.326	1022.593	Other	439.067	Exp. 2	0.17686170212766
619.925	1022.593	Other	442.448732951062	Exp. 2	0.149031155015198
674.524	1022.593	Other	452.442298744271	Exp. 2	0.123005319148936
729.123	1022.593	Other	468.624890181902	Exp. 2	0.141907294832827
784.86	1022.593	Other	490.892052945452	Exp. 2	0.198043313069909
840.596	1022.593	Other	518.221384534641	Exp. 2	0.19576367781155
895.195	1022.593	Other	549.175188487244	Exp. 2	0.166983282674772
949.794	1022.593	Other	583.605580433395	Exp. 2	0.17866641337386
1004.393	1022.593	Other	620.934506190468	Exp. 2	0.17334726443769
1058.992	1022.593	Other	660.670833354251	Exp. 2	0.171542553191489
1113.591	1022.593	Other	702.406108112679	Exp. 2	0.180471124620061
73.936	1077.192	Other	696.541636699487	Exp. 2	0.185885258358663
128.535	1077.192	Other	659.160448780872	Exp. 2	0.20459726443769
183.134	1077.192	Other	624.321106819239	Exp. 2	0.208301671732523
237.733	1077.192	Other	592.472187705887	Exp. 2	0.199373100303951
292.332	1077.192	Other	564.12041586172	Exp. 2	0.193104103343465
346.931	1077.192	Other	539.817094561667	Exp. 2	0.194813829787234
401.53	1077.192	Other	520.130031023013	Exp. 2	0.208301671732523
456.129	1077.192	Other	505.598758270825	Exp. 2	0.200417933130699
510.728	1077.192	Other	496.676012265541	Exp. 2	0.129369300911854
565.326	1077.192	Other	493.666	Exp. 2	0.142762158054711
619.925	1077.192	Other	496.676122193326	Exp. 2	0.103248480243161
674.524	1077.192	Other	505.598974247377	Exp. 2	0.106857902735562
729.123	1077.192	Other	520.130345937439	Exp. 2	0.146181610942249
784.86	1077.192	Other	540.278906410384	Exp. 2	0.178286474164134
840.596	1077.192	Other	565.225346614959	Exp. 2	0.153590425531915
895.195	1077.192	Other	593.733674905677	Exp. 2	0.19576367781155
949.794	1077.192	Other	625.716998794183	Exp. 2	0.188544832826748
1004.393	1077.192	Other	660.670833354251	Exp. 2	0.19395896656535
1058.992	1077.192	Other	698.149152482476	Exp. 2	0.17866641337386
1113.591	1077.192	Other	737.767327672485	Exp. 2	0.181420972644377
73.936	1131.79	Other	736.245574381266	Exp. 2	0.147321428571429
128.535	1131.79	Other	700.984872430925	Exp. 2	0.204692249240122
183.134	1131.79	Other	668.329363831936	Exp. 2	0.185885258358663
237.733	1131.79	Other	638.678782601238	Exp. 2	0.187689969604863
292.332	1131.79	Other	612.469703521733	Exp. 2	0.168787993920973
346.931	1131.79	Other	590.160816829616	Exp. 2	0.186740121580547
401.53	1131.79	Other	572.208478888595	Exp. 2	0.171542553191489
456.129	1131.79	Other	559.032555854308	Exp. 2	0.170592705167173
510.728	1131.79	Other	550.975820975839	Exp. 2	0.222644376899696
565.326	1131.79	Other	548.264	Exp. 2	0.166128419452888
619.925	1131.79	Other	550.975920070015	Exp. 2	0.137063069908815
674.524	1131.79	Other	559.032751187263	Exp. 2	0.153590425531915
729.123	1131.79	Other	572.208765141709	Exp. 2	0.202032674772036
784.86	1131.79	Other	590.583263267763	Exp. 2	0.168787993920973
840.596	1131.79	Other	613.48756026182	Exp. 2	0.222644376899696
895.195	1131.79	Other	639.849178210772	Exp. 2	0.165273556231003
949.794	1131.79	Other	669.633524190658	Exp. 2	0.181420972644377
1004.393	1131.79	Other	702.405327560234	Exp. 2	0.157199848024316
1058.992	1131.79	Other	737.766584531991	Exp. 2	0.129369300911854
1113.591	1131.79	Other	775.363091668026	Exp. 2	0.25769376899696
68.249	25.783	Other	1043.1081906231	Exp. 3 cell 1	0.209677419354839
122.847	25.783	Other	1006.75223629501	Exp. 3 cell 1	0.209677419354839
177.446	25.783	Other	972.103963194267	Exp. 3 cell 1	0.274193548387097
232.045	25.783	Other	939.353110833727	Exp. 3 cell 1	0.255376344086022
286.644	25.783	Other	908.704858581707	Exp. 3 cell 1	0.236559139784946
341.243	25.783	Other	880.378824591437	Exp. 3 cell 1	0.241935483870968
395.841	25.783	Other	854.606398029526	Exp. 3 cell 1	0.311827956989247
450.44	25.783	Other	831.62404025978	Exp. 3 cell 1	0.404569892473118
505.039	25.783	Other	811.669325972714	Exp. 3 cell 1	0.451612903225807
559.638	25.783	Other	794.970280396695	Exp. 3 cell 1	0.315860215053763
614.237	25.783	Other	781.735569297573	Exp. 3 cell 1	0.348118279569892
668.836	25.783	Other	772.143351650456	Exp. 3 cell 1	0.348118279569892
723.434	25.783	Other	766.330491035036	Exp. 3 cell 1	0.325268817204301
778.033	25.783	Other	764.383	Exp. 3 cell 1	0.408602150537634
832.632	25.783	Other	766.330491035036	Exp. 3 cell 1	0.557795698924731
887.231	25.783	Other	772.143493071722	Exp. 3 cell 1	0.372311827956989
941.83	25.783	Other	781.735778826836	Exp. 3 cell 1	0.442204301075269
997.945	25.783	Other	795.388369561059	Exp. 3 cell 1	0.418010752688172
1054.061	25.783	Other	812.694793555982	Exp. 3 cell 1	0.413978494623656
1108.659	25.783	Other	832.823464225763	Exp. 3 cell 1	0.366935483870968
1163.258	25.783	Other	855.96709709778	Exp. 3 cell 1	0.293010752688172
1217.857	25.783	Other	881.888043724939	Exp. 3 cell 1	0.469086021505376
1272.456	25.783	Other	910.349094368748	Exp. 3 cell 1	0.381720430107527
1327.055	25.783	Other	941.119826150209	Exp. 3 cell 1	0.241935483870968
1381.654	25.783	Other	973.981356253804	Exp. 3 cell 1	0.255376344086022
1436.252	25.783	Other	1008.72871608277	Exp. 3 cell 1	0.315860215053763
1490.851	25.783	Other	1045.17504362332	Exp. 3 cell 1	0.223118279569892
68.249	80.382	Other	1003.78615915543	Exp. 3 cell 1	0.190860215053763
122.847	80.382	Other	965.951355530909	Exp. 3 cell 1	0.19489247311828
177.446	80.382	Other	929.783884149967	Exp. 3 cell 1	0.251344086021505
232.045	80.382	Other	895.486584377455	Exp. 3 cell 1	0.325268817204301
286.644	80.382	Other	863.282384841137	Exp. 3 cell 1	0.279569892473118
341.243	80.382	Other	833.413961219753	Exp. 3 cell 1	0.306451612903226
395.841	80.382	Other	806.141458752743	Exp. 3 cell 1	0.311827956989247
450.44	80.382	Other	781.735569297573	Exp. 3 cell 1	0.348118279569892
505.039	80.382	Other	760.472912530092	Exp. 3 cell 1	0.366935483870968
559.638	80.382	Other	742.623526883575	Exp. 3 cell 1	0.321236559139785
614.237	80.382	Other	728.438368204202	Exp. 3 cell 1	0.297043010752688
668.836	80.382	Other	718.134605394421	Exp. 3 cell 1	0.442204301075269
723.434	80.382	Other	711.8808730799	Exp. 3 cell 1	0.315860215053763
778.033	80.382	Other	709.784	Exp. 3 cell 1	0.381720430107527
832.632	80.382	Other	711.8808730799	Exp. 3 cell 1	0.287634408602151
887.231	80.382	Other	718.134757451553	Exp. 3 cell 1	0.325268817204301
941.83	80.382	Other	728.438593063959	Exp. 3 cell 1	0.391129032258065
997.945	80.382	Other	743.071069548533	Exp. 3 cell 1	0.325268817204301
1054.061	80.382	Other	761.567320359796	Exp. 3 cell 1	0.372311827956989
1108.659	80.382	Other	783.011416603871	Exp. 3 cell 1	0.53494623655914
1163.258	80.382	Other	807.583820591399	Exp. 3 cell 1	0.478494623655914
1217.857	80.382	Other	835.008070399323	Exp. 3 cell 1	0.404569892473118
1272.456	80.382	Other	865.012964980872	Exp. 3 cell 1	0.279569892473118
1327.055	80.382	Other	897.339669879806	Exp. 3 cell 1	0.325268817204301
1381.654	80.382	Other	931.746552608058	Exp. 3 cell 1	0.297043010752688
1436.252	80.382	Other	968.011145915686	Exp. 3 cell 1	0.255376344086022
1490.851	80.382	Other	1005.93380884629	Exp. 3 cell 1	0.200268817204301
68.249	134.98	Other	965.951355530909	Exp. 3 cell 1	0.115591397849462
122.847	134.98	Other	926.572927076979	Exp. 3 cell 1	0.293010752688172
177.446	134.98	Other	888.804499968919	Exp. 3 cell 1	0.270161290322581
232.045	134.98	Other	852.860827298335	Exp. 3 cell 1	0.330645161290323
286.644	134.98	Other	818.982200000098	Exp. 3 cell 1	0.34005376344086
341.243	134.98	Other	787.435202855448	Exp. 3 cell 1	0.209677419354839
395.841	134.98	Other	758.511317951156	Exp. 3 cell 1	0.315860215053763
450.44	134.98	Other	732.520216953089	Exp. 3 cell 1	0.381720430107527
505.039	134.98	Other	709.784769230786	Exp. 3 cell 1	0.321236559139785
559.638	134.98	Other	690.626578275844	Exp. 3 cell 1	0.404569892473118
614.237	134.98	Other	675.350149338845	Exp. 3 cell 1	0.493279569892473
668.836	134.98	Other	664.223365596996	Exp. 3 cell 1	0.395161290322581
723.434	134.98	Other	657.457029315985	Exp. 3 cell 1	0.311827956989247
778.033	134.98	Other	655.186	Exp. 3 cell 1	0.399193548387097
832.632	134.98	Other	657.457029315985	Exp. 3 cell 1	0.432795698924731
887.231	134.98	Other	664.223529995739	Exp. 3 cell 1	0.348118279569892
941.83	134.98	Other	675.35039187447	Exp. 3 cell 1	0.287634408602151
997.945	134.98	Other	691.107793574924	Exp. 3 cell 1	0.483870967741935
1054.061	134.98	Other	710.957207840247	Exp. 3 cell 1	0.321236559139785
1108.659	134.98	Other	733.881629741473	Exp. 3 cell 1	0.366935483870968
1163.258	134.98	Other	760.044074525287	Exp. 3 cell 1	0.325268817204301
1217.857	134.98	Other	789.122199391197	Exp. 3 cell 1	0.391129032258065
1272.456	134.98	Other	820.806187552823	Exp. 3 cell 1	0.353494623655914
1327.055	134.98	Other	854.806323724854	Exp. 3 cell 1	0.311827956989247
1381.654	134.98	Other	890.85745562183	Exp. 3 cell 1	0.325268817204301
1436.252	134.98	Other	928.720058229066	Exp. 3 cell 1	0.279569892473118
1490.851	134.98	Other	968.18293504895	Exp. 3 cell 1	0.213709677419355
68.249	189.579	Other	929.783884149967	Exp. 3 cell 1	0.274193548387097
122.847	189.579	Other	888.804499968919	Exp. 3 cell 1	0.219086021505376
177.446	189.579	Other	849.35828078497	Exp. 3 cell 1	0.34005376344086
232.045	189.579	Other	811.669662309119	Exp. 3 cell 1	0.330645161290323
286.644	189.579	Other	775.994776973402	Exp. 3 cell 1	0.236559139784946
341.243	189.579	Other	742.623894491014	Exp. 3 cell 1	0.391129032258065
395.841	189.579	Other	711.881640044888	Exp. 3 cell 1	0.34005376344086
450.44	189.579	Other	684.121274495977	Exp. 3 cell 1	0.362903225806452
505.039	189.579	Other	659.719992576396	Exp. 3 cell 1	0.30241935483871
559.638	189.579	Other	639.062689095522	Exp. 3 cell 1	0.385752688172043
614.237	189.579	Other	622.522187704985	Exp. 3 cell 1	0.293010752688172
668.836	189.579	Other	610.433230892618	Exp. 3 cell 1	0.311827956989247
723.434	189.579	Other	603.063674391021	Exp. 3 cell 1	0.451612903225807
778.033	189.579	Other	600.587	Exp. 3 cell 1	0.506720430107527
832.632	189.579	Other	603.063674391021	Exp. 3 cell 1	0.385752688172043
887.231	189.579	Other	610.43340977784	Exp. 3 cell 1	0.362903225806452
941.83	189.579	Other	622.522450822458	Exp. 3 cell 1	0.30241935483871
997.945	189.579	Other	639.582701699319	Exp. 3 cell 1	0.383064516129032
1054.061	189.579	Other	660.981241301899	Exp. 3 cell 1	0.270161290322581
1108.659	189.579	Other	685.578803964212	Exp. 3 cell 1	0.287634408602151
1163.258	189.579	Other	713.514572516918	Exp. 3 cell 1	0.423387096774194
1217.857	189.579	Other	744.412449885814	Exp. 3 cell 1	0.241935483870968
1272.456	189.579	Other	777.919563642669	Exp. 3 cell 1	0.395161290322581
1327.055	189.579	Other	813.713648068533	Exp. 3 cell 1	0.381720430107527
1381.654	189.579	Other	851.506345372717	Exp. 3 cell 1	0.395161290322581
1436.252	189.579	Other	891.042645741493	Exp. 3 cell 1	0.330645161290323
1490.851	189.579	Other	932.102057552176	Exp. 3 cell 1	0.306451612903226
68.249	244.178	Other	895.486584377455	Exp. 3 cell 1	0.23252688172043
122.847	244.178	Other	852.860827298335	Exp. 3 cell 1	0.395161290322581
177.446	244.178	Other	811.669662309119	Exp. 3 cell 1	0.423387096774194
232.045	244.178	Other	772.143634492961	Exp. 3 cell 1	0.264784946236559
286.644	244.178	Other	734.551594828437	Exp. 3 cell 1	0.274193548387097
341.243	244.178	Other	699.205549351548	Exp. 3 cell 1	0.423387096774194
395.841	244.178	Other	666.46351813734	Exp. 3 cell 1	0.376344086021505
450.44	244.178	Other	636.726055531733	Exp. 3 cell 1	0.30241935483871
505.039	244.178	Other	610.433141449578	Exp. 3 cell 1	0.334677419354839
559.638	244.178	Other	588.046998265445	Exp. 3 cell 1	0.30241935483871
614.237	244.178	Other	570.02809207968	Exp. 3 cell 1	0.311827956989247
668.836	244.178	Other	556.800575568129	Exp. 3 cell 1	0.408602150537634
723.434	244.178	Other	548.711168963235	Exp. 3 cell 1	0.311827956989247
778.033	244.178	Other	545.988	Exp. 3 cell 1	0.330645161290323
832.632	244.178	Other	548.711168963235	Exp. 3 cell 1	0.306451612903226
887.231	244.178	Other	556.800771684092	Exp. 3 cell 1	0.413978494623656
941.83	244.178	Other	570.028379427726	Exp. 3 cell 1	0.478494623655914
997.945	244.178	Other	588.61208268944	Exp. 3 cell 1	0.330645161290323
1054.061	244.178	Other	611.796005975848	Exp. 3 cell 1	0.330645161290323
1108.659	244.178	Other	638.291820423856	Exp. 3 cell 1	0.362903225806452
1163.258	244.178	Other	668.207450399201	Exp. 3 cell 1	0.42741935483871
1217.857	244.178	Other	701.10487597791	Exp. 3 cell 1	0.297043010752688
1272.456	244.178	Other	736.584685608518	Exp. 3 cell 1	0.30241935483871
1327.055	244.178	Other	774.291968593243	Exp. 3 cell 1	0.459677419354839
1381.654	244.178	Other	813.917199587894	Exp. 3 cell 1	0.46505376344086
1436.252	244.178	Other	855.193047273538	Exp. 3 cell 1	0.399193548387097
1490.851	244.178	Other	897.893310626602	Exp. 3 cell 1	0.255376344086022
68.249	298.777	Other	863.282384841136	Exp. 3 cell 1	0.270161290322581
122.847	298.777	Other	818.982200000098	Exp. 3 cell 1	0.287634408602151
177.446	298.777	Other	775.994776973402	Exp. 3 cell 1	0.274193548387097
232.045	298.777	Other	734.551594828437	Exp. 3 cell 1	0.251344086021505
286.644	298.777	Other	694.928988200953	Exp. 3 cell 1	0.404569892473118
341.243	298.777	Other	657.456198861187	Exp. 3 cell 1	0.283602150537634
395.841	298.777	Other	622.522187704985	Exp. 3 cell 1	0.372311827956989
450.44	298.777	Other	590.576263466455	Exp. 3 cell 1	0.385752688172043
505.039	298.777	Other	562.128876110274	Exp. 3 cell 1	0.381720430107527
559.638	298.777	Other	537.735553358712	Exp. 3 cell 1	0.293010752688172
614.237	298.777	Other	517.969380308335	Exp. 3 cell 1	0.478494623655914
668.836	298.777	Other	503.375738519448	Exp. 3 cell 1	0.395161290322581
723.434	298.777	Other	494.412985389745	Exp. 3 cell 1	0.293010752688172
778.033	298.777	Other	491.389	Exp. 3 cell 1	0.404569892473118
832.632	298.777	Other	494.412985389745	Exp. 3 cell 1	0.385752688172043
887.231	298.777	Other	503.375955449801	Exp. 3 cell 1	0.348118279569892
941.83	298.777	Other	517.96969653639	Exp. 3 cell 1	0.418010752688172
997.945	298.777	Other	538.353449942508	Exp. 3 cell 1	0.342741935483871
1054.061	298.777	Other	563.608557515764	Exp. 3 cell 1	0.451612903225807
1108.659	298.777	Other	592.264046854948	Exp. 3 cell 1	0.348118279569892
1163.258	298.777	Other	624.388861164259	Exp. 3 cell 1	0.404569892473118
1217.857	298.777	Other	659.475776884186	Exp. 3 cell 1	0.366935483870968
1272.456	298.777	Other	697.077651520976	Exp. 3 cell 1	0.423387096774194
1327.055	298.777	Other	736.809545137005	Exp. 3 cell 1	0.344086021505376
1381.654	298.777	Other	778.345335286337	Exp. 3 cell 1	0.287634408602151
1436.252	298.777	Other	821.41061673319	Exp. 3 cell 1	0.30241935483871
1490.851	298.777	Other	865.778638247098	Exp. 3 cell 1	0.376344086021505
68.249	353.376	Other	833.413961219753	Exp. 3 cell 1	0.241935483870968
122.847	353.376	Other	787.435202855448	Exp. 3 cell 1	0.344086021505376
177.446	353.376	Other	742.623894491014	Exp. 3 cell 1	0.372311827956989
232.045	353.376	Other	699.205549351548	Exp. 3 cell 1	0.283602150537634
286.644	353.376	Other	657.456198861187	Exp. 3 cell 1	0.325268817204301
341.243	353.376	Other	617.714341908944	Exp. 3 cell 1	0.325268817204301
395.841	353.376	Other	580.393167571776	Exp. 3 cell 1	0.372311827956989
450.44	353.376	Other	545.987800000147	Exp. 3 cell 1	0.283602150537634
505.039	353.376	Other	515.083709833654	Exp. 3 cell 1	0.376344086021505
559.638	353.376	Other	488.346065946067	Exp. 3 cell 1	0.372311827956989
614.237	353.376	Other	466.491836708854	Exp. 3 cell 1	0.34005376344086
668.836	353.376	Other	450.232705285833	Exp. 3 cell 1	0.348118279569892
723.434	353.376	Other	440.189226243669	Exp. 3 cell 1	0.408602150537634
778.033	353.376	Other	436.79	Exp. 3 cell 1	0.283602150537634
832.632	353.376	Other	440.189226243669	Exp. 3 cell 1	0.315860215053763
887.231	353.376	Other	450.232947821458	Exp. 3 cell 1	0.381720430107527
941.83	353.376	Other	466.492187832765	Exp. 3 cell 1	0.376344086021505
997.945	353.376	Other	489.02637131754	Exp. 3 cell 1	0.325268817204301
1054.061	353.376	Other	516.698133230613	Exp. 3 cell 1	0.395161290322581
1108.659	353.376	Other	547.812975362943	Exp. 3 cell 1	0.344086021505376
1163.258	353.376	Other	582.394887275807	Exp. 3 cell 1	0.334677419354839
1217.857	353.376	Other	619.863416468499	Exp. 3 cell 1	0.35752688172043
1272.456	353.376	Other	659.726918526901	Exp. 3 cell 1	0.451612903225807
1327.055	353.376	Other	701.57726629645	Exp. 3 cell 1	0.279569892473118
1381.654	353.376	Other	745.079737840857	Exp. 3 cell 1	0.442204301075269
1436.252	353.376	Other	789.960604119598	Exp. 3 cell 1	0.315860215053763
1490.851	353.376	Other	835.999405038066	Exp. 3 cell 1	0.353494623655914
68.249	407.975	Other	806.140984652809	Exp. 3 cell 1	0.270161290322581
122.847	407.975	Other	758.510814080459	Exp. 3 cell 1	0.279569892473118
177.446	407.975	Other	711.881103169623	Exp. 3 cell 1	0.293010752688172
232.045	407.975	Other	666.462944675096	Exp. 3 cell 1	0.372311827956989
286.644	407.975	Other	622.521573764315	Exp. 3 cell 1	0.362903225806452
341.243	407.975	Other	580.392509066925	Exp. 3 cell 1	0.413978494623656
395.841	407.975	Other	540.500402724179	Exp. 3 cell 1	0.344086021505376
450.44	407.975	Other	503.375738519448	Exp. 3 cell 1	0.474462365591398
505.039	407.975	Other	469.676148550254	Exp. 3 cell 1	0.34005376344086
559.638	407.975	Other	440.188978174147	Exp. 3 cell 1	0.451612903225807
614.237	407.975	Other	415.811363597726	Exp. 3 cell 1	1
668.836	407.975	Other	397.484522076017	Exp. 3 cell 1	0.334677419354839
723.434	407.975	Other	386.071251561159	Exp. 3 cell 1	0.362903225806452
778.033	407.975	Other	382.191	Exp. 3 cell 1	0.35752688172043
832.632	407.975	Other	386.071251561159	Exp. 3 cell 1	0.34005376344086
887.231	407.975	Other	397.484796797312	Exp. 3 cell 1	0.334677419354839
941.83	407.975	Other	415.81175751775	Exp. 3 cell 1	0.213709677419355
997.945	407.975	Other	440.943588483833	Exp. 3 cell 1	0.369623655913978
1054.061	407.975	Other	471.446091578878	Exp. 3 cell 1	0.330645161290323
1108.659	407.975	Other	505.354838066284	Exp. 3 cell 1	0.325268817204301
1163.258	407.975	Other	542.649298447902	Exp. 3 cell 1	0.306451612903226
1217.857	407.975	Other	582.679252639907	Exp. 3 cell 1	0.399193548387097
1272.456	407.975	Other	624.91924551097	Exp. 3 cell 1	0.376344086021505
1327.055	407.975	Other	668.950758251308	Exp. 3 cell 1	0.442204301075269
1381.654	407.975	Other	714.442630392392	Exp. 3 cell 1	0.567204301075269
1436.252	407.975	Other	761.132191174437	Exp. 3 cell 1	0.293010752688172
1490.851	407.975	Other	808.813613637283	Exp. 3 cell 1	0.446236559139785
68.249	462.573	Other	781.735569297573	Exp. 3 cell 1	0.344086021505376
122.847	462.573	Other	732.520216953089	Exp. 3 cell 1	0.418010752688172
177.446	462.573	Other	684.121274495977	Exp. 3 cell 1	0.293010752688172
232.045	462.573	Other	636.726055531733	Exp. 3 cell 1	0.297043010752688
286.644	462.573	Other	590.576263466455	Exp. 3 cell 1	0.35752688172043
341.243	462.573	Other	545.987800000147	Exp. 3 cell 1	0.42741935483871
395.841	462.573	Other	503.37649777577	Exp. 3 cell 1	0.432795698924731
450.44	462.573	Other	463.286463538489	Exp. 3 cell 1	0.413978494623656
505.039	462.573	Other	426.430413649167	Exp. 3 cell 1	0.35752688172043
559.638	462.573	Other	393.717601427724	Exp. 3 cell 1	0.42741935483871
614.237	462.573	Other	366.25988487002	Exp. 3 cell 1	0.274193548387097
668.836	462.573	Other	345.313131024582	Exp. 3 cell 1	0.362903225806452
723.434	462.573	Other	332.111764997869	Exp. 3 cell 1	0.264784946236559
778.033	462.573	Other	327.593	Exp. 3 cell 1	0.362903225806452
832.632	462.573	Other	332.111764997869	Exp. 3 cell 1	0.30241935483871
887.231	462.573	Other	345.313447251913	Exp. 3 cell 1	0.348118279569892
941.83	462.573	Other	366.260332083615	Exp. 3 cell 1	0.293010752688172
997.945	462.573	Other	394.561099695599	Exp. 3 cell 1	0.299731182795699
1054.061	462.573	Other	428.379073290234	Exp. 3 cell 1	0.395161290322581
1108.659	462.573	Other	465.43605954524	Exp. 3 cell 1	0.381720430107527
1163.258	462.573	Other	505.683175786974	Exp. 3 cell 1	0.321236559139785
1217.857	462.573	Other	548.418019967433	Exp. 3 cell 1	0.23252688172043
1272.456	462.573	Other	593.10309102044	Exp. 3 cell 1	0.385752688172043
1327.055	462.573	Other	639.329594288423	Exp. 3 cell 1	0.57258064516129
1381.654	462.573	Other	686.786346173248	Exp. 3 cell 1	0.404569892473118
1436.252	462.573	Other	735.234265802404	Exp. 3 cell 1	0.404569892473118
1490.851	462.573	Other	784.491347799962	Exp. 3 cell 1	0.442204301075269
68.249	517.172	Other	760.472912530091	Exp. 3 cell 1	0.35752688172043
122.847	517.172	Other	709.784769230786	Exp. 3 cell 1	0.34005376344086
177.446	517.172	Other	659.719992576396	Exp. 3 cell 1	0.385752688172043
232.045	517.172	Other	610.433141449578	Exp. 3 cell 1	0.227150537634409
286.644	517.172	Other	562.128876110274	Exp. 3 cell 1	0.408602150537634
341.243	517.172	Other	515.083709833654	Exp. 3 cell 1	0.311827956989247
395.841	517.172	Other	469.676962283653	Exp. 3 cell 1	0.423387096774194
450.44	517.172	Other	426.430413649167	Exp. 3 cell 1	0.385752688172043
505.039	517.172	Other	386.071817246481	Exp. 3 cell 1	0.408602150537634
559.638	517.172	Other	349.602774675774	Exp. 3 cell 1	0.483870967741935
614.237	517.172	Other	318.362770518162	Exp. 3 cell 1	0.325268817204301
668.836	517.172	Other	294.023313437897	Exp. 3 cell 1	0.413978494623656
723.434	517.172	Other	278.400385842046	Exp. 3 cell 1	0.451612903225807
778.033	517.172	Other	272.994	Exp. 3 cell 1	0.311827956989247
832.632	517.172	Other	278.400385842046	Exp. 3 cell 1	0.279569892473118
887.231	517.172	Other	294.02368482828	Exp. 3 cell 1	0.404569892473118
941.83	517.172	Other	318.363285014149	Exp. 3 cell 1	0.274193548387097
997.945	517.172	Other	350.552437988955	Exp. 3 cell 1	0.379032258064516
1054.061	517.172	Other	388.22310701451	Exp. 3 cell 1	0.330645161290323
1108.659	517.172	Other	428.764825880109	Exp. 3 cell 1	0.35752688172043
1163.258	517.172	Other	472.148307908649	Exp. 3 cell 1	0.366935483870968
1217.857	517.172	Other	517.659033546214	Exp. 3 cell 1	0.478494623655914
1272.456	517.172	Other	564.782991037265	Exp. 3 cell 1	0.287634408602151
1327.055	517.172	Other	613.148334842394	Exp. 3 cell 1	0.372311827956989
1381.654	517.172	Other	662.483234261064	Exp. 3 cell 1	0.353494623655914
1436.252	517.172	Other	712.58541663228	Exp. 3 cell 1	0.432795698924731
1490.851	517.172	Other	763.305459930689	Exp. 3 cell 1	0.283602150537634
68.249	571.771	Other	742.623526883575	Exp. 3 cell 1	0.35752688172043
122.847	571.771	Other	690.626578275844	Exp. 3 cell 1	0.46505376344086
177.446	571.771	Other	639.062689095522	Exp. 3 cell 1	0.325268817204301
232.045	571.771	Other	588.046998265445	Exp. 3 cell 1	0.297043010752688
286.644	571.771	Other	537.735553358712	Exp. 3 cell 1	0.260752688172043
341.243	571.771	Other	488.346065946067	Exp. 3 cell 1	0.385752688172043
395.841	571.771	Other	440.189846417429	Exp. 3 cell 1	0.418010752688172
450.44	571.771	Other	393.717601427724	Exp. 3 cell 1	0.399193548387097
505.039	571.771	Other	349.602774675774	Exp. 3 cell 1	0.391129032258065
559.638	571.771	Other	308.857170954472	Exp. 3 cell 1	0.512096774193548
614.237	571.771	Other	272.993600000073	Exp. 3 cell 1	0.321236559139785
668.836	571.771	Other	244.172809366645	Exp. 3 cell 1	0.297043010752688
723.434	571.771	Other	225.116473910729	Exp. 3 cell 1	0.274193548387097
778.033	571.771	Other	218.395	Exp. 3 cell 1	0.34005376344086
832.632	571.771	Other	225.116473910729	Exp. 3 cell 1	0.404569892473118
887.231	571.771	Other	244.173256580241	Exp. 3 cell 1	0.442204301075269
941.83	571.771	Other	272.994200000659	Exp. 3 cell 1	0.330645161290323
997.945	571.771	Other	309.93170823425	Exp. 3 cell 1	0.348118279569892
1054.061	571.771	Other	351.977034490888	Exp. 3 cell 1	0.381720430107527
1108.659	571.771	Other	396.244782806033	Exp. 3 cell 1	0.372311827956989
1163.258	571.771	Other	442.825785891021	Exp. 3 cell 1	0.35752688172043
1217.857	571.771	Other	491.061632589026	Exp. 3 cell 1	0.418010752688172
1272.456	571.771	Other	540.509462409309	Exp. 3 cell 1	0.399193548387097
1327.055	571.771	Other	590.865071322548	Exp. 3 cell 1	0.376344086021505
1381.654	571.771	Other	641.914860138009	Exp. 3 cell 1	0.469086021505376
1436.252	571.771	Other	693.504598388504	Exp. 3 cell 1	0.334677419354839
1490.851	571.771	Other	745.523894418549	Exp. 3 cell 1	0.325268817204301
68.249	626.37	Other	728.438368204202	Exp. 3 cell 1	0.34005376344086
122.847	626.37	Other	675.350149338845	Exp. 3 cell 1	0.274193548387097
177.446	626.37	Other	622.522187704985	Exp. 3 cell 1	0.446236559139785
232.045	626.37	Other	570.02809207968	Exp. 3 cell 1	0.399193548387097
286.644	626.37	Other	517.969380308335	Exp. 3 cell 1	0.279569892473118
341.243	626.37	Other	466.491836708854	Exp. 3 cell 1	0.372311827956989
395.841	626.37	Other	415.812282743067	Exp. 3 cell 1	0.399193548387097
450.44	626.37	Other	366.25988487002	Exp. 3 cell 1	0.408602150537634
505.039	626.37	Other	318.362770518162	Exp. 3 cell 1	0.344086021505376
559.638	626.37	Other	272.993600000073	Exp. 3 cell 1	0.487903225806452
614.237	626.37	Other	231.642524662464	Exp. 3 cell 1	0.381720430107527
668.836	626.37	Other	196.858107338763	Exp. 3 cell 1	0.251344086021505
723.434	626.37	Other	172.656249284525	Exp. 3 cell 1	0.413978494623656
778.033	626.37	Other	163.796	Exp. 3 cell 1	0.283602150537634
832.632	626.37	Other	172.656249284525	Exp. 3 cell 1	0.376344086021505
887.231	626.37	Other	196.858662039546	Exp. 3 cell 1	0.595430107526882
941.83	626.37	Other	231.643231770324	Exp. 3 cell 1	0.413978494623656
997.945	626.37	Other	274.208711313116	Exp. 3 cell 1	0.313172043010753
1054.061	626.37	Other	320.968201540277	Exp. 3 cell 1	0.321236559139785
1108.659	626.37	Other	368.975177338531	Exp. 3 cell 1	0.348118279569892
1163.258	626.37	Other	418.601756137023	Exp. 3 cell 1	0.34005376344086
1217.857	626.37	Other	469.333869001588	Exp. 3 cell 1	0.35752688172043
1272.456	626.37	Other	520.848569687006	Exp. 3 cell 1	0.478494623655914
1327.055	626.37	Other	572.934800915427	Exp. 3 cell 1	0.372311827956989
1381.654	626.37	Other	625.449791155933	Exp. 3 cell 1	0.493279569892473
1436.252	626.37	Other	678.292990953762	Exp. 3 cell 1	0.353494623655914
1490.851	626.37	Other	731.39498955079	Exp. 3 cell 1	0.432795698924731
68.249	680.969	Other	718.13460539442	Exp. 3 cell 1	0.34005376344086
122.847	680.969	Other	664.223365596996	Exp. 3 cell 1	0.362903225806452
177.446	680.969	Other	610.433230892618	Exp. 3 cell 1	0.487903225806452
232.045	680.969	Other	556.800575568129	Exp. 3 cell 1	0.366935483870968
286.644	680.969	Other	503.375738519448	Exp. 3 cell 1	0.297043010752688
341.243	680.969	Other	450.232705285833	Exp. 3 cell 1	0.255376344086022
395.841	680.969	Other	397.485483600345	Exp. 3 cell 1	0.264784946236559
450.44	680.969	Other	345.313131024582	Exp. 3 cell 1	0.432795698924731
505.039	680.969	Other	294.023313437897	Exp. 3 cell 1	0.525537634408602
559.638	680.969	Other	244.172809366645	Exp. 3 cell 1	0.381720430107527
614.237	680.969	Other	196.858107338763	Exp. 3 cell 1	0.362903225806452
668.836	680.969	Other	154.427878370455	Exp. 3 cell 1	0.311827956989247
723.434	680.969	Other	122.086181077139	Exp. 3 cell 1	0.270161290322581
778.033	680.969	Other	109.197	Exp. 3 cell 1	0.200268817204301
832.632	680.969	Other	122.086181077139	Exp. 3 cell 1	0.469086021505376
887.231	680.969	Other	154.428585478855	Exp. 3 cell 1	0.348118279569892
941.83	680.969	Other	196.858939390621	Exp. 3 cell 1	0.376344086021505
997.945	680.969	Other	245.530593924668	Exp. 3 cell 1	0.348118279569892
1054.061	680.969	Other	296.842452477741	Exp. 3 cell 1	0.251344086021505
1108.659	680.969	Other	348.191810192313	Exp. 3 cell 1	0.334677419354839
1163.258	680.969	Other	400.402654129565	Exp. 3 cell 1	0.321236559139785
1217.857	680.969	Other	453.176715846037	Exp. 3 cell 1	0.344086021505376
1272.456	680.969	Other	506.337918526748	Exp. 3 cell 1	0.321236559139785
1327.055	680.969	Other	559.775974201287	Exp. 3 cell 1	0.321236559139785
1381.654	680.969	Other	613.418532855016	Exp. 3 cell 1	0.274193548387097
1436.252	680.969	Other	667.215285174133	Exp. 3 cell 1	0.372311827956989
1490.851	680.969	Other	721.133473036026	Exp. 3 cell 1	0.418010752688172
68.249	735.568	Other	711.880796383777	Exp. 3 cell 1	0.30241935483871
122.847	735.568	Other	657.456946271009	Exp. 3 cell 1	0.353494623655914
177.446	735.568	Other	603.063583855799	Exp. 3 cell 1	0.366935483870968
232.045	735.568	Other	548.711069460058	Exp. 3 cell 1	0.418010752688172
286.644	735.568	Other	494.412874958774	Exp. 3 cell 1	0.293010752688172
341.243	735.568	Other	440.189102209494	Exp. 3 cell 1	0.376344086021505
395.841	735.568	Other	386.072100090126	Exp. 3 cell 1	0.306451612903226
450.44	735.568	Other	332.111600599859	Exp. 3 cell 1	0.423387096774194
505.039	735.568	Other	278.400189726947	Exp. 3 cell 1	0.34005376344086
559.638	735.568	Other	225.116231376149	Exp. 3 cell 1	0.241935483870968
614.237	735.568	Other	172.655933057628	Exp. 3 cell 1	0.325268817204301
668.836	735.568	Other	122.085733863544	Exp. 3 cell 1	0.251344086021505
723.434	735.568	Other	77.2139391884653	Exp. 3 cell 1	0.381720430107527
778.033	735.568	Other	54.5980000000001	Exp. 3 cell 1	0.270161290322581
832.632	735.568	Other	77.2139391884652	Exp. 3 cell 1	0.646505376344086
887.231	735.568	Other	122.086628293192	Exp. 3 cell 1	0.334677419354839
941.83	735.568	Other	172.656881742374	Exp. 3 cell 1	0.334677419354839
997.945	735.568	Other	226.588237444047	Exp. 3 cell 1	0.404569892473118
1054.061	735.568	Other	281.375902287314	Exp. 3 cell 1	0.306451612903226
1108.659	735.568	Other	335.103705559936	Exp. 3 cell 1	0.385752688172043
1163.258	735.568	Other	389.074854274855	Exp. 3 cell 1	0.297043010752688
1217.857	735.568	Other	443.199833686792	Exp. 3 cell 1	0.423387096774194
1272.456	735.568	Other	497.428431568804	Exp. 3 cell 1	0.385752688172043
1327.055	735.568	Other	551.730095325604	Exp. 3 cell 1	0.487903225806452
1381.654	735.568	Other	606.085186458966	Exp. 3 cell 1	0.241935483870968
1436.252	735.568	Other	660.479517899685	Exp. 3 cell 1	0.297043010752688
1490.851	735.568	Other	714.905897813132	Exp. 3 cell 1	0.209677419354839
68.249	790.166	Other	709.784	Exp. 3 cell 1	0.270161290322581
122.847	790.166	Other	655.186	Exp. 3 cell 1	0.270161290322581
177.446	790.166	Other	600.587	Exp. 3 cell 1	0.279569892473118
232.045	790.166	Other	545.988	Exp. 3 cell 1	0.279569892473118
286.644	790.166	Other	491.389	Exp. 3 cell 1	0.311827956989247
341.243	790.166	Other	436.79	Exp. 3 cell 1	0.42741935483871
395.841	790.166	Other	382.192	Exp. 3 cell 1	0.408602150537634
450.44	790.166	Other	327.593	Exp. 3 cell 1	0.325268817204301
505.039	790.166	Other	272.994	Exp. 3 cell 1	0.366935483870968
559.638	790.166	Other	218.395	Exp. 3 cell 1	0.404569892473118
614.237	790.166	Other	163.796	Exp. 3 cell 1	0.344086021505376
668.836	790.166	Other	109.197	Exp. 3 cell 1	0.321236559139785
723.434	790.166	Other	54.599	Exp. 3 cell 1	0.586021505376344
778.033	790.166	Induced	0	Exp. 3 cell 1	0.455645161290323
832.632	790.166	Other	54.5989999999999	Exp. 3 cell 1	0.34005376344086
887.231	790.166	Other	109.198	Exp. 3 cell 1	0.376344086021505
941.83	790.166	Other	163.797	Exp. 3 cell 1	0.395161290322581
997.945	790.166	Other	219.912	Exp. 3 cell 1	0.294354838709677
1054.061	790.166	Other	276.028	Exp. 3 cell 1	0.35752688172043
1108.659	790.166	Other	330.626	Exp. 3 cell 1	0.297043010752688
1163.258	790.166	Other	385.225	Exp. 3 cell 1	0.348118279569892
1217.857	790.166	Other	439.824	Exp. 3 cell 1	0.35752688172043
1272.456	790.166	Other	494.423	Exp. 3 cell 1	0.321236559139785
1327.055	790.166	Other	549.022	Exp. 3 cell 1	0.366935483870968
1381.654	790.166	Other	603.621	Exp. 3 cell 1	0.264784946236559
1436.252	790.166	Other	658.219	Exp. 3 cell 1	0.200268817204301
1490.851	790.166	Other	712.818	Exp. 3 cell 1	0.255376344086022
68.249	844.765	Other	711.8808730799	Exp. 3 cell 1	0.330645161290323
122.847	844.765	Other	657.457029315985	Exp. 3 cell 1	0.219086021505376
177.446	844.765	Other	603.063674391021	Exp. 3 cell 1	0.442204301075269
232.045	844.765	Other	548.711168963235	Exp. 3 cell 1	0.334677419354839
286.644	844.765	Other	494.412985389745	Exp. 3 cell 1	0.241935483870968
341.243	844.765	Other	440.189226243669	Exp. 3 cell 1	0.385752688172043
395.841	844.765	Other	386.072241510575	Exp. 3 cell 1	0.42741935483871
450.44	844.765	Other	332.111764997869	Exp. 3 cell 1	0.311827956989247
505.039	844.765	Other	278.400385842046	Exp. 3 cell 1	0.399193548387097
559.638	844.765	Other	225.116473910729	Exp. 3 cell 1	0.34005376344086
614.237	844.765	Other	172.656249284525	Exp. 3 cell 1	0.385752688172043
668.836	844.765	Other	122.086181077139	Exp. 3 cell 1	0.516129032258065
723.434	844.765	Other	77.2146462920086	Exp. 3 cell 1	0.553763440860215
778.033	844.765	Other	54.5989999999999	Exp. 3 cell 1	0.372311827956989
832.632	844.765	Other	77.2146462920085	Exp. 3 cell 1	0.311827956989247
887.231	844.765	Other	122.087075503511	Exp. 3 cell 1	0.474462365591398
941.83	844.765	Other	172.657197967533	Exp. 3 cell 1	0.362903225806452
997.945	844.765	Other	226.588478403029	Exp. 3 cell 1	0.255376344086022
1054.061	844.765	Other	281.376096328384	Exp. 3 cell 1	0.391129032258065
1108.659	844.765	Other	335.103868490055	Exp. 3 cell 1	0.423387096774194
1163.258	844.765	Other	389.074994603868	Exp. 3 cell 1	0.344086021505376
1217.857	844.765	Other	443.199956878382	Exp. 3 cell 1	0.442204301075269
1272.456	844.765	Other	497.42854133031	Exp. 3 cell 1	0.334677419354839
1327.055	844.765	Other	551.730194284308	Exp. 3 cell 1	0.321236559139785
1381.654	844.765	Other	606.085276542831	Exp. 3 cell 1	0.297043010752688
1436.252	844.765	Other	660.47960056462	Exp. 3 cell 1	0.353494623655914
1490.851	844.765	Other	714.905974184718	Exp. 3 cell 1	0.353494623655914
68.249	899.364	Other	718.134757451552	Exp. 3 cell 1	0.293010752688172
122.847	899.364	Other	664.223529995739	Exp. 3 cell 1	0.251344086021505
177.446	899.364	Other	610.43340977784	Exp. 3 cell 1	0.325268817204301
232.045	899.364	Other	556.800771684092	Exp. 3 cell 1	0.200268817204301
286.644	899.364	Other	503.375955449801	Exp. 3 cell 1	0.30241935483871
341.243	899.364	Other	450.232947821458	Exp. 3 cell 1	0.35752688172043
395.841	899.364	Other	397.485758320974	Exp. 3 cell 1	0.46505376344086
450.44	899.364	Other	345.313447251913	Exp. 3 cell 1	0.293010752688172
505.039	899.364	Other	294.02368482828	Exp. 3 cell 1	0.385752688172043
559.638	899.364	Other	244.173256580241	Exp. 3 cell 1	0.264784946236559
614.237	899.364	Other	196.858662039546	Exp. 3 cell 1	0.353494623655914
668.836	899.364	Other	154.428585478855	Exp. 3 cell 1	0.366935483870968
723.434	899.364	Other	122.087075503511	Exp. 3 cell 1	0.362903225806452
778.033	899.364	Other	109.198	Exp. 3 cell 1	0.321236559139785
832.632	899.364	Other	122.087075503511	Exp. 3 cell 1	0.334677419354839
887.231	899.364	Other	154.429292584017	Exp. 3 cell 1	0.46505376344086
941.83	899.364	Other	196.859494089058	Exp. 3 cell 1	0.478494623655914
997.945	899.364	Other	245.531038665176	Exp. 3 cell 1	0.321236559139785
1054.061	899.364	Other	296.842820341001	Exp. 3 cell 1	0.455645161290323
1108.659	899.364	Other	348.192123805235	Exp. 3 cell 1	0.404569892473118
1163.258	899.364	Other	400.402926848693	Exp. 3 cell 1	0.321236559139785
1217.857	899.364	Other	453.176956806058	Exp. 3 cell 1	0.366935483870968
1272.456	899.364	Other	506.338134188015	Exp. 3 cell 1	0.348118279569892
1327.055	899.364	Other	559.776169274827	Exp. 3 cell 1	0.297043010752688
1381.654	899.364	Other	613.418710869664	Exp. 3 cell 1	0.330645161290323
1436.252	899.364	Other	667.215448835682	Exp. 3 cell 1	0.344086021505376
1490.851	899.364	Other	721.133624460821	Exp. 3 cell 1	0.385752688172043
68.249	953.963	Other	728.438593063959	Exp. 3 cell 1	0.362903225806452
122.847	953.963	Other	675.35039187447	Exp. 3 cell 1	0.418010752688172
177.446	953.963	Other	622.522450822458	Exp. 3 cell 1	0.306451612903226
232.045	953.963	Other	570.028379427726	Exp. 3 cell 1	0.270161290322581
286.644	953.963	Other	517.96969653639	Exp. 3 cell 1	0.376344086021505
341.243	953.963	Other	466.492187832765	Exp. 3 cell 1	0.321236559139785
395.841	953.963	Other	415.81267666222	Exp. 3 cell 1	0.306451612903226
450.44	953.963	Other	366.260332083615	Exp. 3 cell 1	0.321236559139785
505.039	953.963	Other	318.363285014149	Exp. 3 cell 1	0.432795698924731
559.638	953.963	Other	272.994200000659	Exp. 3 cell 1	0.436827956989247
614.237	953.963	Other	231.643231770324	Exp. 3 cell 1	0.306451612903226
668.836	953.963	Other	196.85893939062	Exp. 3 cell 1	0.325268817204301
723.434	953.963	Other	172.657197967533	Exp. 3 cell 1	0.436827956989247
778.033	953.963	Other	163.797	Exp. 3 cell 1	0.330645161290323
832.632	953.963	Other	172.657197967533	Exp. 3 cell 1	0.306451612903226
887.231	953.963	Other	196.859494089058	Exp. 3 cell 1	0.362903225806452
941.83	953.963	Other	231.643938876026	Exp. 3 cell 1	0.344086021505376
997.945	953.963	Other	274.209308654903	Exp. 3 cell 1	0.338709677419355
1054.061	953.963	Other	320.968711859894	Exp. 3 cell 1	0.245967741935484
1108.659	953.963	Other	368.97562126108	Exp. 3 cell 1	0.399193548387097
1163.258	953.963	Other	418.602147431186	Exp. 3 cell 1	0.334677419354839
1217.857	953.963	Other	469.334217999285	Exp. 3 cell 1	0.46505376344086
1272.456	953.963	Other	520.848884166991	Exp. 3 cell 1	0.344086021505376
1327.055	953.963	Other	572.935086805652	Exp. 3 cell 1	0.264784946236559
1381.654	953.963	Other	625.450053041808	Exp. 3 cell 1	0.23252688172043
1436.252	953.963	Other	678.293232437122	Exp. 3 cell 1	0.279569892473118
1490.851	953.963	Other	731.395213501565	Exp. 3 cell 1	0.311827956989247
68.249	1010.078	Other	743.071069548532	Exp. 3 cell 1	0.241935483870968
122.847	1010.078	Other	691.107793574924	Exp. 3 cell 1	0.237903225806452
177.446	1010.078	Other	639.582701699319	Exp. 3 cell 1	0.294354838709677
232.045	1010.078	Other	588.61208268944	Exp. 3 cell 1	0.408602150537634
286.644	1010.078	Other	538.353449942507	Exp. 3 cell 1	0.448924731182796
341.243	1010.078	Other	489.026371317539	Exp. 3 cell 1	0.348118279569892
395.841	1010.078	Other	440.944455241247	Exp. 3 cell 1	0.290322580645161
450.44	1010.078	Other	394.561099695598	Exp. 3 cell 1	0.276881720430108
505.039	1010.078	Other	350.552437988955	Exp. 3 cell 1	0.418010752688172
559.638	1010.078	Other	309.931708234249	Exp. 3 cell 1	0.418010752688172
614.237	1010.078	Other	274.208711313116	Exp. 3 cell 1	0.493279569892473
668.836	1010.078	Other	245.530593924667	Exp. 3 cell 1	0.334677419354839
723.434	1010.078	Other	226.588478403029	Exp. 3 cell 1	0.259408602150538
778.033	1010.078	Other	219.912	Exp. 3 cell 1	0.383064516129032
832.632	1010.078	Other	226.588478403029	Exp. 3 cell 1	0.466397849462366
887.231	1010.078	Other	245.531038665176	Exp. 3 cell 1	0.299731182795699
941.83	1010.078	Other	274.209308654903	Exp. 3 cell 1	0.342741935483871
997.945	1010.078	Other	311.002532928592	Exp. 3 cell 1	0.290322580645161
1054.061	1010.078	Other	352.920309033073	Exp. 3 cell 1	0.290322580645161
1108.659	1010.078	Other	397.082912777672	Exp. 3 cell 1	0.264784946236559
1163.258	1010.078	Other	443.575910492218	Exp. 3 cell 1	0.317204301075269
1217.857	1010.078	Other	491.738181067934	Exp. 3 cell 1	0.317204301075269
1272.456	1010.078	Other	541.124191542939	Exp. 3 cell 1	0.321236559139785
1327.055	1010.078	Other	591.427463200687	Exp. 3 cell 1	0.317204301075269
1381.654	1010.078	Other	642.432564075795	Exp. 3 cell 1	0.245967741935484
1436.252	1010.078	Other	693.983818042611	Exp. 3 cell 1	0.431451612903226
1490.851	1010.078	Other	745.969697017245	Exp. 3 cell 1	0.342741935483871
68.249	1066.194	Other	761.567320359796	Exp. 3 cell 1	0.404569892473118
122.847	1066.194	Other	710.957207840247	Exp. 3 cell 1	0.274193548387097
177.446	1066.194	Other	660.981241301899	Exp. 3 cell 1	0.264784946236559
232.045	1066.194	Other	611.796005975848	Exp. 3 cell 1	0.297043010752688
286.644	1066.194	Other	563.608557515764	Exp. 3 cell 1	0.260752688172043
341.243	1066.194	Other	516.698133230613	Exp. 3 cell 1	0.520161290322581
395.841	1066.194	Other	471.446902257296	Exp. 3 cell 1	0.241935483870968
450.44	1066.194	Other	428.379073290234	Exp. 3 cell 1	0.306451612903226
505.039	1066.194	Other	388.22310701451	Exp. 3 cell 1	0.372311827956989
559.638	1066.194	Other	351.977034490888	Exp. 3 cell 1	0.264784946236559
614.237	1066.194	Other	320.968201540277	Exp. 3 cell 1	0.321236559139785
668.836	1066.194	Other	296.842452477741	Exp. 3 cell 1	0.293010752688172
723.434	1066.194	Other	281.376096328384	Exp. 3 cell 1	0.283602150537634
778.033	1066.194	Other	276.028	Exp. 3 cell 1	0.404569892473118
832.632	1066.194	Other	281.376096328384	Exp. 3 cell 1	0.385752688172043
887.231	1066.194	Other	296.842820341001	Exp. 3 cell 1	0.366935483870968
941.83	1066.194	Other	320.968711859894	Exp. 3 cell 1	0.293010752688172
997.945	1066.194	Other	352.920309033073	Exp. 3 cell 1	0.303763440860215
1054.061	1066.194	Other	390.362541194721	Exp. 3 cell 1	0.366935483870968
1108.659	1066.194	Other	430.702923904633	Exp. 3 cell 1	0.442204301075269
1163.258	1066.194	Other	473.909018070979	Exp. 3 cell 1	0.321236559139785
1217.857	1066.194	Other	519.265450189014	Exp. 3 cell 1	0.315860215053763
1272.456	1066.194	Other	566.255737024359	Exp. 3 cell 1	0.348118279569892
1327.055	1066.194	Other	614.505177576235	Exp. 3 cell 1	0.395161290322581
1381.654	1066.194	Other	663.739232247876	Exp. 3 cell 1	0.325268817204301
1436.252	1066.194	Other	713.753254805188	Exp. 3 cell 1	0.311827956989247
1490.851	1066.194	Other	764.395812330235	Exp. 3 cell 1	0.321236559139785
68.249	1120.793	Other	783.011838853666	Exp. 3 cell 1	0.353494623655914
122.847	1120.793	Other	733.882080258811	Exp. 3 cell 1	0.287634408602151
177.446	1120.793	Other	685.579286222972	Exp. 3 cell 1	0.293010752688172
232.045	1120.793	Other	638.292338410074	Exp. 3 cell 1	0.30241935483871
286.644	1120.793	Other	592.264605096404	Exp. 3 cell 1	0.213709677419355
341.243	1120.793	Other	547.813578901619	Exp. 3 cell 1	0.293010752688172
395.841	1120.793	Other	505.356248593999	Exp. 3 cell 1	0.404569892473118
450.44	1120.793	Other	465.436769903281	Exp. 3 cell 1	0.283602150537634
505.039	1120.793	Other	428.765596993275	Exp. 3 cell 1	0.315860215053763
559.638	1120.793	Other	396.245617204784	Exp. 3 cell 1	0.408602150537634
614.237	1120.793	Other	368.976073404496	Exp. 3 cell 1	0.213709677419355
668.836	1120.793	Other	348.192759743795	Exp. 3 cell 1	0.279569892473118
723.434	1120.793	Other	335.104855127466	Exp. 3 cell 1	0.372311827956989
778.033	1120.793	Other	330.627	Exp. 3 cell 1	0.497311827956989
832.632	1120.793	Other	335.104855127466	Exp. 3 cell 1	0.372311827956989
887.231	1120.793	Other	348.193073355861	Exp. 3 cell 1	0.366935483870968
941.83	1120.793	Other	368.976517325967	Exp. 3 cell 1	0.366935483870968
997.945	1120.793	Other	397.083745415246	Exp. 3 cell 1	0.228494623655914
1054.061	1120.793	Other	430.703691547913	Exp. 3 cell 1	0.362903225806452
1108.659	1120.793	Other	467.576480380483	Exp. 3 cell 1	0.408602150537634
1163.258	1120.793	Other	507.653931092826	Exp. 3 cell 1	0.330645161290323
1217.857	1120.793	Other	550.235735030905	Exp. 3 cell 1	0.348118279569892
1272.456	1120.793	Other	594.784260096045	Exp. 3 cell 1	0.34005376344086
1327.055	1120.793	Other	640.889514357194	Exp. 3 cell 1	0.362903225806452
1381.654	1120.793	Other	688.238712054182	Exp. 3 cell 1	0.330645161290323
1436.252	1120.793	Other	736.591111193992	Exp. 3 cell 1	0.366935483870968
1490.851	1120.793	Other	785.763141317407	Exp. 3 cell 1	0.315860215053763
68.249	1175.391	Other	807.583820591398	Exp. 3 cell 1	0.283602150537634
122.847	1175.391	Other	760.044074525287	Exp. 3 cell 1	0.255376344086022
177.446	1175.391	Other	713.514572516918	Exp. 3 cell 1	0.297043010752688
232.045	1175.391	Other	668.207450399201	Exp. 3 cell 1	0.200268817204301
286.644	1175.391	Other	624.388861164259	Exp. 3 cell 1	0.241935483870968
341.243	1175.391	Other	582.394887275807	Exp. 3 cell 1	0.311827956989247
395.841	1175.391	Other	542.650002754077	Exp. 3 cell 1	0.274193548387097
450.44	1175.391	Other	505.683175786974	Exp. 3 cell 1	0.223118279569892
505.039	1175.391	Other	472.148307908649	Exp. 3 cell 1	0.260752688172043
559.638	1175.391	Other	442.825785891021	Exp. 3 cell 1	0.279569892473118
614.237	1175.391	Other	418.601756137023	Exp. 3 cell 1	0.348118279569892
668.836	1175.391	Other	400.402654129565	Exp. 3 cell 1	0.30241935483871
723.434	1175.391	Other	389.074994603868	Exp. 3 cell 1	0.372311827956989
778.033	1175.391	Other	385.225	Exp. 3 cell 1	0.399193548387097
832.632	1175.391	Other	389.074994603868	Exp. 3 cell 1	0.306451612903226
887.231	1175.391	Other	400.402926848693	Exp. 3 cell 1	0.330645161290323
941.83	1175.391	Other	418.602147431186	Exp. 3 cell 1	0.223118279569892
997.945	1175.391	Other	443.575910492218	Exp. 3 cell 1	0.342741935483871
1054.061	1175.391	Other	473.909018070979	Exp. 3 cell 1	0.287634408602151
1108.659	1175.391	Other	507.653279809163	Exp. 3 cell 1	0.306451612903226
1163.258	1175.391	Other	544.790419565176	Exp. 3 cell 1	0.321236559139785
1217.857	1175.391	Other	584.673799311206	Exp. 3 cell 1	0.283602150537634
1272.456	1175.391	Other	626.779389860579	Exp. 3 cell 1	0.395161290322581
1327.055	1175.391	Other	670.688793039663	Exp. 3 cell 1	0.255376344086022
1381.654	1175.391	Other	716.070256515379	Exp. 3 cell 1	0.391129032258065
1436.252	1175.391	Other	762.660181592038	Exp. 3 cell 1	0.311827956989247
1490.851	1175.391	Other	810.251690370961	Exp. 3 cell 1	0.34005376344086
68.249	1229.99	Other	835.008070399322	Exp. 3 cell 1	0.279569892473118
122.847	1229.99	Other	789.122199391197	Exp. 3 cell 1	0.241935483870968
177.446	1229.99	Other	744.412449885814	Exp. 3 cell 1	0.306451612903226
232.045	1229.99	Other	701.10487597791	Exp. 3 cell 1	0.251344086021505
286.644	1229.99	Other	659.475776884186	Exp. 3 cell 1	0.385752688172043
341.243	1229.99	Other	619.863416468499	Exp. 3 cell 1	0.330645161290323
395.841	1229.99	Other	582.679908560438	Exp. 3 cell 1	0.264784946236559
450.44	1229.99	Other	548.418019967433	Exp. 3 cell 1	0.366935483870968
505.039	1229.99	Other	517.659033546214	Exp. 3 cell 1	0.423387096774194
559.638	1229.99	Other	491.061632589026	Exp. 3 cell 1	0.353494623655914
614.237	1229.99	Other	469.333869001588	Exp. 3 cell 1	0.251344086021505
668.836	1229.99	Other	453.176715846037	Exp. 3 cell 1	0.260752688172043
723.434	1229.99	Other	443.199956878382	Exp. 3 cell 1	0.30241935483871
778.033	1229.99	Other	439.824	Exp. 3 cell 1	0.408602150537634
832.632	1229.99	Other	443.199956878382	Exp. 3 cell 1	0.385752688172043
887.231	1229.99	Other	453.176956806058	Exp. 3 cell 1	0.34005376344086
941.83	1229.99	Other	469.334217999285	Exp. 3 cell 1	0.330645161290323
997.945	1229.99	Other	491.738181067934	Exp. 3 cell 1	0.383064516129032
1054.061	1229.99	Other	519.265450189014	Exp. 3 cell 1	0.330645161290323
1108.659	1229.99	Other	550.235134149029	Exp. 3 cell 1	0.315860215053763
1163.258	1229.99	Other	584.673799311206	Exp. 3 cell 1	0.30241935483871
1217.857	1229.99	Other	622.005065857184	Exp. 3 cell 1	0.413978494623656
1272.456	1229.99	Other	661.73956652523	Exp. 3 cell 1	0.283602150537634
1327.055	1229.99	Other	703.47018946079	Exp. 3 cell 1	0.372311827956989
1381.654	1229.99	Other	746.862412106139	Exp. 3 cell 1	0.297043010752688
1436.252	1229.99	Other	791.64221902132	Exp. 3 cell 1	0.321236559139785
1490.851	1229.99	Other	837.588593582792	Exp. 3 cell 1	0.172043010752688
68.249	1284.589	Other	865.012964980872	Exp. 3 cell 1	0.143817204301075
122.847	1284.589	Other	820.806187552823	Exp. 3 cell 1	0.227150537634409
177.446	1284.589	Other	777.919563642669	Exp. 3 cell 1	0.213709677419355
232.045	1284.589	Other	736.584685608518	Exp. 3 cell 1	0.362903225806452
286.644	1284.589	Other	697.077651520976	Exp. 3 cell 1	0.227150537634409
341.243	1284.589	Other	659.726918526901	Exp. 3 cell 1	0.236559139784946
395.841	1284.589	Other	624.919857096092	Exp. 3 cell 1	0.241935483870968
450.44	1284.589	Other	593.10309102044	Exp. 3 cell 1	0.264784946236559
505.039	1284.589	Other	564.782991037265	Exp. 3 cell 1	0.348118279569892
559.638	1284.589	Other	540.509462409309	Exp. 3 cell 1	0.321236559139785
614.237	1284.589	Other	520.848569687006	Exp. 3 cell 1	0.325268817204301
668.836	1284.589	Other	506.337918526748	Exp. 3 cell 1	0.30241935483871
723.434	1284.589	Other	497.42854133031	Exp. 3 cell 1	0.270161290322581
778.033	1284.589	Other	494.423	Exp. 3 cell 1	0.432795698924731
832.632	1284.589	Other	497.42854133031	Exp. 3 cell 1	0.334677419354839
887.231	1284.589	Other	506.338134188015	Exp. 3 cell 1	0.293010752688172
941.83	1284.589	Other	520.848884166991	Exp. 3 cell 1	0.264784946236559
997.945	1284.589	Other	541.12419154294	Exp. 3 cell 1	0.342741935483871
1054.061	1284.589	Other	566.255737024359	Exp. 3 cell 1	0.325268817204301
1108.659	1284.589	Other	594.783704219441	Exp. 3 cell 1	0.381720430107527
1163.258	1284.589	Other	626.779389860579	Exp. 3 cell 1	0.34005376344086
1217.857	1284.589	Other	661.73956652523	Exp. 3 cell 1	0.385752688172043
1272.456	1284.589	Other	699.219712149193	Exp. 3 cell 1	0.385752688172043
1327.055	1284.589	Other	738.83642263562	Exp. 3 cell 1	0.395161290322581
1381.654	1284.589	Other	780.264323527611	Exp. 3 cell 1	0.287634408602151
1436.252	1284.589	Other	823.229223782781	Exp. 3 cell 1	0.260752688172043
1490.851	1284.589	Other	867.504238636907	Exp. 3 cell 1	0.204301075268817
68.249	1339.188	Other	897.339669879806	Exp. 3 cell 1	0.0645161290322581
122.847	1339.188	Other	854.806323724854	Exp. 3 cell 1	0.19489247311828
177.446	1339.188	Other	813.713648068533	Exp. 3 cell 1	0.260752688172043
232.045	1339.188	Other	774.291968593243	Exp. 3 cell 1	0.219086021505376
286.644	1339.188	Other	736.809545137005	Exp. 3 cell 1	0.311827956989247
341.243	1339.188	Other	701.57726629645	Exp. 3 cell 1	0.330645161290323
395.841	1339.188	Other	668.95132958086	Exp. 3 cell 1	0.395161290322581
450.44	1339.188	Other	639.329594288423	Exp. 3 cell 1	0.236559139784946
505.039	1339.188	Other	613.148334842394	Exp. 3 cell 1	0.315860215053763
559.638	1339.188	Other	590.865071322548	Exp. 3 cell 1	0.372311827956989
614.237	1339.188	Other	572.934800915427	Exp. 3 cell 1	0.348118279569892
668.836	1339.188	Other	559.775974201287	Exp. 3 cell 1	0.311827956989247
723.434	1339.188	Other	551.730194284308	Exp. 3 cell 1	0.311827956989247
778.033	1339.188	Other	549.022	Exp. 3 cell 1	0.455645161290323
832.632	1339.188	Other	551.730194284308	Exp. 3 cell 1	0.35752688172043
887.231	1339.188	Other	559.776169274827	Exp. 3 cell 1	0.209677419354839
941.83	1339.188	Other	572.935086805652	Exp. 3 cell 1	0.315860215053763
997.945	1339.188	Other	591.427463200687	Exp. 3 cell 1	0.369623655913978
1054.061	1339.188	Other	614.505177576235	Exp. 3 cell 1	0.35752688172043
1108.659	1339.188	Other	640.888998470094	Exp. 3 cell 1	0.34005376344086
1163.258	1339.188	Other	670.688793039663	Exp. 3 cell 1	0.391129032258065
1217.857	1339.188	Other	703.47018946079	Exp. 3 cell 1	0.279569892473118
1272.456	1339.188	Other	738.83642263562	Exp. 3 cell 1	0.376344086021505
1327.055	1339.188	Other	776.434358441201	Exp. 3 cell 1	0.264784946236559
1381.654	1339.188	Other	815.955555238764	Exp. 3 cell 1	0.251344086021505
1436.252	1339.188	Other	857.133250110506	Exp. 3 cell 1	0.200268817204301
1490.851	1339.188	Other	899.741439307983	Exp. 3 cell 1	0.223118279569892
68.249	1393.787	Other	931.746552608058	Exp. 3 cell 1	0.143817204301075
122.847	1393.787	Other	890.85745562183	Exp. 3 cell 1	0.134408602150538
177.446	1393.787	Other	851.506345372717	Exp. 3 cell 1	0.204301075268817
232.045	1393.787	Other	813.917199587894	Exp. 3 cell 1	0.236559139784946
286.644	1393.787	Other	778.345335286337	Exp. 3 cell 1	0.139784946236559
341.243	1393.787	Other	745.079737840857	Exp. 3 cell 1	0.325268817204301
395.841	1393.787	Other	714.443165342772	Exp. 3 cell 1	0.30241935483871
450.44	1393.787	Other	686.786346173248	Exp. 3 cell 1	0.399193548387097
505.039	1393.787	Other	662.483234261064	Exp. 3 cell 1	0.270161290322581
559.638	1393.787	Other	641.914860138009	Exp. 3 cell 1	0.520161290322581
614.237	1393.787	Other	625.449791155933	Exp. 3 cell 1	0.30241935483871
668.836	1393.787	Other	613.418532855016	Exp. 3 cell 1	0.219086021505376
723.434	1393.787	Other	606.085276542831	Exp. 3 cell 1	0.366935483870968
778.033	1393.787	Other	603.621	Exp. 3 cell 1	0.311827956989247
832.632	1393.787	Other	606.085276542831	Exp. 3 cell 1	0.293010752688172
887.231	1393.787	Other	613.418710869664	Exp. 3 cell 1	0.418010752688172
941.83	1393.787	Other	625.450053041808	Exp. 3 cell 1	0.408602150537634
997.945	1393.787	Other	642.432564075795	Exp. 3 cell 1	0.360215053763441
1054.061	1393.787	Other	663.739232247876	Exp. 3 cell 1	0.366935483870968
1108.659	1393.787	Other	688.238231658922	Exp. 3 cell 1	0.311827956989247
1163.258	1393.787	Other	716.070256515379	Exp. 3 cell 1	0.459677419354839
1217.857	1393.787	Other	746.862412106139	Exp. 3 cell 1	0.315860215053763
1272.456	1393.787	Other	780.264323527611	Exp. 3 cell 1	0.399193548387097
1327.055	1393.787	Other	815.955555238764	Exp. 3 cell 1	0.236559139784946
1381.654	1393.787	Other	853.64900473321	Exp. 3 cell 1	0.209677419354839
1436.252	1393.787	Other	893.090456561932	Exp. 3 cell 1	0.139784946236559
1490.851	1393.787	Other	934.059855022685	Exp. 3 cell 1	0.251344086021505
68.249	1448.386	Other	968.01182588644	Exp. 3 cell 1	0.0416666666666667
122.847	1448.386	Other	928.720766967122	Exp. 3 cell 1	0.162634408602151
177.446	1448.386	Other	891.043384448255	Exp. 3 cell 1	0.143817204301075
232.045	1448.386	Other	855.193816946778	Exp. 3 cell 1	0.176075268817204
286.644	1448.386	Other	821.41141806101	Exp. 3 cell 1	0.227150537634409
341.243	1448.386	Other	789.961437349951	Exp. 3 cell 1	0.297043010752688
395.841	1448.386	Other	761.133558098708	Exp. 3 cell 1	0.315860215053763
450.44	1448.386	Other	735.235161053251	Exp. 3 cell 1	0.321236559139785
505.039	1448.386	Other	712.586340337787	Exp. 3 cell 1	0.274193548387097
559.638	1448.386	Other	693.505547508454	Exp. 3 cell 1	0.274193548387097
614.237	1448.386	Other	678.293961358938	Exp. 3 cell 1	0.283602150537634
668.836	1448.386	Other	667.216271690821	Exp. 3 cell 1	0.251344086021505
723.434	1448.386	Other	660.48059714196	Exp. 3 cell 1	0.321236559139785
778.033	1448.386	Other	658.22	Exp. 3 cell 1	0.293010752688172
832.632	1448.386	Other	660.48059714196	Exp. 3 cell 1	0.270161290322581
887.231	1448.386	Other	667.216435352128	Exp. 3 cell 1	0.287634408602151
941.83	1448.386	Other	678.294202841953	Exp. 3 cell 1	0.404569892473118
997.945	1448.386	Other	693.984766507162	Exp. 3 cell 1	0.307795698924731
1054.061	1448.386	Other	713.754176999336	Exp. 3 cell 1	0.293010752688172
1108.659	1448.386	Other	736.591555935852	Exp. 3 cell 1	0.321236559139785
1163.258	1448.386	Other	762.661044648932	Exp. 3 cell 1	0.321236559139785
1217.857	1448.386	Other	791.643050481718	Exp. 3 cell 1	0.306451612903226
1272.456	1448.386	Other	823.230023340378	Exp. 3 cell 1	0.270161290322581
1327.055	1448.386	Other	857.13401804152	Exp. 3 cell 1	0.227150537634409
1381.654	1448.386	Other	893.091193574878	Exp. 3 cell 1	0.166666666666667
1436.252	1448.386	Other	930.862943918706	Exp. 3 cell 1	0.149193548387097
1490.851	1448.386	Other	970.238666269284	Exp. 3 cell 1	0.153225806451613
68.249	1502.984	Other	1005.93380884629	Exp. 3 cell 1	0.0470430107526882
122.847	1502.984	Other	968.18293504895	Exp. 3 cell 1	0.0376344086021505
177.446	1502.984	Other	932.102057552176	Exp. 3 cell 1	0.149193548387097
232.045	1502.984	Other	897.893310626602	Exp. 3 cell 1	0.181451612903226
286.644	1502.984	Other	865.778638247098	Exp. 3 cell 1	0.219086021505376
341.243	1502.984	Other	835.999405038066	Exp. 3 cell 1	0.227150537634409
395.841	1502.984	Other	808.81408617061	Exp. 3 cell 1	0.245967741935484
450.44	1502.984	Other	784.491347799961	Exp. 3 cell 1	0.260752688172043
505.039	1502.984	Other	763.305459930688	Exp. 3 cell 1	0.344086021505376
559.638	1502.984	Other	745.523894418549	Exp. 3 cell 1	0.321236559139785
614.237	1502.984	Other	731.39498955079	Exp. 3 cell 1	0.264784946236559
668.836	1502.984	Other	721.133473036025	Exp. 3 cell 1	0.297043010752688
723.434	1502.984	Other	714.905974184717	Exp. 3 cell 1	0.330645161290323
778.033	1502.984	Other	712.818	Exp. 3 cell 1	0.293010752688172
832.632	1502.984	Other	714.905974184717	Exp. 3 cell 1	0.315860215053763
887.231	1502.984	Other	721.133624460821	Exp. 3 cell 1	0.348118279569892
941.83	1502.984	Other	731.395213501565	Exp. 3 cell 1	0.34005376344086
997.945	1502.984	Other	745.969697017245	Exp. 3 cell 1	0.276881720430108
1054.061	1502.984	Other	764.395812330235	Exp. 3 cell 1	0.245967741935484
1108.659	1502.984	Other	785.762720546095	Exp. 3 cell 1	0.227150537634409
1163.258	1502.984	Other	810.251690370961	Exp. 3 cell 1	0.557795698924731
1217.857	1502.984	Other	837.588593582792	Exp. 3 cell 1	0.213709677419355
1272.456	1502.984	Other	867.504238636907	Exp. 3 cell 1	0.223118279569892
1327.055	1502.984	Other	899.741439307982	Exp. 3 cell 1	0.162634408602151
1381.654	1502.984	Other	934.059855022685	Exp. 3 cell 1	0.0981182795698925
1436.252	1502.984	Other	970.237987859164	Exp. 3 cell 1	0.0793010752688172
1490.851	1502.984	Other	1008.07688310366	Exp. 3 cell 1	0
47.016	37.916	Other	1043.10887107435	Exp. 3 cell 2	0.0469958358120167
101.614	37.916	Other	1003.78757336899	Exp. 3 cell 2	0.0511600237953599
156.213	37.916	Other	965.952090334195	Exp. 3 cell 2	0.0612730517549078
210.812	37.916	Other	929.784647536192	Exp. 3 cell 2	0.113027959547888
265.411	37.916	Other	895.487377001485	Exp. 3 cell 2	0.0844735276621059
320.01	37.916	Other	863.283207033474	Exp. 3 cell 2	0.11481261154075
374.609	37.916	Other	833.414812878317	Exp. 3 cell 2	0.127305175490779
429.207	37.916	Other	806.142339223663	Exp. 3 cell 2	0.107079119571684
483.806	37.916	Other	781.736477256882	Exp. 3 cell 2	0.117192147531231
538.405	37.916	Other	760.473845875715	Exp. 3 cell 2	0.0922070196311719
593.004	37.916	Other	742.624482662671	Exp. 3 cell 2	0.129684711481261
647.603	37.916	Other	728.439342595525	Exp. 3 cell 2	0.162403331350387
702.202	37.916	Other	718.135593766247	Exp. 3 cell 2	0.125520523497918
756.8	37.916	Other	711.881870134364	Exp. 3 cell 2	0.1540749553837
811.399	37.916	Other	709.785	Exp. 3 cell 2	0.123140987507436
865.998	37.916	Other	711.881870134364	Exp. 3 cell 2	0.187388459250446
920.597	37.916	Other	718.13574582317	Exp. 3 cell 2	0.174895895300416
976.712	37.916	Other	728.781952434334	Exp. 3 cell 2	0.137418203450327
1032.828	37.916	Other	743.522392578731	Exp. 3 cell 2	0.158239143367043
1087.427	37.916	Other	761.568252364159	Exp. 3 cell 2	0.121356335514575
1142.025	37.916	Other	783.012323083743	Exp. 3 cell 2	0.129684711481261
1196.624	37.916	Other	807.584699489781	Exp. 3 cell 2	0.149910767400357
1251.223	37.916	Other	835.008920431992	Exp. 3 cell 2	0.145746579417014
1305.822	37.916	Other	865.0137855283	Exp. 3 cell 2	0.0963712076145151
1360.421	37.916	Other	897.340460867	Exp. 3 cell 2	0.104699583581202
1415.02	37.916	Other	931.747314386256	Exp. 3 cell 2	0.0779298036882808
1469.618	37.916	Other	968.011879155416	Exp. 3 cell 2	0.0612730517549078
1524.217	37.916	Other	1005.93451444366	Exp. 3 cell 2	0.0594883997620464
47.016	92.515	Other	1006.75223629501	Exp. 3 cell 2	0.0636525877453896
101.614	92.515	Other	965.952090334195	Exp. 3 cell 2	0.082093991671624
156.213	92.515	Other	926.572927076979	Exp. 3 cell 2	0.0844735276621059
210.812	92.515	Other	888.804499968919	Exp. 3 cell 2	0.108863771564545
265.411	92.515	Other	852.860827298335	Exp. 3 cell 2	0.117192147531231
320.01	92.515	Other	818.982200000098	Exp. 3 cell 2	0.123140987507436
374.609	92.515	Other	787.435202855448	Exp. 3 cell 2	0.0862581796549673
429.207	92.515	Other	758.511317951156	Exp. 3 cell 2	0.145746579417014
483.806	92.515	Other	732.520216953089	Exp. 3 cell 2	0.145746579417014
538.405	92.515	Other	709.784769230786	Exp. 3 cell 2	0.10291493158834
593.004	92.515	Other	690.626578275844	Exp. 3 cell 2	0.135633551457466
647.603	92.515	Other	675.350149338845	Exp. 3 cell 2	0.127305175490779
702.202	92.515	Other	664.223365596996	Exp. 3 cell 2	0.117192147531231
756.8	92.515	Other	657.457029315985	Exp. 3 cell 2	0.131469363474123
811.399	92.515	Other	655.186	Exp. 3 cell 2	0.117192147531231
865.998	92.515	Other	657.457029315985	Exp. 3 cell 2	0.138013087447948
920.597	92.515	Other	664.223529995739	Exp. 3 cell 2	0.139797739440809
976.712	92.515	Other	675.719677503179	Exp. 3 cell 2	0.223081499107674
1032.828	92.515	Other	691.592001571013	Exp. 3 cell 2	0.145746579417014
1087.427	92.515	Other	710.957207840247	Exp. 3 cell 2	0.1540749553837
1142.025	92.515	Other	733.881629741473	Exp. 3 cell 2	0.113027959547888
1196.624	92.515	Other	760.044074525287	Exp. 3 cell 2	0.113027959547888
1251.223	92.515	Other	789.122199391197	Exp. 3 cell 2	0.135633551457466
1305.822	92.515	Other	820.806187552823	Exp. 3 cell 2	0.1540749553837
1360.421	92.515	Other	854.806323724854	Exp. 3 cell 2	0.121356335514575
1415.02	92.515	Other	890.85745562183	Exp. 3 cell 2	0.131469363474123
1469.618	92.515	Other	928.720058229066	Exp. 3 cell 2	0.11481261154075
1524.217	92.515	Other	968.18293504895	Exp. 3 cell 2	0.0511600237953599
47.016	147.114	Other	972.103963194267	Exp. 3 cell 2	0.121356335514575
101.614	147.114	Other	929.784647536192	Exp. 3 cell 2	0.0612730517549078
156.213	147.114	Other	888.804499968919	Exp. 3 cell 2	0.100535395597858
210.812	147.114	Other	849.35828078497	Exp. 3 cell 2	0.0904223676383105
265.411	147.114	Other	811.669662309119	Exp. 3 cell 2	0.107079119571684
320.01	147.114	Other	775.994776973402	Exp. 3 cell 2	0.113027959547888
374.609	147.114	Other	742.623894491014	Exp. 3 cell 2	0.125520523497918
429.207	147.114	Other	711.881640044888	Exp. 3 cell 2	0.145746579417014
483.806	147.114	Other	684.121274495977	Exp. 3 cell 2	0.160618679357525
538.405	147.114	Other	659.719992576396	Exp. 3 cell 2	0.125520523497918
593.004	147.114	Other	639.062689095522	Exp. 3 cell 2	0.148126115407496
647.603	147.114	Other	622.522187704985	Exp. 3 cell 2	0.14158239143367
702.202	147.114	Other	610.433230892618	Exp. 3 cell 2	0.129684711481261
756.8	147.114	Other	603.063674391021	Exp. 3 cell 2	0.145746579417014
811.399	147.114	Other	600.587	Exp. 3 cell 2	0.160618679357525
865.998	147.114	Other	603.063674391021	Exp. 3 cell 2	0.160618679357525
920.597	147.114	Other	610.43340977784	Exp. 3 cell 2	0.145746579417014
976.712	147.114	Other	622.923055070207	Exp. 3 cell 2	0.182034503271862
1032.828	147.114	Other	640.105887029638	Exp. 3 cell 2	0.135633551457466
1087.427	147.114	Other	660.981241301899	Exp. 3 cell 2	0.145746579417014
1142.025	147.114	Other	685.578803964212	Exp. 3 cell 2	0.149910767400357
1196.624	147.114	Other	713.514572516918	Exp. 3 cell 2	0.138013087447948
1251.223	147.114	Other	744.412449885814	Exp. 3 cell 2	0.131469363474123
1305.822	147.114	Other	777.919563642669	Exp. 3 cell 2	0.11481261154075
1360.421	147.114	Other	813.713648068533	Exp. 3 cell 2	0.117192147531231
1415.02	147.114	Other	851.506345372717	Exp. 3 cell 2	0.104699583581202
1469.618	147.114	Other	891.042645741493	Exp. 3 cell 2	0.108863771564545
1524.217	147.114	Other	932.102057552176	Exp. 3 cell 2	0.125520523497918
47.016	201.712	Other	939.353692072374	Exp. 3 cell 2	0.0880428316478287
101.614	201.712	Other	895.487986712273	Exp. 3 cell 2	0.129684711481261
156.213	201.712	Other	852.86146748285	Exp. 3 cell 2	0.125520523497918
210.812	201.712	Other	811.670334982128	Exp. 3 cell 2	0.108863771564545
265.411	201.712	Other	772.144341600066	Exp. 3 cell 2	0.135633551457466
320.01	201.712	Other	734.552338123023	Exp. 3 cell 2	0.127305175490779
374.609	201.712	Other	699.206330220916	Exp. 3 cell 2	0.125520523497918
429.207	201.712	Other	666.464337369225	Exp. 3 cell 2	0.0963712076145151
483.806	201.712	Other	636.726913024728	Exp. 3 cell 2	0.104699583581202
538.405	201.712	Other	610.434035876933	Exp. 3 cell 2	0.117192147531231
593.004	201.712	Other	588.04792674237	Exp. 3 cell 2	0.145746579417014
647.603	201.712	Other	570.029049906231	Exp. 3 cell 2	0.129684711481261
702.202	201.712	Other	556.801556149047	Exp. 3 cell 2	0.104699583581202
756.8	201.712	Other	548.712164000398	Exp. 3 cell 2	0.111243307555027
811.399	201.712	Other	545.989	Exp. 3 cell 2	0.156454491374182
865.998	201.712	Other	548.712164000398	Exp. 3 cell 2	0.129684711481261
920.597	201.712	Other	556.801752264664	Exp. 3 cell 2	0.138013087447948
976.712	201.712	Other	570.466805423418	Exp. 3 cell 2	0.129684711481261
1032.828	201.712	Other	589.18145775474	Exp. 3 cell 2	0.16656751933373
1087.427	201.712	Other	611.796898410739	Exp. 3 cell 2	0.138013087447948
1142.025	201.712	Other	638.292675813376	Exp. 3 cell 2	0.14158239143367
1196.624	201.712	Other	668.208267493002	Exp. 3 cell 2	0.152290303390839
1251.223	201.712	Other	701.105654731867	Exp. 3 cell 2	0.164187983343248
1305.822	201.712	Other	736.585426851496	Exp. 3 cell 2	0.127305175490779
1360.421	201.712	Other	774.292673738426	Exp. 3 cell 2	0.127305175490779
1415.02	201.712	Other	813.917870403396	Exp. 3 cell 2	0.0945865556216538
1469.618	201.712	Other	855.19368571219	Exp. 3 cell 2	0.123140987507436
1524.217	201.712	Other	897.893918703652	Exp. 3 cell 2	0.0803093396787627
47.016	256.311	Other	908.705399339632	Exp. 3 cell 2	0.0844735276621059
101.614	256.311	Other	863.283776243362	Exp. 3 cell 2	0.0945865556216538
156.213	256.311	Other	818.982800000098	Exp. 3 cell 2	0.108863771564545
210.812	256.311	Other	775.995410211298	Exp. 3 cell 2	0.104699583581202
265.411	256.311	Other	734.552263793394	Exp. 3 cell 2	0.127305175490779
320.01	256.311	Other	694.929695308094	Exp. 3 cell 2	0.14158239143367
374.609	256.311	Other	657.456946271009	Exp. 3 cell 2	0.113027959547888
429.207	256.311	Other	622.522977057072	Exp. 3 cell 2	0.149910767400357
483.806	256.311	Other	590.57709551675	Exp. 3 cell 2	0.121356335514575
538.405	256.311	Other	562.129750267676	Exp. 3 cell 2	0.145746579417014
593.004	256.311	Other	537.736467170491	Exp. 3 cell 2	0.152290303390839
647.603	256.311	Other	517.970328991922	Exp. 3 cell 2	0.16656751933373
702.202	256.311	Other	503.376714706789	Exp. 3 cell 2	0.118976799524093
756.8	256.311	Other	494.413979273443	Exp. 3 cell 2	0.16656751933373
811.399	256.311	Other	491.39	Exp. 3 cell 2	0.158239143367043
865.998	256.311	Other	494.413979273443	Exp. 3 cell 2	0.148126115407496
920.597	256.311	Other	503.376931636721	Exp. 3 cell 2	0.131469363474123
976.712	256.311	Other	518.452042207377	Exp. 3 cell 2	0.162998215348007
1032.828	256.311	Other	538.975819625519	Exp. 3 cell 2	0.170731707317073
1087.427	256.311	Other	563.609429378182	Exp. 3 cell 2	0.129684711481261
1142.025	256.311	Other	592.26487653414	Exp. 3 cell 2	0.133848899464604
1196.624	256.311	Other	624.389648156502	Exp. 3 cell 2	0.135633551457466
1251.223	256.311	Other	659.476522005143	Exp. 3 cell 2	0.135633551457466
1305.822	256.311	Other	697.078356448542	Exp. 3 cell 2	0.125520523497918
1360.421	256.311	Other	736.810212051923	Exp. 3 cell 2	0.135633551457466
1415.02	256.311	Other	778.345966611892	Exp. 3 cell 2	0.149910767400357
1469.618	256.311	Other	821.411214959353	Exp. 3 cell 2	0.100535395597858
1524.217	256.311	Other	865.779205816356	Exp. 3 cell 2	0.145746579417014
47.016	310.91	Other	880.379320730559	Exp. 3 cell 2	0.10291493158834
101.614	310.91	Other	833.415336975508	Exp. 3 cell 2	0.131469363474123
156.213	310.91	Other	787.435757555497	Exp. 3 cell 2	0.145746579417014
210.812	310.91	Other	742.624482662671	Exp. 3 cell 2	0.098750743604997
265.411	310.91	Other	699.206174046683	Exp. 3 cell 2	0.127305175490779
320.01	310.91	Other	657.456863225261	Exp. 3 cell 2	0.11481261154075
374.609	310.91	Other	617.71504901613	Exp. 3 cell 2	0.1540749553837
429.207	310.91	Other	580.393920148204	Exp. 3 cell 2	0.160618679357525
483.806	310.91	Other	545.988600000037	Exp. 3 cell 2	0.117192147531231
538.405	310.91	Other	515.084557832013	Exp. 3 cell 2	0.16656751933373
593.004	310.91	Other	488.346960373462	Exp. 3 cell 2	0.138013087447948
647.603	310.91	Other	466.49277303834	Exp. 3 cell 2	0.123140987507436
702.202	310.91	Other	450.23367542866	Exp. 3 cell 2	0.133848899464604
756.8	310.91	Other	440.190218521493	Exp. 3 cell 2	0.129684711481261
811.399	310.91	Other	436.791	Exp. 3 cell 2	0.129684711481261
865.998	310.91	Other	440.190218521493	Exp. 3 cell 2	0.214158239143367
920.597	310.91	Other	450.233917963762	Exp. 3 cell 2	0.138013087447948
976.712	310.91	Other	467.027585534302	Exp. 3 cell 2	0.184414039262344
1032.828	310.91	Other	489.711322844388	Exp. 3 cell 2	0.190957763236169
1087.427	310.91	Other	516.698978579405	Exp. 3 cell 2	0.190957763236169
1142.025	310.91	Other	547.813772697438	Exp. 3 cell 2	0.143961927424152
1196.624	310.91	Other	582.395637265596	Exp. 3 cell 2	0.121356335514575
1251.223	310.91	Other	619.864121124138	Exp. 3 cell 2	0.139797739440809
1305.822	310.91	Other	659.727580604297	Exp. 3 cell 2	0.138013087447948
1360.421	310.91	Other	701.577888879774	Exp. 3 cell 2	0.139797739440809
1415.02	310.91	Other	745.080324073854	Exp. 3 cell 2	0.1540749553837
1469.618	310.91	Other	789.961157046345	Exp. 3 cell 2	0.135633551457466
1524.217	310.91	Other	835.999927514949	Exp. 3 cell 2	0.118976799524093
47.016	365.509	Other	854.606398029526	Exp. 3 cell 2	0.10291493158834
101.614	365.509	Other	806.142339223663	Exp. 3 cell 2	0.113027959547888
156.213	365.509	Other	758.511317951156	Exp. 3 cell 2	0.197501487209994
210.812	365.509	Other	711.881640044888	Exp. 3 cell 2	0.125520523497918
265.411	365.509	Other	666.46351813734	Exp. 3 cell 2	0.10291493158834
320.01	365.509	Other	622.522187704985	Exp. 3 cell 2	0.189173111243308
374.609	365.509	Other	580.393167571776	Exp. 3 cell 2	0.205829863176681
429.207	365.509	Other	540.501109830498	Exp. 3 cell 2	0.197501487209994
483.806	365.509	Other	503.37649777577	Exp. 3 cell 2	0.11481261154075
538.405	365.509	Other	469.676962283653	Exp. 3 cell 2	0.118976799524093
593.004	365.509	Other	440.189846417429	Exp. 3 cell 2	0.14158239143367
647.603	365.509	Other	415.812282743067	Exp. 3 cell 2	0.185008923259964
702.202	365.509	Other	397.485483600345	Exp. 3 cell 2	0.160618679357525
756.8	365.509	Other	386.072241510575	Exp. 3 cell 2	0.111243307555027
811.399	365.509	Other	382.192	Exp. 3 cell 2	0.183224271267103
865.998	365.509	Other	386.072241510575	Exp. 3 cell 2	0.118976799524093
920.597	365.509	Other	397.485758320974	Exp. 3 cell 2	0.10291493158834
976.712	365.509	Other	416.41219102351	Exp. 3 cell 2	0.135633551457466
1032.828	365.509	Other	441.702984940107	Exp. 3 cell 2	0.21772754312909
1087.427	365.509	Other	471.446902257296	Exp. 3 cell 2	0.14158239143367
1142.025	365.509	Other	505.355594349167	Exp. 3 cell 2	0.111243307555027
1196.624	365.509	Other	542.650002754077	Exp. 3 cell 2	0.149910767400357
1251.223	365.509	Other	582.679908560438	Exp. 3 cell 2	0.131469363474123
1305.822	365.509	Other	624.919857096092	Exp. 3 cell 2	0.25698988697204
1360.421	365.509	Other	668.95132958086	Exp. 3 cell 2	0.11481261154075
1415.02	365.509	Other	714.443165342772	Exp. 3 cell 2	0.170731707317073
1469.618	365.509	Other	761.13269330978	Exp. 3 cell 2	0.117192147531231
1524.217	365.509	Other	808.814086170611	Exp. 3 cell 2	0.0761451516954194
47.016	420.108	Other	831.62404025978	Exp. 3 cell 2	0.0880428316478287
101.614	420.108	Other	781.736477256882	Exp. 3 cell 2	0.117192147531231
156.213	420.108	Other	732.520216953089	Exp. 3 cell 2	0.158239143367043
210.812	420.108	Other	684.121274495977	Exp. 3 cell 2	0.133848899464604
265.411	420.108	Other	636.726055531733	Exp. 3 cell 2	0.129684711481261
320.01	420.108	Other	590.576263466455	Exp. 3 cell 2	0.14158239143367
374.609	420.108	Other	545.987800000147	Exp. 3 cell 2	0.180844735276621
429.207	420.108	Other	503.37649777577	Exp. 3 cell 2	0.125520523497918
483.806	420.108	Other	463.286463538489	Exp. 3 cell 2	0.164187983343248
538.405	420.108	Other	426.430413649167	Exp. 3 cell 2	0.123140987507436
593.004	420.108	Other	393.717601427724	Exp. 3 cell 2	0.1540749553837
647.603	420.108	Other	366.25988487002	Exp. 3 cell 2	0.1540749553837
702.202	420.108	Other	345.313131024582	Exp. 3 cell 2	0.183224271267103
756.8	420.108	Other	332.111764997869	Exp. 3 cell 2	0.214158239143367
811.399	420.108	Other	327.593	Exp. 3 cell 2	0.131469363474123
865.998	420.108	Other	332.111764997869	Exp. 3 cell 2	0.162403331350387
920.597	420.108	Other	345.313447251913	Exp. 3 cell 2	0.187388459250446
976.712	420.108	Other	366.940814870736	Exp. 3 cell 2	0.164782867340869
1032.828	420.108	Other	395.408618633939	Exp. 3 cell 2	0.118976799524093
1087.427	420.108	Other	428.379073290234	Exp. 3 cell 2	0.197501487209994
1142.025	420.108	Other	465.43605954524	Exp. 3 cell 2	0.148126115407496
1196.624	420.108	Other	505.683175786974	Exp. 3 cell 2	0.189173111243308
1251.223	420.108	Other	548.418019967433	Exp. 3 cell 2	0.125520523497918
1305.822	420.108	Other	593.10309102044	Exp. 3 cell 2	0.273646638905413
1360.421	420.108	Other	639.329594288423	Exp. 3 cell 2	0.318857822724569
1415.02	420.108	Other	686.786346173248	Exp. 3 cell 2	0.176680547293278
1469.618	420.108	Other	735.234265802404	Exp. 3 cell 2	0.148126115407496
1524.217	420.108	Other	784.491347799962	Exp. 3 cell 2	0.17906008328376
47.016	474.706	Other	811.669662309735	Exp. 3 cell 2	0.0922070196311719
101.614	474.706	Other	760.474204855102	Exp. 3 cell 2	0.104699583581202
156.213	474.706	Other	709.785153846571	Exp. 3 cell 2	0.131469363474123
210.812	474.706	Other	659.720406379854	Exp. 3 cell 2	0.164187983343248
265.411	474.706	Other	610.433588663828	Exp. 3 cell 2	0.138013087447948
320.01	474.706	Other	562.129361754036	Exp. 3 cell 2	0.111243307555027
374.609	474.706	Other	515.084239833641	Exp. 3 cell 2	0.129684711481261
429.207	474.706	Other	469.677543522149	Exp. 3 cell 2	0.14158239143367
483.806	474.706	Other	426.431053834028	Exp. 3 cell 2	0.17906008328376
538.405	474.706	Other	386.072524353909	Exp. 3 cell 2	0.129684711481261
593.004	474.706	Other	349.603555545421	Exp. 3 cell 2	0.162403331350387
647.603	474.706	Other	318.363628012058	Exp. 3 cell 2	0.138013087447948
702.202	474.706	Other	294.024241915526	Exp. 3 cell 2	0.118976799524093
756.8	474.706	Other	278.401366422652	Exp. 3 cell 2	0.164187983343248
811.399	474.706	Other	272.995	Exp. 3 cell 2	0.143961927424152
865.998	474.706	Other	278.401366422652	Exp. 3 cell 2	0.17906008328376
920.597	474.706	Other	294.024613304737	Exp. 3 cell 2	0.16656751933373
976.712	474.706	Other	319.146765601659	Exp. 3 cell 2	0.170731707317073
1032.828	474.706	Other	351.506859201922	Exp. 3 cell 2	0.187388459250446
1087.427	474.706	Other	388.223810203599	Exp. 3 cell 2	0.16656751933373
1142.025	474.706	Other	428.765462579485	Exp. 3 cell 2	0.1540749553837
1196.624	474.706	Other	472.148886104796	Exp. 3 cell 2	0.156454491374182
1251.223	474.706	Other	517.659560909484	Exp. 3 cell 2	0.491969066032124
1305.822	474.706	Other	564.783474398818	Exp. 3 cell 2	0.197501487209994
1360.421	474.706	Other	613.148780076255	Exp. 3 cell 2	0.149910767400357
1415.02	474.706	Other	662.483646338534	Exp. 3 cell 2	0.10291493158834
1469.618	474.706	Other	712.585799736425	Exp. 3 cell 2	0.118976799524093
1524.217	474.706	Other	763.305817578381	Exp. 3 cell 2	0.139797739440809
47.016	529.305	Other	794.970555118238	Exp. 3 cell 2	0.104699583581202
101.614	529.305	Other	742.624776748662	Exp. 3 cell 2	0.0963712076145151
156.213	529.305	Other	690.626894503827	Exp. 3 cell 2	0.138013087447948
210.812	529.305	Other	639.063030838899	Exp. 3 cell 2	0.14158239143367
265.411	529.305	Other	588.047369656561	Exp. 3 cell 2	0.100535395597858
320.01	529.305	Other	537.735959497782	Exp. 3 cell 2	0.121356335514575
374.609	529.305	Other	488.346513160481	Exp. 3 cell 2	0.164187983343248
429.207	529.305	Other	440.19034255649	Exp. 3 cell 2	0.195121951219512
483.806	529.305	Other	393.718156128213	Exp. 3 cell 2	0.14158239143367
538.405	529.305	Other	349.603399371345	Exp. 3 cell 2	0.139797739440809
593.004	529.305	Other	308.857878062063	Exp. 3 cell 2	0.174895895300416
647.603	529.305	Other	272.994400001172	Exp. 3 cell 2	0.139797739440809
702.202	529.305	Other	244.173703795065	Exp. 3 cell 2	0.127305175490779
756.8	529.305	Other	225.117444053099	Exp. 3 cell 2	0.16656751933373
811.399	529.305	Other	218.396	Exp. 3 cell 2	0.125520523497918
865.998	529.305	Other	225.117444053099	Exp. 3 cell 2	0.125520523497918
920.597	529.305	Other	244.174151007022	Exp. 3 cell 2	0.131469363474123
976.712	529.305	Other	273.907285016299	Exp. 3 cell 2	0.149315883402736
1032.828	529.305	Other	311.010634636502	Exp. 3 cell 2	0.17906008328376
1087.427	529.305	Other	351.977654972585	Exp. 3 cell 2	0.145746579417014
1142.025	529.305	Other	396.245333968742	Exp. 3 cell 2	0.14158239143367
1196.624	529.305	Other	442.826279076796	Exp. 3 cell 2	0.193337299226651
1251.223	529.305	Other	491.062077330351	Exp. 3 cell 2	0.111243307555027
1305.822	529.305	Other	540.509866464064	Exp. 3 cell 2	0.104699583581202
1360.421	529.305	Other	590.865440942352	Exp. 3 cell 2	0.129684711481261
1415.02	529.305	Other	641.915200362945	Exp. 3 cell 2	0.172516359309935
1469.618	529.305	Other	693.504913304152	Exp. 3 cell 2	0.176680547293278
1524.217	529.305	Other	745.524187360813	Exp. 3 cell 2	0.164187983343248
47.016	583.904	Other	781.735778826836	Exp. 3 cell 2	0.11481261154075
101.614	583.904	Other	728.439567454981	Exp. 3 cell 2	0.143961927424152
156.213	583.904	Other	675.35039187447	Exp. 3 cell 2	0.129684711481261
210.812	583.904	Other	622.522450822458	Exp. 3 cell 2	0.131469363474123
265.411	583.904	Other	570.028379427726	Exp. 3 cell 2	0.139797739440809
320.01	583.904	Other	517.96969653639	Exp. 3 cell 2	0.156454491374182
374.609	583.904	Other	466.492187832765	Exp. 3 cell 2	0.107079119571684
429.207	583.904	Other	415.81267666222	Exp. 3 cell 2	0.123140987507436
483.806	583.904	Other	366.260332083615	Exp. 3 cell 2	0.121356335514575
538.405	583.904	Other	318.363285014149	Exp. 3 cell 2	0.185008923259964
593.004	583.904	Other	272.994200000659	Exp. 3 cell 2	0.1540749553837
647.603	583.904	Other	231.643231770324	Exp. 3 cell 2	0.127305175490779
702.202	583.904	Other	196.858939390621	Exp. 3 cell 2	0.145746579417014
756.8	583.904	Other	172.657197967533	Exp. 3 cell 2	0.133848899464604
811.399	583.904	Other	163.797	Exp. 3 cell 2	0.158239143367043
865.998	583.904	Other	172.657197967533	Exp. 3 cell 2	0.162403331350387
920.597	583.904	Other	196.859494089058	Exp. 3 cell 2	0.133848899464604
976.712	583.904	Other	232.718381693411	Exp. 3 cell 2	0.137418203450327
1032.828	583.904	Other	275.427411943692	Exp. 3 cell 2	0.152290303390839
1087.427	583.904	Other	320.968711859894	Exp. 3 cell 2	0.118976799524093
1142.025	583.904	Other	368.97562126108	Exp. 3 cell 2	0.232599643069601
1196.624	583.904	Other	418.602147431186	Exp. 3 cell 2	0.138013087447948
1251.223	583.904	Other	469.334217999285	Exp. 3 cell 2	0.131469363474123
1305.822	583.904	Other	520.848884166991	Exp. 3 cell 2	0.117192147531231
1360.421	583.904	Other	572.935086805652	Exp. 3 cell 2	0.145746579417014
1415.02	583.904	Other	625.450053041808	Exp. 3 cell 2	0.195121951219512
1469.618	583.904	Other	678.293232437122	Exp. 3 cell 2	0.174895895300416
1524.217	583.904	Other	731.395213501565	Exp. 3 cell 2	0.125520523497918
47.016	638.503	Other	772.143493071722	Exp. 3 cell 2	0.0904223676383105
101.614	638.503	Other	718.135745823169	Exp. 3 cell 2	0.113027959547888
156.213	638.503	Other	664.223529995739	Exp. 3 cell 2	0.129684711481261
210.812	638.503	Other	610.43340977784	Exp. 3 cell 2	0.129684711481261
265.411	638.503	Other	556.800771684092	Exp. 3 cell 2	0.16656751933373
320.01	638.503	Other	503.375955449801	Exp. 3 cell 2	0.104699583581202
374.609	638.503	Other	450.232947821458	Exp. 3 cell 2	0.117192147531231
429.207	638.503	Other	397.485758320974	Exp. 3 cell 2	0.133848899464604
483.806	638.503	Other	345.313447251913	Exp. 3 cell 2	0.174895895300416
538.405	638.503	Other	294.02368482828	Exp. 3 cell 2	0.143961927424152
593.004	638.503	Other	244.173256580241	Exp. 3 cell 2	0.1540749553837
647.603	638.503	Other	196.858662039546	Exp. 3 cell 2	0.139797739440809
702.202	638.503	Other	154.428585478855	Exp. 3 cell 2	0.149910767400357
756.8	638.503	Other	122.087075503511	Exp. 3 cell 2	0.135633551457466
811.399	638.503	Other	109.198	Exp. 3 cell 2	0.197501487209994
865.998	638.503	Other	122.087075503511	Exp. 3 cell 2	0.172516359309935
920.597	638.503	Other	154.429292584017	Exp. 3 cell 2	0.108863771564545
976.712	638.503	Other	198.122666984371	Exp. 3 cell 2	0.160618679357525
1032.828	638.503	Other	246.890674682135	Exp. 3 cell 2	0.190957763236169
1087.427	638.503	Other	296.842820341001	Exp. 3 cell 2	0.174895895300416
1142.025	638.503	Other	348.192123805235	Exp. 3 cell 2	0.172516359309935
1196.624	638.503	Other	400.402926848693	Exp. 3 cell 2	0.1540749553837
1251.223	638.503	Other	453.176956806058	Exp. 3 cell 2	0.129684711481261
1305.822	638.503	Other	506.338134188015	Exp. 3 cell 2	0.160618679357525
1360.421	638.503	Other	559.776169274827	Exp. 3 cell 2	0.149910767400357
1415.02	638.503	Other	613.418710869664	Exp. 3 cell 2	0.133848899464604
1469.618	638.503	Other	667.215448835682	Exp. 3 cell 2	0.1540749553837
1524.217	638.503	Other	721.133624460821	Exp. 3 cell 2	0.10291493158834
47.016	693.102	Other	766.330491035036	Exp. 3 cell 2	0.0862581796549673
101.614	693.102	Other	711.881870134364	Exp. 3 cell 2	0.117192147531231
156.213	693.102	Other	657.457029315985	Exp. 3 cell 2	0.125520523497918
210.812	693.102	Other	603.063674391021	Exp. 3 cell 2	0.133848899464604
265.411	693.102	Other	548.711168963235	Exp. 3 cell 2	0.0945865556216538
320.01	693.102	Other	494.412985389745	Exp. 3 cell 2	0.138013087447948
374.609	693.102	Other	440.189226243669	Exp. 3 cell 2	0.121356335514575
429.207	693.102	Other	386.072241510575	Exp. 3 cell 2	0.11481261154075
483.806	693.102	Other	332.111764997869	Exp. 3 cell 2	0.145746579417014
538.405	693.102	Other	278.400385842046	Exp. 3 cell 2	0.139797739440809
593.004	693.102	Other	225.116473910729	Exp. 3 cell 2	0.168352171326591
647.603	693.102	Other	172.656249284525	Exp. 3 cell 2	0.10291493158834
702.202	693.102	Other	122.086181077139	Exp. 3 cell 2	0.1540749553837
756.8	693.102	Other	77.2146462920087	Exp. 3 cell 2	0.121356335514575
811.399	693.102	Other	54.599	Exp. 3 cell 2	0.164187983343248
865.998	693.102	Other	77.2146462920087	Exp. 3 cell 2	0.164187983343248
920.597	693.102	Other	122.087075503511	Exp. 3 cell 2	0.11481261154075
976.712	693.102	Other	174.096061902617	Exp. 3 cell 2	0.189767995240928
1032.828	693.102	Other	228.061072614333	Exp. 3 cell 2	0.138013087447948
1087.427	693.102	Other	281.376096328384	Exp. 3 cell 2	0.170731707317073
1142.025	693.102	Other	335.103868490055	Exp. 3 cell 2	0.187388459250446
1196.624	693.102	Other	389.074994603868	Exp. 3 cell 2	0.133848899464604
1251.223	693.102	Other	443.199956878382	Exp. 3 cell 2	0.129684711481261
1305.822	693.102	Other	497.42854133031	Exp. 3 cell 2	0.113027959547888
1360.421	693.102	Other	551.730194284308	Exp. 3 cell 2	0.176680547293278
1415.02	693.102	Other	606.085276542831	Exp. 3 cell 2	0.138013087447948
1469.618	693.102	Other	660.47960056462	Exp. 3 cell 2	0.118976799524093
1524.217	693.102	Other	714.905974184718	Exp. 3 cell 2	0.113027959547888
47.016	747.701	Other	764.383	Exp. 3 cell 2	0.0880428316478287
101.614	747.701	Other	709.785	Exp. 3 cell 2	0.0945865556216538
156.213	747.701	Other	655.186	Exp. 3 cell 2	0.098750743604997
210.812	747.701	Other	600.587	Exp. 3 cell 2	0.131469363474123
265.411	747.701	Other	545.988	Exp. 3 cell 2	0.139797739440809
320.01	747.701	Other	491.389	Exp. 3 cell 2	0.148126115407496
374.609	747.701	Other	436.79	Exp. 3 cell 2	0.129684711481261
429.207	747.701	Other	382.192	Exp. 3 cell 2	0.224271267102915
483.806	747.701	Other	327.593	Exp. 3 cell 2	0.148126115407496
538.405	747.701	Other	272.994	Exp. 3 cell 2	0.138013087447948
593.004	747.701	Other	218.395	Exp. 3 cell 2	0.16656751933373
647.603	747.701	Other	163.796	Exp. 3 cell 2	0.162403331350387
702.202	747.701	Other	109.197	Exp. 3 cell 2	0.127305175490779
756.8	747.701	Other	54.599	Exp. 3 cell 2	0.14158239143367
811.399	747.701	Induced	0	Exp. 3 cell 2	1
865.998	747.701	Other	54.599	Exp. 3 cell 2	0.475312314098751
920.597	747.701	Other	109.198	Exp. 3 cell 2	0.108863771564545
976.712	747.701	Other	165.313	Exp. 3 cell 2	0.157049375371802
1032.828	747.701	Other	221.429	Exp. 3 cell 2	0.138013087447948
1087.427	747.701	Other	276.028	Exp. 3 cell 2	0.149910767400357
1142.025	747.701	Other	330.626	Exp. 3 cell 2	0.197501487209994
1196.624	747.701	Other	385.225	Exp. 3 cell 2	0.135633551457466
1251.223	747.701	Other	439.824	Exp. 3 cell 2	0.129684711481261
1305.822	747.701	Other	494.423	Exp. 3 cell 2	0.205829863176681
1360.421	747.701	Other	549.022	Exp. 3 cell 2	0.158239143367043
1415.02	747.701	Other	603.621	Exp. 3 cell 2	0.129684711481261
1469.618	747.701	Other	658.219	Exp. 3 cell 2	0.234384295062463
1524.217	747.701	Other	712.818	Exp. 3 cell 2	0.117192147531231
47.016	802.299	Other	766.330419788357	Exp. 3 cell 2	0.0922070196311719
101.614	802.299	Other	711.881793438349	Exp. 3 cell 2	0.100535395597858
156.213	802.299	Other	657.456946271009	Exp. 3 cell 2	0.1540749553837
210.812	802.299	Other	603.063583855799	Exp. 3 cell 2	0.176680547293278
265.411	802.299	Other	548.711069460058	Exp. 3 cell 2	0.174895895300416
320.01	802.299	Other	494.412874958774	Exp. 3 cell 2	0.152290303390839
374.609	802.299	Other	440.189102209494	Exp. 3 cell 2	0.203450327186199
429.207	802.299	Other	386.072100090126	Exp. 3 cell 2	0.113027959547888
483.806	802.299	Other	332.111600599859	Exp. 3 cell 2	0.220107079119572
538.405	802.299	Other	278.400189726947	Exp. 3 cell 2	0.100535395597858
593.004	802.299	Other	225.116231376149	Exp. 3 cell 2	0.1540749553837
647.603	802.299	Other	172.655933057628	Exp. 3 cell 2	0.143961927424152
702.202	802.299	Other	122.085733863544	Exp. 3 cell 2	0.199286139202855
756.8	802.299	Other	77.2139391884652	Exp. 3 cell 2	0.318857822724569
811.399	802.299	Other	54.598	Exp. 3 cell 2	0.131469363474123
865.998	802.299	Other	77.2139391884652	Exp. 3 cell 2	0.287923854848305
920.597	802.299	Other	122.086628293192	Exp. 3 cell 2	0.187388459250446
976.712	802.299	Other	174.095748290991	Exp. 3 cell 2	0.19214753123141
1032.828	802.299	Other	228.060833211229	Exp. 3 cell 2	0.174895895300416
1087.427	802.299	Other	281.375902287314	Exp. 3 cell 2	0.113027959547888
1142.025	802.299	Other	335.103705559936	Exp. 3 cell 2	0.127305175490779
1196.624	802.299	Other	389.074854274855	Exp. 3 cell 2	0.207614515169542
1251.223	802.299	Other	443.199833686792	Exp. 3 cell 2	0.118976799524093
1305.822	802.299	Other	497.428431568804	Exp. 3 cell 2	0.139797739440809
1360.421	802.299	Other	551.730095325604	Exp. 3 cell 2	0.100535395597858
1415.02	802.299	Other	606.085186458966	Exp. 3 cell 2	0.138013087447948
1469.618	802.299	Other	660.479517899685	Exp. 3 cell 2	0.121356335514575
1524.217	802.299	Other	714.905897813132	Exp. 3 cell 2	0.143961927424152
47.016	856.898	Other	772.143351650456	Exp. 3 cell 2	0.0719809637120761
101.614	856.898	Other	718.135593766247	Exp. 3 cell 2	0.145746579417014
156.213	856.898	Other	664.223365596996	Exp. 3 cell 2	0.125520523497918
210.812	856.898	Other	610.433230892618	Exp. 3 cell 2	0.138013087447948
265.411	856.898	Other	556.800575568129	Exp. 3 cell 2	0.17906008328376
320.01	856.898	Other	503.375738519448	Exp. 3 cell 2	0.131469363474123
374.609	856.898	Other	450.232705285833	Exp. 3 cell 2	0.10291493158834
429.207	856.898	Other	397.485483600345	Exp. 3 cell 2	0.170731707317073
483.806	856.898	Other	345.313131024582	Exp. 3 cell 2	0.0922070196311719
538.405	856.898	Other	294.023313437897	Exp. 3 cell 2	0.121356335514575
593.004	856.898	Other	244.172809366645	Exp. 3 cell 2	0.125520523497918
647.603	856.898	Other	196.858107338763	Exp. 3 cell 2	0.135633551457466
702.202	856.898	Other	154.427878370455	Exp. 3 cell 2	0.1540749553837
756.8	856.898	Other	122.086181077139	Exp. 3 cell 2	0.211778703152885
811.399	856.898	Other	109.197	Exp. 3 cell 2	0.160618679357525
865.998	856.898	Other	122.086181077139	Exp. 3 cell 2	0.172516359309935
920.597	856.898	Other	154.428585478855	Exp. 3 cell 2	0.205829863176681
976.712	856.898	Other	198.12211582254	Exp. 3 cell 2	0.131469363474123
1032.828	856.898	Other	246.890232390834	Exp. 3 cell 2	0.138013087447948
1087.427	856.898	Other	296.842452477741	Exp. 3 cell 2	0.139797739440809
1142.025	856.898	Other	348.191810192313	Exp. 3 cell 2	0.0963712076145151
1196.624	856.898	Other	400.402654129565	Exp. 3 cell 2	0.187388459250446
1251.223	856.898	Other	453.176715846037	Exp. 3 cell 2	0.152290303390839
1305.822	856.898	Other	506.337918526748	Exp. 3 cell 2	0.11481261154075
1360.421	856.898	Other	559.775974201287	Exp. 3 cell 2	0.176680547293278
1415.02	856.898	Other	613.418532855016	Exp. 3 cell 2	0.123140987507436
1469.618	856.898	Other	667.215285174133	Exp. 3 cell 2	0.111243307555027
1524.217	856.898	Other	721.133473036026	Exp. 3 cell 2	0.113027959547888
47.016	911.497	Other	781.735569297573	Exp. 3 cell 2	0.123140987507436
101.614	911.497	Other	728.439342595525	Exp. 3 cell 2	0.125520523497918
156.213	911.497	Other	675.350149338845	Exp. 3 cell 2	0.164187983343248
210.812	911.497	Other	622.522187704985	Exp. 3 cell 2	0.104699583581202
265.411	911.497	Other	570.02809207968	Exp. 3 cell 2	0.156454491374182
320.01	911.497	Other	517.969380308334	Exp. 3 cell 2	0.152290303390839
374.609	911.497	Other	466.491836708854	Exp. 3 cell 2	0.108863771564545
429.207	911.497	Other	415.812282743067	Exp. 3 cell 2	0.145746579417014
483.806	911.497	Other	366.25988487002	Exp. 3 cell 2	0.118976799524093
538.405	911.497	Other	318.362770518162	Exp. 3 cell 2	0.158239143367043
593.004	911.497	Other	272.993600000073	Exp. 3 cell 2	0.145746579417014
647.603	911.497	Other	231.642524662463	Exp. 3 cell 2	0.180844735276621
702.202	911.497	Other	196.858107338763	Exp. 3 cell 2	0.164187983343248
756.8	911.497	Other	172.656249284525	Exp. 3 cell 2	0.129684711481261
811.399	911.497	Other	163.796	Exp. 3 cell 2	0.127305175490779
865.998	911.497	Other	172.656249284525	Exp. 3 cell 2	0.164187983343248
920.597	911.497	Other	196.858662039545	Exp. 3 cell 2	0.211778703152885
976.712	911.497	Other	232.717677852371	Exp. 3 cell 2	0.160618679357525
1032.828	911.497	Other	275.42681724371	Exp. 3 cell 2	0.226055919095776
1087.427	911.497	Other	320.968201540277	Exp. 3 cell 2	0.189173111243308
1142.025	911.497	Other	368.975177338531	Exp. 3 cell 2	0.135633551457466
1196.624	911.497	Other	418.601756137023	Exp. 3 cell 2	0.183224271267103
1251.223	911.497	Other	469.333869001588	Exp. 3 cell 2	0.16656751933373
1305.822	911.497	Other	520.848569687006	Exp. 3 cell 2	0.138013087447948
1360.421	911.497	Other	572.934800915427	Exp. 3 cell 2	0.158239143367043
1415.02	911.497	Other	625.449791155933	Exp. 3 cell 2	0.189173111243308
1469.618	911.497	Other	678.292990953762	Exp. 3 cell 2	0.168352171326591
1524.217	911.497	Other	731.39498955079	Exp. 3 cell 2	0.135633551457466
47.016	967.613	Other	795.388369561059	Exp. 3 cell 2	0.0945865556216538
101.614	967.613	Other	743.072024751975	Exp. 3 cell 2	0.0672218917311124
156.213	967.613	Other	691.107793574924	Exp. 3 cell 2	0.151100535395598
210.812	967.613	Other	639.582701699319	Exp. 3 cell 2	0.0809042236763831
265.411	967.613	Other	588.61208268944	Exp. 3 cell 2	0.108268887566924
320.01	967.613	Other	538.353449942508	Exp. 3 cell 2	0.112433075550268
374.609	967.613	Other	489.02637131754	Exp. 3 cell 2	0.120166567519334
429.207	967.613	Other	440.944455241247	Exp. 3 cell 2	0.11600237953599
483.806	967.613	Other	394.561099695599	Exp. 3 cell 2	0.157049375371802
538.405	967.613	Other	350.552437988955	Exp. 3 cell 2	0.162998215348007
593.004	967.613	Other	309.93170823425	Exp. 3 cell 2	0.112433075550268
647.603	967.613	Other	274.208711313116	Exp. 3 cell 2	0.117787031528852
702.202	967.613	Other	245.530593924668	Exp. 3 cell 2	0.149315883402736
756.8	967.613	Other	226.588478403029	Exp. 3 cell 2	0.160618679357525
811.399	967.613	Other	219.912	Exp. 3 cell 2	0.146936347412255
865.998	967.613	Other	226.588478403029	Exp. 3 cell 2	0.160618679357525
920.597	967.613	Other	245.531038665176	Exp. 3 cell 2	0.197501487209994
976.712	967.613	Other	275.117567074515	Exp. 3 cell 2	0.149315883402736
1032.828	967.613	Other	312.077057447355	Exp. 3 cell 2	0.131469363474123
1087.427	967.613	Other	352.920309033073	Exp. 3 cell 2	0.23081499107674
1142.025	967.613	Other	397.082912777672	Exp. 3 cell 2	0.135633551457466
1196.624	967.613	Other	443.575910492218	Exp. 3 cell 2	0.182034503271862
1251.223	967.613	Other	491.738181067934	Exp. 3 cell 2	0.143367043426532
1305.822	967.613	Other	541.12419154294	Exp. 3 cell 2	0.145151695419393
1360.421	967.613	Other	591.427463200687	Exp. 3 cell 2	0.158834027364664
1415.02	967.613	Other	642.432564075795	Exp. 3 cell 2	0.1279000594884
1469.618	967.613	Other	693.983818042611	Exp. 3 cell 2	0.189767995240928
1524.217	967.613	Other	745.969697017245	Exp. 3 cell 2	0.131469363474123
47.016	1023.728	Other	812.694453911185	Exp. 3 cell 2	0.123140987507436
101.614	1023.728	Other	761.567889917898	Exp. 3 cell 2	0.174895895300416
156.213	1023.728	Other	710.956819592442	Exp. 3 cell 2	0.118976799524093
210.812	1023.728	Other	660.980823699145	Exp. 3 cell 2	0.131469363474123
265.411	1023.728	Other	611.795554799967	Exp. 3 cell 2	0.10291493158834
320.01	1023.728	Other	563.60806776518	Exp. 3 cell 2	0.0904223676383105
374.609	1023.728	Other	516.697599016098	Exp. 3 cell 2	0.158239143367043
429.207	1023.728	Other	471.446316766819	Exp. 3 cell 2	0.100535395597858
483.806	1023.728	Other	428.378428936379	Exp. 3 cell 2	0.123140987507436
538.405	1023.728	Other	388.222396011616	Exp. 3 cell 2	0.127305175490779
593.004	1023.728	Other	351.976250269816	Exp. 3 cell 2	0.108863771564545
647.603	1023.728	Other	320.967341555181	Exp. 3 cell 2	0.121356335514575
702.202	1023.728	Other	296.841522597496	Exp. 3 cell 2	0.11481261154075
756.8	1023.728	Other	281.375115335383	Exp. 3 cell 2	0.193337299226651
811.399	1023.728	Other	276.027	Exp. 3 cell 2	0.149910767400357
865.998	1023.728	Other	281.375115335383	Exp. 3 cell 2	0.149910767400357
920.597	1023.728	Other	296.841890461909	Exp. 3 cell 2	0.214158239143367
976.712	1023.728	Other	321.7441416685	Exp. 3 cell 2	0.1279000594884
1032.828	1023.728	Other	353.866792409234	Exp. 3 cell 2	0.11481261154075
1087.427	1023.728	Other	390.36183408858	Exp. 3 cell 2	0.138013087447948
1142.025	1023.728	Other	430.702283027383	Exp. 3 cell 2	0.111243307555027
1196.624	1023.728	Other	473.908435622326	Exp. 3 cell 2	0.113027959547888
1251.223	1023.728	Other	519.264918615729	Exp. 3 cell 2	0.176680547293278
1305.822	1023.728	Other	566.255249563304	Exp. 3 cell 2	0.127305175490779
1360.421	1023.728	Other	614.504728389457	Exp. 3 cell 2	0.107079119571684
1415.02	1023.728	Other	663.738816380359	Exp. 3 cell 2	0.170731707317073
1469.618	1023.728	Other	713.7528680783	Exp. 3 cell 2	0.145746579417014
1524.217	1023.728	Other	764.395451224692	Exp. 3 cell 2	0.0963712076145151
47.016	1078.327	Other	832.823464225763	Exp. 3 cell 2	0.0844735276621059
101.614	1078.327	Other	783.012323083743	Exp. 3 cell 2	0.10291493158834
156.213	1078.327	Other	733.881629741473	Exp. 3 cell 2	0.0880428316478287
210.812	1078.327	Other	685.578803964212	Exp. 3 cell 2	0.133848899464604
265.411	1078.327	Other	638.291820423856	Exp. 3 cell 2	0.145746579417014
320.01	1078.327	Other	592.264046854948	Exp. 3 cell 2	0.108863771564545
374.609	1078.327	Other	547.812975362943	Exp. 3 cell 2	0.195121951219512
429.207	1078.327	Other	505.355594349167	Exp. 3 cell 2	0.11481261154075
483.806	1078.327	Other	465.43605954524	Exp. 3 cell 2	0.189173111243308
538.405	1078.327	Other	428.764825880109	Exp. 3 cell 2	0.148126115407496
593.004	1078.327	Other	396.244782806033	Exp. 3 cell 2	0.127305175490779
647.603	1078.327	Other	368.97517733853	Exp. 3 cell 2	0.121356335514575
702.202	1078.327	Other	348.191810192313	Exp. 3 cell 2	0.117192147531231
756.8	1078.327	Other	335.103868490055	Exp. 3 cell 2	0.138013087447948
811.399	1078.327	Other	330.626	Exp. 3 cell 2	0.133848899464604
865.998	1078.327	Other	335.103868490055	Exp. 3 cell 2	0.190957763236169
920.597	1078.327	Other	348.192123805235	Exp. 3 cell 2	0.138013087447948
976.712	1078.327	Other	369.651105564423	Exp. 3 cell 2	0.143367043426532
1032.828	1078.327	Other	397.925060679772	Exp. 3 cell 2	0.118976799524093
1087.427	1078.327	Other	430.702923904633	Exp. 3 cell 2	0.158239143367043
1142.025	1078.327	Other	467.575773273167	Exp. 3 cell 2	0.145746579417014
1196.624	1078.327	Other	507.653279809163	Exp. 3 cell 2	0.145746579417014
1251.223	1078.327	Other	550.235134149029	Exp. 3 cell 2	0.148126115407496
1305.822	1078.327	Other	594.783704219441	Exp. 3 cell 2	0.160618679357525
1360.421	1078.327	Other	640.888998470094	Exp. 3 cell 2	0.135633551457466
1415.02	1078.327	Other	688.238231658922	Exp. 3 cell 2	0.129684711481261
1469.618	1078.327	Other	736.590662333565	Exp. 3 cell 2	0.100535395597858
1524.217	1078.327	Other	785.762720546095	Exp. 3 cell 2	0.214158239143367
47.016	1132.926	Other	855.96709709778	Exp. 3 cell 2	0.0963712076145151
101.614	1132.926	Other	807.584699489781	Exp. 3 cell 2	0.0511600237953599
156.213	1132.926	Other	760.044074525287	Exp. 3 cell 2	0.0922070196311719
210.812	1132.926	Other	713.514572516918	Exp. 3 cell 2	0.0945865556216538
265.411	1132.926	Other	668.207450399201	Exp. 3 cell 2	0.10291493158834
320.01	1132.926	Other	624.388861164259	Exp. 3 cell 2	0.0963712076145151
374.609	1132.926	Other	582.394887275807	Exp. 3 cell 2	0.113027959547888
429.207	1132.926	Other	542.650002754077	Exp. 3 cell 2	0.104699583581202
483.806	1132.926	Other	505.683175786974	Exp. 3 cell 2	0.160618679357525
538.405	1132.926	Other	472.148307908649	Exp. 3 cell 2	0.0945865556216538
593.004	1132.926	Other	442.82578589102	Exp. 3 cell 2	0.117192147531231
647.603	1132.926	Other	418.601756137023	Exp. 3 cell 2	0.11481261154075
702.202	1132.926	Other	400.402654129565	Exp. 3 cell 2	0.0862581796549673
756.8	1132.926	Other	389.074994603868	Exp. 3 cell 2	0.104699583581202
811.399	1132.926	Other	385.225	Exp. 3 cell 2	0.14158239143367
865.998	1132.926	Other	389.074994603868	Exp. 3 cell 2	0.201665675193337
920.597	1132.926	Other	400.402926848693	Exp. 3 cell 2	0.145746579417014
976.712	1132.926	Other	419.197672457756	Exp. 3 cell 2	0.129684711481261
1032.828	1132.926	Other	444.32994797335	Exp. 3 cell 2	0.183224271267103
1087.427	1132.926	Other	473.909018070979	Exp. 3 cell 2	0.135633551457466
1142.025	1132.926	Other	507.653279809163	Exp. 3 cell 2	0.145746579417014
1196.624	1132.926	Other	544.790419565176	Exp. 3 cell 2	0.149910767400357
1251.223	1132.926	Other	584.673799311206	Exp. 3 cell 2	0.185008923259964
1305.822	1132.926	Other	626.779389860579	Exp. 3 cell 2	0.152290303390839
1360.421	1132.926	Other	670.688793039663	Exp. 3 cell 2	0.123140987507436
1415.02	1132.926	Other	716.070256515378	Exp. 3 cell 2	0.139797739440809
1469.618	1132.926	Other	762.660181592038	Exp. 3 cell 2	0.127305175490779
1524.217	1132.926	Other	810.251690370961	Exp. 3 cell 2	0.189173111243308
47.016	1187.524	Other	881.887544995392	Exp. 3 cell 2	0.0862581796549673
101.614	1187.524	Other	835.008393702722	Exp. 3 cell 2	0.082093991671624
156.213	1187.524	Other	789.12164203309	Exp. 3 cell 2	0.098750743604997
210.812	1187.524	Other	744.411859052501	Exp. 3 cell 2	0.098750743604997
265.411	1187.524	Other	701.104248648516	Exp. 3 cell 2	0.121356335514575
320.01	1187.524	Other	659.475109954879	Exp. 3 cell 2	0.111243307555027
374.609	1187.524	Other	619.86270691904	Exp. 3 cell 2	0.111243307555027
429.207	1187.524	Other	582.679153731279	Exp. 3 cell 2	0.100535395597858
483.806	1187.524	Other	548.417217980982	Exp. 3 cell 2	0.133848899464604
538.405	1187.524	Other	517.658183906137	Exp. 3 cell 2	0.108863771564545
593.004	1187.524	Other	491.060736929761	Exp. 3 cell 2	0.143961927424152
647.603	1187.524	Other	469.332931877787	Exp. 3 cell 2	0.160618679357525
702.202	1187.524	Other	453.175745310801	Exp. 3 cell 2	0.113027959547888
756.8	1187.524	Other	443.198964495631	Exp. 3 cell 2	0.183224271267103
811.399	1187.524	Other	439.823	Exp. 3 cell 2	0.16656751933373
865.998	1187.524	Other	443.198964495631	Exp. 3 cell 2	0.158239143367043
920.597	1187.524	Other	453.175986271338	Exp. 3 cell 2	0.187388459250446
976.712	1187.524	Other	469.86451163926	Exp. 3 cell 2	0.14158239143367
1032.828	1187.524	Other	492.417580281208	Exp. 3 cell 2	0.148126115407496
1087.427	1187.524	Other	519.264603177416	Exp. 3 cell 2	0.16656751933373
1142.025	1187.524	Other	550.234334811087	Exp. 3 cell 2	0.113027959547888
1196.624	1187.524	Other	584.673047056216	Exp. 3 cell 2	0.118976799524093
1251.223	1187.524	Other	622.004358750805	Exp. 3 cell 2	0.139797739440809
1305.822	1187.524	Other	661.73890187747	Exp. 3 cell 2	0.152290303390839
1360.421	1187.524	Other	703.4695642407	Exp. 3 cell 2	0.148126115407496
1415.02	1187.524	Other	746.86182321096	Exp. 3 cell 2	0.123140987507436
1469.618	1187.524	Other	791.641663437442	Exp. 3 cell 2	0.135633551457466
1524.217	1187.524	Other	837.588068475787	Exp. 3 cell 2	0.156454491374182
47.016	1242.123	Other	910.348551255507	Exp. 3 cell 2	0.0636525877453896
101.614	1242.123	Other	865.013213950515	Exp. 3 cell 2	0.123140987507436
156.213	1242.123	Other	820.805585190549	Exp. 3 cell 2	0.0904223676383105
210.812	1242.123	Other	777.918928072199	Exp. 3 cell 2	0.10291493158834
265.411	1242.123	Other	736.584014371748	Exp. 3 cell 2	0.118976799524093
320.01	1242.123	Other	697.076942241673	Exp. 3 cell 2	0.123140987507436
374.609	1242.123	Other	659.726169091389	Exp. 3 cell 2	0.108863771564545
429.207	1242.123	Other	624.91906591814	Exp. 3 cell 2	0.156454491374182
483.806	1242.123	Other	593.10225740002	Exp. 3 cell 2	0.190957763236169
538.405	1242.123	Other	564.782115616279	Exp. 3 cell 2	0.117192147531231
593.004	1242.123	Other	540.508547674318	Exp. 3 cell 2	0.111243307555027
647.603	1242.123	Other	520.847620422711	Exp. 3 cell 2	0.0963712076145151
702.202	1242.123	Other	506.336942058349	Exp. 3 cell 2	0.117192147531231
756.8	1242.123	Other	497.427547372479	Exp. 3 cell 2	0.148126115407496
811.399	1242.123	Other	494.422	Exp. 3 cell 2	0.0719809637120761
865.998	1242.123	Other	497.427547372479	Exp. 3 cell 2	0.131469363474123
920.597	1242.123	Other	506.337157720031	Exp. 3 cell 2	0.129684711481261
976.712	1242.123	Other	521.326674986999	Exp. 3 cell 2	0.145151695419393
1032.828	1242.123	Other	541.741558425233	Exp. 3 cell 2	0.148126115407496
1087.427	1242.123	Other	566.254863880214	Exp. 3 cell 2	0.107079119571684
1142.025	1242.123	Other	594.782872954493	Exp. 3 cell 2	0.139797739440809
1196.624	1242.123	Other	626.778601029901	Exp. 3 cell 2	0.131469363474123
1251.223	1242.123	Other	661.738819369092	Exp. 3 cell 2	0.129684711481261
1305.822	1242.123	Other	699.219005042769	Exp. 3 cell 2	0.1540749553837
1360.421	1242.123	Other	738.835753444566	Exp. 3 cell 2	0.123140987507436
1415.02	1242.123	Other	780.263689867086	Exp. 3 cell 2	0.133848899464604
1469.618	1242.123	Other	823.22862319346	Exp. 3 cell 2	0.0963712076145151
1524.217	1242.123	Other	867.503668700024	Exp. 3 cell 2	0.0779298036882808
47.016	1296.722	Other	941.119242779575	Exp. 3 cell 2	0.0761451516954194
101.614	1296.722	Other	897.339849034913	Exp. 3 cell 2	0.0737656157049375
156.213	1296.722	Other	854.805681448714	Exp. 3 cell 2	0.121356335514575
210.812	1296.722	Other	813.712973357313	Exp. 3 cell 2	0.0880428316478287
265.411	1296.722	Other	774.291259530288	Exp. 3 cell 2	0.0761451516954194
320.01	1296.722	Other	736.808800003094	Exp. 3 cell 2	0.0922070196311719
374.609	1296.722	Other	701.576483742863	Exp. 3 cell 2	0.10291493158834
429.207	1296.722	Other	668.950508860708	Exp. 3 cell 2	0.14158239143367
483.806	1296.722	Other	639.328735542209	Exp. 3 cell 2	0.117192147531231
538.405	1296.722	Other	613.147439427908	Exp. 3 cell 2	0.143961927424152
593.004	1296.722	Other	590.864142139291	Exp. 3 cell 2	0.10291493158834
647.603	1296.722	Other	572.933842652884	Exp. 3 cell 2	0.117192147531231
702.202	1296.722	Other	559.774993412532	Exp. 3 cell 2	0.107079119571684
756.8	1296.722	Other	551.729199192865	Exp. 3 cell 2	0.11481261154075
811.399	1296.722	Other	549.021	Exp. 3 cell 2	0.17906008328376
865.998	1296.722	Other	551.729199192865	Exp. 3 cell 2	0.111243307555027
920.597	1296.722	Other	559.775188486414	Exp. 3 cell 2	0.104699583581202
976.712	1296.722	Other	573.369380425917	Exp. 3 cell 2	0.143367043426532
1032.828	1296.722	Other	591.992280762173	Exp. 3 cell 2	0.156454491374182
1087.427	1296.722	Other	614.504284138849	Exp. 3 cell 2	0.267697798929209
1142.025	1296.722	Other	640.888141813375	Exp. 3 cell 2	0.143961927424152
1196.624	1296.722	Other	670.687974445643	Exp. 3 cell 2	0.139797739440809
1251.223	1296.722	Other	703.469409012929	Exp. 3 cell 2	0.135633551457466
1305.822	1296.722	Other	738.835679545865	Exp. 3 cell 2	0.104699583581202
1360.421	1296.722	Other	776.433651334742	Exp. 3 cell 2	0.131469363474123
1415.02	1296.722	Other	815.954882381373	Exp. 3 cell 2	0.138013087447948
1469.618	1296.722	Other	857.132609578004	Exp. 3 cell 2	0.11481261154075
1524.217	1296.722	Other	899.740829108583	Exp. 3 cell 2	0.0803093396787627
47.016	1351.321	Other	973.980736508171	Exp. 3 cell 2	0.0202260559190958
101.614	1351.321	Other	931.746666548907	Exp. 3 cell 2	0.082093991671624
156.213	1351.321	Other	890.856778049087	Exp. 3 cell 2	0.0945865556216538
210.812	1351.321	Other	851.505636486923	Exp. 3 cell 2	0.100535395597858
265.411	1351.321	Other	813.916457963592	Exp. 3 cell 2	0.143961927424152
320.01	1351.321	Other	778.344559768359	Exp. 3 cell 2	0.0880428316478287
374.609	1351.321	Other	745.078927698267	Exp. 3 cell 2	0.125520523497918
429.207	1351.321	Other	714.442320459811	Exp. 3 cell 2	0.113027959547888
483.806	1351.321	Other	686.78546726689	Exp. 3 cell 2	0.127305175490779
538.405	1351.321	Other	662.482323112096	Exp. 3 cell 2	0.16656751933373
593.004	1351.321	Other	641.913919793768	Exp. 3 cell 2	0.117192147531231
647.603	1351.321	Other	625.448826056936	Exp. 3 cell 2	0.107079119571684
702.202	1351.321	Other	613.417548827061	Exp. 3 cell 2	0.100535395597858
756.8	1351.321	Other	606.084280608728	Exp. 3 cell 2	0.131469363474123
811.399	1351.321	Other	603.62	Exp. 3 cell 2	0.131469363474123
865.998	1351.321	Other	606.084280608728	Exp. 3 cell 2	0.17906008328376
920.597	1351.321	Other	613.417726841995	Exp. 3 cell 2	0.148126115407496
976.712	1351.321	Other	625.847818857747	Exp. 3 cell 2	0.178465199286139
1032.828	1351.321	Other	642.952491589386	Exp. 3 cell 2	0.162403331350387
1087.427	1351.321	Other	663.738322823084	Exp. 3 cell 2	0.189173111243308
1142.025	1351.321	Other	688.237354606679	Exp. 3 cell 2	0.14158239143367
1196.624	1351.321	Other	716.069413552206	Exp. 3 cell 2	0.123140987507436
1251.223	1351.321	Other	746.861603897268	Exp. 3 cell 2	0.125520523497918
1305.822	1351.321	Other	780.263549916949	Exp. 3 cell 2	0.138013087447948
1360.421	1351.321	Other	815.954815467131	Exp. 3 cell 2	0.138013087447948
1415.02	1351.321	Other	853.648297626722	Exp. 3 cell 2	0.11481261154075
1469.618	1351.321	Other	893.089780683331	Exp. 3 cell 2	0.0862581796549673
1524.217	1351.321	Other	934.05920878925	Exp. 3 cell 2	0.0327186198691255
47.016	1405.92	Other	1008.72871608277	Exp. 3 cell 2	0.024390243902439
101.614	1405.92	Other	968.011879155416	Exp. 3 cell 2	0.0285544318857823
156.213	1405.92	Other	928.720058229066	Exp. 3 cell 2	0.0922070196311719
210.812	1405.92	Other	891.042645741493	Exp. 3 cell 2	0.0719809637120761
265.411	1405.92	Other	855.193047273538	Exp. 3 cell 2	0.065437239738251
320.01	1405.92	Other	821.41061673319	Exp. 3 cell 2	0.0922070196311719
374.609	1405.92	Other	789.960604119598	Exp. 3 cell 2	0.0922070196311719
429.207	1405.92	Other	761.13269330978	Exp. 3 cell 2	0.108863771564545
483.806	1405.92	Other	735.234265802404	Exp. 3 cell 2	0.135633551457466
538.405	1405.92	Other	712.58541663228	Exp. 3 cell 2	0.100535395597858
593.004	1405.92	Other	693.504598388504	Exp. 3 cell 2	0.135633551457466
647.603	1405.92	Other	678.292990953762	Exp. 3 cell 2	0.125520523497918
702.202	1405.92	Other	667.215285174133	Exp. 3 cell 2	0.145746579417014
756.8	1405.92	Other	660.47960056462	Exp. 3 cell 2	0.0922070196311719
811.399	1405.92	Other	658.219	Exp. 3 cell 2	0.118976799524093
865.998	1405.92	Other	660.47960056462	Exp. 3 cell 2	0.111243307555027
920.597	1405.92	Other	667.215448835682	Exp. 3 cell 2	0.129684711481261
976.712	1405.92	Other	678.660916754457	Exp. 3 cell 2	0.108268887566924
1032.828	1405.92	Other	694.466020768475	Exp. 3 cell 2	0.121356335514575
1087.427	1405.92	Other	713.753254805188	Exp. 3 cell 2	0.125520523497918
1142.025	1405.92	Other	736.590662333565	Exp. 3 cell 2	0.121356335514575
1196.624	1405.92	Other	762.660181592038	Exp. 3 cell 2	0.098750743604997
1251.223	1405.92	Other	791.64221902132	Exp. 3 cell 2	0.170731707317073
[truncated: 3,846 more rows]

## Sheet: 2f
Replicate	ROI	Mean
1	DMD On	3.351
1	DMD Off	0.682
1	Outside DMD	0.623
2	DMD On	6.208
2	DMD Off	1.119
2	Outside DMD	1.016
3	DMD On	8.587
3	DMD Off	1.296
3	Outside DMD	0.768
