# Supplementary material for: Spatiotemporal, optogenetic control of gene expression in organoids
Source: Nat Methods. 2023 Sep 21;20(10):1544–52. doi: 10.1038/s41592-023-01986-w (PMC10555836; doi:10.1038/s41592-023-01986-w)
Supplement: Supplementary file 10 — Data points for the Extended Data Fig. 1a–e. [file 41592_2023_1986_MOESM10_ESM.xlsx]

## Sheet: ext1a
values	light	guide	system
1	dark	NT guide	SCPTS
1.049279809	dark	NT guide	SCPTS
0.7124624252	lit	NT guide	SCPTS
0.6930517554	lit	NT guide	SCPTS
2.4253664017	dark	ASCL1 guide	SCPTS
2.2940056324	dark	ASCL1 guide	SCPTS
81.8680419922	lit	ASCL1 guide	SCPTS
68.201133728	lit	ASCL1 guide	SCPTS
1	dark	NT guide	CPTS
0.8456986676	dark	NT guide	CPTS
1.545425544	lit	NT guide	CPTS
1.1925927723	lit	NT guide	CPTS
1.2029410994	dark	ASCL1 guide	CPTS
1.2119998758	dark	ASCL1 guide	CPTS
3.7388038255	lit	ASCL1 guide	CPTS
2.7821228736	lit	ASCL1 guide	CPTS

## Sheet: ext1b
intensty	count	sample	condition
1250	3	6h CaSP2 lit NT sgRNA	raw image
1252.574	4	6h CaSP2 lit NT sgRNA	raw image
1255.148	2	6h CaSP2 lit NT sgRNA	raw image
1257.723	2	6h CaSP2 lit NT sgRNA	raw image
1260.297	2	6h CaSP2 lit NT sgRNA	raw image
1262.871	2	6h CaSP2 lit NT sgRNA	raw image
1265.445	3	6h CaSP2 lit NT sgRNA	raw image
1268.02	8	6h CaSP2 lit NT sgRNA	raw image
1270.594	7	6h CaSP2 lit NT sgRNA	raw image
1273.168	11	6h CaSP2 lit NT sgRNA	raw image
1275.742	17	6h CaSP2 lit NT sgRNA	raw image
1278.316	11	6h CaSP2 lit NT sgRNA	raw image
1280.891	19	6h CaSP2 lit NT sgRNA	raw image
1283.465	23	6h CaSP2 lit NT sgRNA	raw image
1286.039	25	6h CaSP2 lit NT sgRNA	raw image
1288.613	48	6h CaSP2 lit NT sgRNA	raw image
1291.188	40	6h CaSP2 lit NT sgRNA	raw image
1293.762	63	6h CaSP2 lit NT sgRNA	raw image
1296.336	65	6h CaSP2 lit NT sgRNA	raw image
1298.91	152	6h CaSP2 lit NT sgRNA	raw image
1301.484	163	6h CaSP2 lit NT sgRNA	raw image
1304.059	140	6h CaSP2 lit NT sgRNA	raw image
1306.633	229	6h CaSP2 lit NT sgRNA	raw image
1309.207	183	6h CaSP2 lit NT sgRNA	raw image
1311.781	321	6h CaSP2 lit NT sgRNA	raw image
1314.355	211	6h CaSP2 lit NT sgRNA	raw image
1316.93	382	6h CaSP2 lit NT sgRNA	raw image
1319.504	366	6h CaSP2 lit NT sgRNA	raw image
1322.078	278	6h CaSP2 lit NT sgRNA	raw image
1324.652	430	6h CaSP2 lit NT sgRNA	raw image
1327.227	291	6h CaSP2 lit NT sgRNA	raw image
1329.801	461	6h CaSP2 lit NT sgRNA	raw image
1332.375	363	6h CaSP2 lit NT sgRNA	raw image
1334.949	538	6h CaSP2 lit NT sgRNA	raw image
1337.523	586	6h CaSP2 lit NT sgRNA	raw image
1340.098	426	6h CaSP2 lit NT sgRNA	raw image
1342.672	694	6h CaSP2 lit NT sgRNA	raw image
1345.246	495	6h CaSP2 lit NT sgRNA	raw image
1347.82	817	6h CaSP2 lit NT sgRNA	raw image
1350.395	599	6h CaSP2 lit NT sgRNA	raw image
1352.969	955	6h CaSP2 lit NT sgRNA	raw image
1355.543	965	6h CaSP2 lit NT sgRNA	raw image
1358.117	719	6h CaSP2 lit NT sgRNA	raw image
1360.691	1146	6h CaSP2 lit NT sgRNA	raw image
1363.266	780	6h CaSP2 lit NT sgRNA	raw image
1365.84	1243	6h CaSP2 lit NT sgRNA	raw image
1368.414	917	6h CaSP2 lit NT sgRNA	raw image
1370.988	1377	6h CaSP2 lit NT sgRNA	raw image
1373.562	1511	6h CaSP2 lit NT sgRNA	raw image
1376.137	1096	6h CaSP2 lit NT sgRNA	raw image
1378.711	1787	6h CaSP2 lit NT sgRNA	raw image
1381.285	1287	6h CaSP2 lit NT sgRNA	raw image
1383.859	2116	6h CaSP2 lit NT sgRNA	raw image
1386.434	2276	6h CaSP2 lit NT sgRNA	raw image
1389.008	1562	6h CaSP2 lit NT sgRNA	raw image
1391.582	2591	6h CaSP2 lit NT sgRNA	raw image
1394.156	1849	6h CaSP2 lit NT sgRNA	raw image
1396.73	2871	6h CaSP2 lit NT sgRNA	raw image
1399.305	2050	6h CaSP2 lit NT sgRNA	raw image
1401.879	3098	6h CaSP2 lit NT sgRNA	raw image
1404.453	3282	6h CaSP2 lit NT sgRNA	raw image
1407.027	2273	6h CaSP2 lit NT sgRNA	raw image
1409.602	3548	6h CaSP2 lit NT sgRNA	raw image
1412.176	2457	6h CaSP2 lit NT sgRNA	raw image
1414.75	3780	6h CaSP2 lit NT sgRNA	raw image
1417.324	2728	6h CaSP2 lit NT sgRNA	raw image
1419.898	4310	6h CaSP2 lit NT sgRNA	raw image
1422.473	4507	6h CaSP2 lit NT sgRNA	raw image
1425.047	3232	6h CaSP2 lit NT sgRNA	raw image
1427.621	5006	6h CaSP2 lit NT sgRNA	raw image
1430.195	3542	6h CaSP2 lit NT sgRNA	raw image
1432.77	5628	6h CaSP2 lit NT sgRNA	raw image
1435.344	3915	6h CaSP2 lit NT sgRNA	raw image
1437.918	6286	6h CaSP2 lit NT sgRNA	raw image
1440.492	6478	6h CaSP2 lit NT sgRNA	raw image
1443.066	4647	6h CaSP2 lit NT sgRNA	raw image
1445.641	7553	6h CaSP2 lit NT sgRNA	raw image
1448.215	5297	6h CaSP2 lit NT sgRNA	raw image
1450.789	8300	6h CaSP2 lit NT sgRNA	raw image
1453.363	5801	6h CaSP2 lit NT sgRNA	raw image
1455.938	9044	6h CaSP2 lit NT sgRNA	raw image
1458.512	9380	6h CaSP2 lit NT sgRNA	raw image
1461.086	6648	6h CaSP2 lit NT sgRNA	raw image
1463.66	10404	6h CaSP2 lit NT sgRNA	raw image
1466.234	7147	6h CaSP2 lit NT sgRNA	raw image
1468.809	11306	6h CaSP2 lit NT sgRNA	raw image
1471.383	8042	6h CaSP2 lit NT sgRNA	raw image
1473.957	12373	6h CaSP2 lit NT sgRNA	raw image
1476.531	13152	6h CaSP2 lit NT sgRNA	raw image
1479.105	9201	6h CaSP2 lit NT sgRNA	raw image
1481.68	14447	6h CaSP2 lit NT sgRNA	raw image
1484.254	10011	6h CaSP2 lit NT sgRNA	raw image
1486.828	15826	6h CaSP2 lit NT sgRNA	raw image
1489.402	10767	6h CaSP2 lit NT sgRNA	raw image
1491.977	16919	6h CaSP2 lit NT sgRNA	raw image
1494.551	17833	6h CaSP2 lit NT sgRNA	raw image
1497.125	12328	6h CaSP2 lit NT sgRNA	raw image
1499.699	18955	6h CaSP2 lit NT sgRNA	raw image
1502.273	13465	6h CaSP2 lit NT sgRNA	raw image
1504.848	20480	6h CaSP2 lit NT sgRNA	raw image
1507.422	14153	6h CaSP2 lit NT sgRNA	raw image
1509.996	21502	6h CaSP2 lit NT sgRNA	raw image
1512.57	22303	6h CaSP2 lit NT sgRNA	raw image
1515.145	14865	6h CaSP2 lit NT sgRNA	raw image
1517.719	23018	6h CaSP2 lit NT sgRNA	raw image
1520.293	15439	6h CaSP2 lit NT sgRNA	raw image
1522.867	23372	6h CaSP2 lit NT sgRNA	raw image
1525.441	23724	6h CaSP2 lit NT sgRNA	raw image
1528.016	15877	6h CaSP2 lit NT sgRNA	raw image
1530.59	24479	6h CaSP2 lit NT sgRNA	raw image
1533.164	16701	6h CaSP2 lit NT sgRNA	raw image
1535.738	25156	6h CaSP2 lit NT sgRNA	raw image
1538.312	16851	6h CaSP2 lit NT sgRNA	raw image
1540.887	25072	6h CaSP2 lit NT sgRNA	raw image
1543.461	25244	6h CaSP2 lit NT sgRNA	raw image
1546.035	16666	6h CaSP2 lit NT sgRNA	raw image
1548.609	24824	6h CaSP2 lit NT sgRNA	raw image
1551.184	16178	6h CaSP2 lit NT sgRNA	raw image
1553.758	23555	6h CaSP2 lit NT sgRNA	raw image
1556.332	15204	6h CaSP2 lit NT sgRNA	raw image
1558.906	22079	6h CaSP2 lit NT sgRNA	raw image
1561.48	21498	6h CaSP2 lit NT sgRNA	raw image
1564.055	13828	6h CaSP2 lit NT sgRNA	raw image
1566.629	20122	6h CaSP2 lit NT sgRNA	raw image
1569.203	12957	6h CaSP2 lit NT sgRNA	raw image
1571.777	18648	6h CaSP2 lit NT sgRNA	raw image
1574.352	12014	6h CaSP2 lit NT sgRNA	raw image
1576.926	17130	6h CaSP2 lit NT sgRNA	raw image
1579.5	16010	6h CaSP2 lit NT sgRNA	raw image
1582.074	9774	6h CaSP2 lit NT sgRNA	raw image
1584.648	13899	6h CaSP2 lit NT sgRNA	raw image
1587.223	8622	6h CaSP2 lit NT sgRNA	raw image
1589.797	11540	6h CaSP2 lit NT sgRNA	raw image
1592.371	6929	6h CaSP2 lit NT sgRNA	raw image
1594.945	9523	6h CaSP2 lit NT sgRNA	raw image
1597.52	8127	6h CaSP2 lit NT sgRNA	raw image
1600.094	4815	6h CaSP2 lit NT sgRNA	raw image
1602.668	6178	6h CaSP2 lit NT sgRNA	raw image
1605.242	3643	6h CaSP2 lit NT sgRNA	raw image
1607.816	4648	6h CaSP2 lit NT sgRNA	raw image
1610.391	2687	6h CaSP2 lit NT sgRNA	raw image
1612.965	3417	6h CaSP2 lit NT sgRNA	raw image
1615.539	2787	6h CaSP2 lit NT sgRNA	raw image
1618.113	1552	6h CaSP2 lit NT sgRNA	raw image
1620.688	1909	6h CaSP2 lit NT sgRNA	raw image
1623.262	1117	6h CaSP2 lit NT sgRNA	raw image
1625.836	1287	6h CaSP2 lit NT sgRNA	raw image
1628.41	745	6h CaSP2 lit NT sgRNA	raw image
1630.984	952	6h CaSP2 lit NT sgRNA	raw image
1633.559	780	6h CaSP2 lit NT sgRNA	raw image
1636.133	415	6h CaSP2 lit NT sgRNA	raw image
1638.707	527	6h CaSP2 lit NT sgRNA	raw image
1641.281	310	6h CaSP2 lit NT sgRNA	raw image
1643.855	378	6h CaSP2 lit NT sgRNA	raw image
1646.43	337	6h CaSP2 lit NT sgRNA	raw image
1649.004	192	6h CaSP2 lit NT sgRNA	raw image
1651.578	278	6h CaSP2 lit NT sgRNA	raw image
1654.152	172	6h CaSP2 lit NT sgRNA	raw image
1656.727	178	6h CaSP2 lit NT sgRNA	raw image
1659.301	119	6h CaSP2 lit NT sgRNA	raw image
1661.875	154	6h CaSP2 lit NT sgRNA	raw image
1664.449	120	6h CaSP2 lit NT sgRNA	raw image
1667.023	78	6h CaSP2 lit NT sgRNA	raw image
1669.598	120	6h CaSP2 lit NT sgRNA	raw image
1672.172	59	6h CaSP2 lit NT sgRNA	raw image
1674.746	68	6h CaSP2 lit NT sgRNA	raw image
1677.32	44	6h CaSP2 lit NT sgRNA	raw image
1679.895	63	6h CaSP2 lit NT sgRNA	raw image
1682.469	49	6h CaSP2 lit NT sgRNA	raw image
1685.043	31	6h CaSP2 lit NT sgRNA	raw image
1687.617	46	6h CaSP2 lit NT sgRNA	raw image
1690.191	28	6h CaSP2 lit NT sgRNA	raw image
1692.766	36	6h CaSP2 lit NT sgRNA	raw image
1695.34	20	6h CaSP2 lit NT sgRNA	raw image
1697.914	41	6h CaSP2 lit NT sgRNA	raw image
1700.488	26	6h CaSP2 lit NT sgRNA	raw image
1703.062	12	6h CaSP2 lit NT sgRNA	raw image
1705.637	16	6h CaSP2 lit NT sgRNA	raw image
1708.211	11	6h CaSP2 lit NT sgRNA	raw image
1710.785	15	6h CaSP2 lit NT sgRNA	raw image
1713.359	8	6h CaSP2 lit NT sgRNA	raw image
1715.934	15	6h CaSP2 lit NT sgRNA	raw image
1718.508	13	6h CaSP2 lit NT sgRNA	raw image
1721.082	12	6h CaSP2 lit NT sgRNA	raw image
1723.656	11	6h CaSP2 lit NT sgRNA	raw image
1726.23	6	6h CaSP2 lit NT sgRNA	raw image
1728.805	11	6h CaSP2 lit NT sgRNA	raw image
1731.379	5	6h CaSP2 lit NT sgRNA	raw image
1733.953	9	6h CaSP2 lit NT sgRNA	raw image
1736.527	4	6h CaSP2 lit NT sgRNA	raw image
1739.102	7	6h CaSP2 lit NT sgRNA	raw image
1741.676	4	6h CaSP2 lit NT sgRNA	raw image
1744.25	3	6h CaSP2 lit NT sgRNA	raw image
1746.824	6	6h CaSP2 lit NT sgRNA	raw image
1749.398	9	6h CaSP2 lit NT sgRNA	raw image
1751.973	7	6h CaSP2 lit NT sgRNA	raw image
1754.547	9	6h CaSP2 lit NT sgRNA	raw image
1757.121	6	6h CaSP2 lit NT sgRNA	raw image
1759.695	12	6h CaSP2 lit NT sgRNA	raw image
1762.27	3	6h CaSP2 lit NT sgRNA	raw image
1764.844	5	6h CaSP2 lit NT sgRNA	raw image
1767.418	1	6h CaSP2 lit NT sgRNA	raw image
1769.992	7	6h CaSP2 lit NT sgRNA	raw image
1772.566	9	6h CaSP2 lit NT sgRNA	raw image
1775.141	1	6h CaSP2 lit NT sgRNA	raw image
1777.715	4	6h CaSP2 lit NT sgRNA	raw image
1780.289	0	6h CaSP2 lit NT sgRNA	raw image
1782.863	5	6h CaSP2 lit NT sgRNA	raw image
1785.438	5	6h CaSP2 lit NT sgRNA	raw image
1788.012	7	6h CaSP2 lit NT sgRNA	raw image
1790.586	7	6h CaSP2 lit NT sgRNA	raw image
1793.16	5	6h CaSP2 lit NT sgRNA	raw image
1795.734	4	6h CaSP2 lit NT sgRNA	raw image
1798.309	0	6h CaSP2 lit NT sgRNA	raw image
1800.883	6	6h CaSP2 lit NT sgRNA	raw image
1803.457	0	6h CaSP2 lit NT sgRNA	raw image
1806.031	0	6h CaSP2 lit NT sgRNA	raw image
1808.605	4	6h CaSP2 lit NT sgRNA	raw image
1811.18	1	6h CaSP2 lit NT sgRNA	raw image
1813.754	4	6h CaSP2 lit NT sgRNA	raw image
1816.328	1	6h CaSP2 lit NT sgRNA	raw image
1818.902	2	6h CaSP2 lit NT sgRNA	raw image
1821.477	0	6h CaSP2 lit NT sgRNA	raw image
1824.051	1	6h CaSP2 lit NT sgRNA	raw image
1826.625	1	6h CaSP2 lit NT sgRNA	raw image
1829.199	2	6h CaSP2 lit NT sgRNA	raw image
1831.773	3	6h CaSP2 lit NT sgRNA	raw image
1834.348	4	6h CaSP2 lit NT sgRNA	raw image
1836.922	0	6h CaSP2 lit NT sgRNA	raw image
1839.496	1	6h CaSP2 lit NT sgRNA	raw image
1842.07	1	6h CaSP2 lit NT sgRNA	raw image
1844.645	0	6h CaSP2 lit NT sgRNA	raw image
1847.219	0	6h CaSP2 lit NT sgRNA	raw image
1849.793	2	6h CaSP2 lit NT sgRNA	raw image
1852.367	0	6h CaSP2 lit NT sgRNA	raw image
1854.941	0	6h CaSP2 lit NT sgRNA	raw image
1857.516	2	6h CaSP2 lit NT sgRNA	raw image
1860.09	1	6h CaSP2 lit NT sgRNA	raw image
1862.664	0	6h CaSP2 lit NT sgRNA	raw image
1865.238	1	6h CaSP2 lit NT sgRNA	raw image
1867.812	0	6h CaSP2 lit NT sgRNA	raw image
1870.387	0	6h CaSP2 lit NT sgRNA	raw image
1872.961	0	6h CaSP2 lit NT sgRNA	raw image
1875.535	0	6h CaSP2 lit NT sgRNA	raw image
1878.109	0	6h CaSP2 lit NT sgRNA	raw image
1880.684	0	6h CaSP2 lit NT sgRNA	raw image
1883.258	0	6h CaSP2 lit NT sgRNA	raw image
1885.832	0	6h CaSP2 lit NT sgRNA	raw image
1888.406	0	6h CaSP2 lit NT sgRNA	raw image
1890.98	0	6h CaSP2 lit NT sgRNA	raw image
1893.555	0	6h CaSP2 lit NT sgRNA	raw image
1896.129	1	6h CaSP2 lit NT sgRNA	raw image
1898.703	0	6h CaSP2 lit NT sgRNA	raw image
1901.277	0	6h CaSP2 lit NT sgRNA	raw image
1903.852	0	6h CaSP2 lit NT sgRNA	raw image
1906.426	1	6h CaSP2 lit NT sgRNA	raw image
0	65374	6h CaSP2 lit NT sgRNA	bg subtracted [r=50]
1.5	7846	6h CaSP2 lit NT sgRNA	bg subtracted [r=50]
3	17463	6h CaSP2 lit NT sgRNA	bg subtracted [r=50]
4.5	9971	6h CaSP2 lit NT sgRNA	bg subtracted [r=50]
6	22127	6h CaSP2 lit NT sgRNA	bg subtracted [r=50]
7.5	12398	6h CaSP2 lit NT sgRNA	bg subtracted [r=50]
9	27245	6h CaSP2 lit NT sgRNA	bg subtracted [r=50]
10.5	14720	6h CaSP2 lit NT sgRNA	bg subtracted [r=50]
12	31916	6h CaSP2 lit NT sgRNA	bg subtracted [r=50]
13.5	17223	6h CaSP2 lit NT sgRNA	bg subtracted [r=50]
15	36435	6h CaSP2 lit NT sgRNA	bg subtracted [r=50]
16.5	19458	6h CaSP2 lit NT sgRNA	bg subtracted [r=50]
18	40470	6h CaSP2 lit NT sgRNA	bg subtracted [r=50]
19.5	21255	6h CaSP2 lit NT sgRNA	bg subtracted [r=50]
21	43897	6h CaSP2 lit NT sgRNA	bg subtracted [r=50]
22.5	22434	6h CaSP2 lit NT sgRNA	bg subtracted [r=50]
24	45612	6h CaSP2 lit NT sgRNA	bg subtracted [r=50]
25.5	23123	6h CaSP2 lit NT sgRNA	bg subtracted [r=50]
27	46412	6h CaSP2 lit NT sgRNA	bg subtracted [r=50]
28.5	23062	6h CaSP2 lit NT sgRNA	bg subtracted [r=50]
30	45740	6h CaSP2 lit NT sgRNA	bg subtracted [r=50]
31.5	22093	6h CaSP2 lit NT sgRNA	bg subtracted [r=50]
33	43047	6h CaSP2 lit NT sgRNA	bg subtracted [r=50]
34.5	20916	6h CaSP2 lit NT sgRNA	bg subtracted [r=50]
36	40062	6h CaSP2 lit NT sgRNA	bg subtracted [r=50]
37.5	18964	6h CaSP2 lit NT sgRNA	bg subtracted [r=50]
39	35412	6h CaSP2 lit NT sgRNA	bg subtracted [r=50]
40.5	16834	6h CaSP2 lit NT sgRNA	bg subtracted [r=50]
42	31139	6h CaSP2 lit NT sgRNA	bg subtracted [r=50]
43.5	14167	6h CaSP2 lit NT sgRNA	bg subtracted [r=50]
45	26386	6h CaSP2 lit NT sgRNA	bg subtracted [r=50]
46.5	11907	6h CaSP2 lit NT sgRNA	bg subtracted [r=50]
48	22138	6h CaSP2 lit NT sgRNA	bg subtracted [r=50]
49.5	9846	6h CaSP2 lit NT sgRNA	bg subtracted [r=50]
51	17920	6h CaSP2 lit NT sgRNA	bg subtracted [r=50]
52.5	8086	6h CaSP2 lit NT sgRNA	bg subtracted [r=50]
54	14425	6h CaSP2 lit NT sgRNA	bg subtracted [r=50]
55.5	6385	6h CaSP2 lit NT sgRNA	bg subtracted [r=50]
57	11483	6h CaSP2 lit NT sgRNA	bg subtracted [r=50]
58.5	5089	6h CaSP2 lit NT sgRNA	bg subtracted [r=50]
60	9094	6h CaSP2 lit NT sgRNA	bg subtracted [r=50]
61.5	3952	6h CaSP2 lit NT sgRNA	bg subtracted [r=50]
63	7176	6h CaSP2 lit NT sgRNA	bg subtracted [r=50]
64.5	3188	6h CaSP2 lit NT sgRNA	bg subtracted [r=50]
66	5837	6h CaSP2 lit NT sgRNA	bg subtracted [r=50]
67.5	2581	6h CaSP2 lit NT sgRNA	bg subtracted [r=50]
69	4662	6h CaSP2 lit NT sgRNA	bg subtracted [r=50]
70.5	2174	6h CaSP2 lit NT sgRNA	bg subtracted [r=50]
72	3861	6h CaSP2 lit NT sgRNA	bg subtracted [r=50]
73.5	1794	6h CaSP2 lit NT sgRNA	bg subtracted [r=50]
75	3273	6h CaSP2 lit NT sgRNA	bg subtracted [r=50]
76.5	1430	6h CaSP2 lit NT sgRNA	bg subtracted [r=50]
78	2721	6h CaSP2 lit NT sgRNA	bg subtracted [r=50]
79.5	1265	6h CaSP2 lit NT sgRNA	bg subtracted [r=50]
81	2343	6h CaSP2 lit NT sgRNA	bg subtracted [r=50]
82.5	1058	6h CaSP2 lit NT sgRNA	bg subtracted [r=50]
84	1987	6h CaSP2 lit NT sgRNA	bg subtracted [r=50]
85.5	990	6h CaSP2 lit NT sgRNA	bg subtracted [r=50]
87	1835	6h CaSP2 lit NT sgRNA	bg subtracted [r=50]
88.5	822	6h CaSP2 lit NT sgRNA	bg subtracted [r=50]
90	1536	6h CaSP2 lit NT sgRNA	bg subtracted [r=50]
91.5	709	6h CaSP2 lit NT sgRNA	bg subtracted [r=50]
93	1401	6h CaSP2 lit NT sgRNA	bg subtracted [r=50]
94.5	642	6h CaSP2 lit NT sgRNA	bg subtracted [r=50]
96	1178	6h CaSP2 lit NT sgRNA	bg subtracted [r=50]
97.5	532	6h CaSP2 lit NT sgRNA	bg subtracted [r=50]
99	1056	6h CaSP2 lit NT sgRNA	bg subtracted [r=50]
100.5	491	6h CaSP2 lit NT sgRNA	bg subtracted [r=50]
102	861	6h CaSP2 lit NT sgRNA	bg subtracted [r=50]
103.5	377	6h CaSP2 lit NT sgRNA	bg subtracted [r=50]
105	769	6h CaSP2 lit NT sgRNA	bg subtracted [r=50]
106.5	337	6h CaSP2 lit NT sgRNA	bg subtracted [r=50]
108	653	6h CaSP2 lit NT sgRNA	bg subtracted [r=50]
109.5	276	6h CaSP2 lit NT sgRNA	bg subtracted [r=50]
111	492	6h CaSP2 lit NT sgRNA	bg subtracted [r=50]
112.5	268	6h CaSP2 lit NT sgRNA	bg subtracted [r=50]
114	492	6h CaSP2 lit NT sgRNA	bg subtracted [r=50]
115.5	194	6h CaSP2 lit NT sgRNA	bg subtracted [r=50]
117	386	6h CaSP2 lit NT sgRNA	bg subtracted [r=50]
118.5	183	6h CaSP2 lit NT sgRNA	bg subtracted [r=50]
120	335	6h CaSP2 lit NT sgRNA	bg subtracted [r=50]
121.5	159	6h CaSP2 lit NT sgRNA	bg subtracted [r=50]
123	286	6h CaSP2 lit NT sgRNA	bg subtracted [r=50]
124.5	124	6h CaSP2 lit NT sgRNA	bg subtracted [r=50]
126	217	6h CaSP2 lit NT sgRNA	bg subtracted [r=50]
127.5	97	6h CaSP2 lit NT sgRNA	bg subtracted [r=50]
129	201	6h CaSP2 lit NT sgRNA	bg subtracted [r=50]
130.5	106	6h CaSP2 lit NT sgRNA	bg subtracted [r=50]
132	174	6h CaSP2 lit NT sgRNA	bg subtracted [r=50]
133.5	77	6h CaSP2 lit NT sgRNA	bg subtracted [r=50]
135	135	6h CaSP2 lit NT sgRNA	bg subtracted [r=50]
136.5	54	6h CaSP2 lit NT sgRNA	bg subtracted [r=50]
138	121	6h CaSP2 lit NT sgRNA	bg subtracted [r=50]
139.5	38	6h CaSP2 lit NT sgRNA	bg subtracted [r=50]
141	84	6h CaSP2 lit NT sgRNA	bg subtracted [r=50]
142.5	39	6h CaSP2 lit NT sgRNA	bg subtracted [r=50]
144	75	6h CaSP2 lit NT sgRNA	bg subtracted [r=50]
145.5	35	6h CaSP2 lit NT sgRNA	bg subtracted [r=50]
147	61	6h CaSP2 lit NT sgRNA	bg subtracted [r=50]
148.5	29	6h CaSP2 lit NT sgRNA	bg subtracted [r=50]
150	59	6h CaSP2 lit NT sgRNA	bg subtracted [r=50]
151.5	22	6h CaSP2 lit NT sgRNA	bg subtracted [r=50]
153	53	6h CaSP2 lit NT sgRNA	bg subtracted [r=50]
154.5	23	6h CaSP2 lit NT sgRNA	bg subtracted [r=50]
156	42	6h CaSP2 lit NT sgRNA	bg subtracted [r=50]
157.5	23	6h CaSP2 lit NT sgRNA	bg subtracted [r=50]
159	23	6h CaSP2 lit NT sgRNA	bg subtracted [r=50]
160.5	15	6h CaSP2 lit NT sgRNA	bg subtracted [r=50]
162	18	6h CaSP2 lit NT sgRNA	bg subtracted [r=50]
163.5	12	6h CaSP2 lit NT sgRNA	bg subtracted [r=50]
165	26	6h CaSP2 lit NT sgRNA	bg subtracted [r=50]
166.5	13	6h CaSP2 lit NT sgRNA	bg subtracted [r=50]
168	16	6h CaSP2 lit NT sgRNA	bg subtracted [r=50]
169.5	11	6h CaSP2 lit NT sgRNA	bg subtracted [r=50]
171	20	6h CaSP2 lit NT sgRNA	bg subtracted [r=50]
172.5	8	6h CaSP2 lit NT sgRNA	bg subtracted [r=50]
174	14	6h CaSP2 lit NT sgRNA	bg subtracted [r=50]
175.5	6	6h CaSP2 lit NT sgRNA	bg subtracted [r=50]
177	22	6h CaSP2 lit NT sgRNA	bg subtracted [r=50]
178.5	8	6h CaSP2 lit NT sgRNA	bg subtracted [r=50]
180	13	6h CaSP2 lit NT sgRNA	bg subtracted [r=50]
181.5	2	6h CaSP2 lit NT sgRNA	bg subtracted [r=50]
183	15	6h CaSP2 lit NT sgRNA	bg subtracted [r=50]
184.5	8	6h CaSP2 lit NT sgRNA	bg subtracted [r=50]
186	8	6h CaSP2 lit NT sgRNA	bg subtracted [r=50]
187.5	4	6h CaSP2 lit NT sgRNA	bg subtracted [r=50]
189	8	6h CaSP2 lit NT sgRNA	bg subtracted [r=50]
190.5	5	6h CaSP2 lit NT sgRNA	bg subtracted [r=50]
192	16	6h CaSP2 lit NT sgRNA	bg subtracted [r=50]
193.5	5	6h CaSP2 lit NT sgRNA	bg subtracted [r=50]
195	9	6h CaSP2 lit NT sgRNA	bg subtracted [r=50]
196.5	2	6h CaSP2 lit NT sgRNA	bg subtracted [r=50]
198	12	6h CaSP2 lit NT sgRNA	bg subtracted [r=50]
199.5	5	6h CaSP2 lit NT sgRNA	bg subtracted [r=50]
201	11	6h CaSP2 lit NT sgRNA	bg subtracted [r=50]
202.5	2	6h CaSP2 lit NT sgRNA	bg subtracted [r=50]
204	7	6h CaSP2 lit NT sgRNA	bg subtracted [r=50]
205.5	5	6h CaSP2 lit NT sgRNA	bg subtracted [r=50]
207	3	6h CaSP2 lit NT sgRNA	bg subtracted [r=50]
208.5	5	6h CaSP2 lit NT sgRNA	bg subtracted [r=50]
210	13	6h CaSP2 lit NT sgRNA	bg subtracted [r=50]
211.5	2	6h CaSP2 lit NT sgRNA	bg subtracted [r=50]
213	8	6h CaSP2 lit NT sgRNA	bg subtracted [r=50]
214.5	4	6h CaSP2 lit NT sgRNA	bg subtracted [r=50]
216	7	6h CaSP2 lit NT sgRNA	bg subtracted [r=50]
217.5	1	6h CaSP2 lit NT sgRNA	bg subtracted [r=50]
219	6	6h CaSP2 lit NT sgRNA	bg subtracted [r=50]
220.5	3	6h CaSP2 lit NT sgRNA	bg subtracted [r=50]
222	8	6h CaSP2 lit NT sgRNA	bg subtracted [r=50]
223.5	1	6h CaSP2 lit NT sgRNA	bg subtracted [r=50]
225	7	6h CaSP2 lit NT sgRNA	bg subtracted [r=50]
226.5	2	6h CaSP2 lit NT sgRNA	bg subtracted [r=50]
228	3	6h CaSP2 lit NT sgRNA	bg subtracted [r=50]
229.5	1	6h CaSP2 lit NT sgRNA	bg subtracted [r=50]
231	5	6h CaSP2 lit NT sgRNA	bg subtracted [r=50]
232.5	10	6h CaSP2 lit NT sgRNA	bg subtracted [r=50]
234	6	6h CaSP2 lit NT sgRNA	bg subtracted [r=50]
235.5	4	6h CaSP2 lit NT sgRNA	bg subtracted [r=50]
237	8	6h CaSP2 lit NT sgRNA	bg subtracted [r=50]
238.5	2	6h CaSP2 lit NT sgRNA	bg subtracted [r=50]
240	5	6h CaSP2 lit NT sgRNA	bg subtracted [r=50]
241.5	1	6h CaSP2 lit NT sgRNA	bg subtracted [r=50]
243	1	6h CaSP2 lit NT sgRNA	bg subtracted [r=50]
244.5	0	6h CaSP2 lit NT sgRNA	bg subtracted [r=50]
246	5	6h CaSP2 lit NT sgRNA	bg subtracted [r=50]
247.5	3	6h CaSP2 lit NT sgRNA	bg subtracted [r=50]
249	2	6h CaSP2 lit NT sgRNA	bg subtracted [r=50]
250.5	2	6h CaSP2 lit NT sgRNA	bg subtracted [r=50]
252	4	6h CaSP2 lit NT sgRNA	bg subtracted [r=50]
253.5	2	6h CaSP2 lit NT sgRNA	bg subtracted [r=50]
255	4	6h CaSP2 lit NT sgRNA	bg subtracted [r=50]
256.5	0	6h CaSP2 lit NT sgRNA	bg subtracted [r=50]
258	4	6h CaSP2 lit NT sgRNA	bg subtracted [r=50]
259.5	2	6h CaSP2 lit NT sgRNA	bg subtracted [r=50]
261	1	6h CaSP2 lit NT sgRNA	bg subtracted [r=50]
262.5	3	6h CaSP2 lit NT sgRNA	bg subtracted [r=50]
264	4	6h CaSP2 lit NT sgRNA	bg subtracted [r=50]
265.5	4	6h CaSP2 lit NT sgRNA	bg subtracted [r=50]
267	5	6h CaSP2 lit NT sgRNA	bg subtracted [r=50]
268.5	0	6h CaSP2 lit NT sgRNA	bg subtracted [r=50]
270	4	6h CaSP2 lit NT sgRNA	bg subtracted [r=50]
271.5	0	6h CaSP2 lit NT sgRNA	bg subtracted [r=50]
273	1	6h CaSP2 lit NT sgRNA	bg subtracted [r=50]
274.5	0	6h CaSP2 lit NT sgRNA	bg subtracted [r=50]
276	3	6h CaSP2 lit NT sgRNA	bg subtracted [r=50]
277.5	1	6h CaSP2 lit NT sgRNA	bg subtracted [r=50]
279	2	6h CaSP2 lit NT sgRNA	bg subtracted [r=50]
280.5	0	6h CaSP2 lit NT sgRNA	bg subtracted [r=50]
282	2	6h CaSP2 lit NT sgRNA	bg subtracted [r=50]
283.5	0	6h CaSP2 lit NT sgRNA	bg subtracted [r=50]
285	1	6h CaSP2 lit NT sgRNA	bg subtracted [r=50]
286.5	0	6h CaSP2 lit NT sgRNA	bg subtracted [r=50]
288	2	6h CaSP2 lit NT sgRNA	bg subtracted [r=50]
289.5	1	6h CaSP2 lit NT sgRNA	bg subtracted [r=50]
291	2	6h CaSP2 lit NT sgRNA	bg subtracted [r=50]
292.5	0	6h CaSP2 lit NT sgRNA	bg subtracted [r=50]
294	0	6h CaSP2 lit NT sgRNA	bg subtracted [r=50]
295.5	0	6h CaSP2 lit NT sgRNA	bg subtracted [r=50]
297	2	6h CaSP2 lit NT sgRNA	bg subtracted [r=50]
298.5	0	6h CaSP2 lit NT sgRNA	bg subtracted [r=50]
300	1	6h CaSP2 lit NT sgRNA	bg subtracted [r=50]
301.5	0	6h CaSP2 lit NT sgRNA	bg subtracted [r=50]
303	1	6h CaSP2 lit NT sgRNA	bg subtracted [r=50]
304.5	0	6h CaSP2 lit NT sgRNA	bg subtracted [r=50]
306	2	6h CaSP2 lit NT sgRNA	bg subtracted [r=50]
307.5	1	6h CaSP2 lit NT sgRNA	bg subtracted [r=50]
309	3	6h CaSP2 lit NT sgRNA	bg subtracted [r=50]
310.5	1	6h CaSP2 lit NT sgRNA	bg subtracted [r=50]
312	1	6h CaSP2 lit NT sgRNA	bg subtracted [r=50]
313.5	0	6h CaSP2 lit NT sgRNA	bg subtracted [r=50]
315	0	6h CaSP2 lit NT sgRNA	bg subtracted [r=50]
316.5	1	6h CaSP2 lit NT sgRNA	bg subtracted [r=50]
318	1	6h CaSP2 lit NT sgRNA	bg subtracted [r=50]
319.5	0	6h CaSP2 lit NT sgRNA	bg subtracted [r=50]
321	0	6h CaSP2 lit NT sgRNA	bg subtracted [r=50]
322.5	0	6h CaSP2 lit NT sgRNA	bg subtracted [r=50]
324	1	6h CaSP2 lit NT sgRNA	bg subtracted [r=50]
325.5	1	6h CaSP2 lit NT sgRNA	bg subtracted [r=50]
327	0	6h CaSP2 lit NT sgRNA	bg subtracted [r=50]
328.5	0	6h CaSP2 lit NT sgRNA	bg subtracted [r=50]
330	0	6h CaSP2 lit NT sgRNA	bg subtracted [r=50]
331.5	0	6h CaSP2 lit NT sgRNA	bg subtracted [r=50]
333	0	6h CaSP2 lit NT sgRNA	bg subtracted [r=50]
334.5	2	6h CaSP2 lit NT sgRNA	bg subtracted [r=50]
336	0	6h CaSP2 lit NT sgRNA	bg subtracted [r=50]
337.5	1	6h CaSP2 lit NT sgRNA	bg subtracted [r=50]
339	0	6h CaSP2 lit NT sgRNA	bg subtracted [r=50]
340.5	0	6h CaSP2 lit NT sgRNA	bg subtracted [r=50]
342	1	6h CaSP2 lit NT sgRNA	bg subtracted [r=50]
343.5	0	6h CaSP2 lit NT sgRNA	bg subtracted [r=50]
345	0	6h CaSP2 lit NT sgRNA	bg subtracted [r=50]
346.5	0	6h CaSP2 lit NT sgRNA	bg subtracted [r=50]
348	0	6h CaSP2 lit NT sgRNA	bg subtracted [r=50]
349.5	0	6h CaSP2 lit NT sgRNA	bg subtracted [r=50]
351	0	6h CaSP2 lit NT sgRNA	bg subtracted [r=50]
352.5	0	6h CaSP2 lit NT sgRNA	bg subtracted [r=50]
354	0	6h CaSP2 lit NT sgRNA	bg subtracted [r=50]
355.5	0	6h CaSP2 lit NT sgRNA	bg subtracted [r=50]
357	0	6h CaSP2 lit NT sgRNA	bg subtracted [r=50]
358.5	0	6h CaSP2 lit NT sgRNA	bg subtracted [r=50]
360	0	6h CaSP2 lit NT sgRNA	bg subtracted [r=50]
361.5	0	6h CaSP2 lit NT sgRNA	bg subtracted [r=50]
363	0	6h CaSP2 lit NT sgRNA	bg subtracted [r=50]
364.5	0	6h CaSP2 lit NT sgRNA	bg subtracted [r=50]
366	0	6h CaSP2 lit NT sgRNA	bg subtracted [r=50]
367.5	0	6h CaSP2 lit NT sgRNA	bg subtracted [r=50]
369	0	6h CaSP2 lit NT sgRNA	bg subtracted [r=50]
370.5	0	6h CaSP2 lit NT sgRNA	bg subtracted [r=50]
372	0	6h CaSP2 lit NT sgRNA	bg subtracted [r=50]
373.5	1	6h CaSP2 lit NT sgRNA	bg subtracted [r=50]
375	0	6h CaSP2 lit NT sgRNA	bg subtracted [r=50]
376.5	0	6h CaSP2 lit NT sgRNA	bg subtracted [r=50]
378	0	6h CaSP2 lit NT sgRNA	bg subtracted [r=50]
379.5	0	6h CaSP2 lit NT sgRNA	bg subtracted [r=50]
381	0	6h CaSP2 lit NT sgRNA	bg subtracted [r=50]
382.5	1	6h CaSP2 lit NT sgRNA	bg subtracted [r=50]
1434	73	50h CaSP2 dark CasRx sgRNA	raw image
1491.551	164	50h CaSP2 dark CasRx sgRNA	raw image
1549.102	1697	50h CaSP2 dark CasRx sgRNA	raw image
1606.652	25865	50h CaSP2 dark CasRx sgRNA	raw image
1664.203	102478	50h CaSP2 dark CasRx sgRNA	raw image
1721.754	444727	50h CaSP2 dark CasRx sgRNA	raw image
1779.305	384425	50h CaSP2 dark CasRx sgRNA	raw image
1836.855	39804	50h CaSP2 dark CasRx sgRNA	raw image
1894.406	11418	50h CaSP2 dark CasRx sgRNA	raw image
1951.957	7199	50h CaSP2 dark CasRx sgRNA	raw image
2009.508	4983	50h CaSP2 dark CasRx sgRNA	raw image
2067.059	3750	50h CaSP2 dark CasRx sgRNA	raw image
2124.609	2898	50h CaSP2 dark CasRx sgRNA	raw image
2182.16	2196	50h CaSP2 dark CasRx sgRNA	raw image
2239.711	1876	50h CaSP2 dark CasRx sgRNA	raw image
2297.262	1534	50h CaSP2 dark CasRx sgRNA	raw image
2354.812	1356	50h CaSP2 dark CasRx sgRNA	raw image
2412.363	1210	50h CaSP2 dark CasRx sgRNA	raw image
2469.914	981	50h CaSP2 dark CasRx sgRNA	raw image
2527.465	902	50h CaSP2 dark CasRx sgRNA	raw image
2585.016	739	50h CaSP2 dark CasRx sgRNA	raw image
2642.566	686	50h CaSP2 dark CasRx sgRNA	raw image
2700.117	615	50h CaSP2 dark CasRx sgRNA	raw image
2757.668	545	50h CaSP2 dark CasRx sgRNA	raw image
2815.219	520	50h CaSP2 dark CasRx sgRNA	raw image
2872.77	451	50h CaSP2 dark CasRx sgRNA	raw image
2930.32	427	50h CaSP2 dark CasRx sgRNA	raw image
2987.871	339	50h CaSP2 dark CasRx sgRNA	raw image
3045.422	302	50h CaSP2 dark CasRx sgRNA	raw image
3102.973	272	50h CaSP2 dark CasRx sgRNA	raw image
3160.523	272	50h CaSP2 dark CasRx sgRNA	raw image
3218.074	221	50h CaSP2 dark CasRx sgRNA	raw image
3275.625	242	50h CaSP2 dark CasRx sgRNA	raw image
3333.176	238	50h CaSP2 dark CasRx sgRNA	raw image
3390.727	197	50h CaSP2 dark CasRx sgRNA	raw image
3448.277	187	50h CaSP2 dark CasRx sgRNA	raw image
3505.828	155	50h CaSP2 dark CasRx sgRNA	raw image
3563.379	153	50h CaSP2 dark CasRx sgRNA	raw image
3620.93	141	50h CaSP2 dark CasRx sgRNA	raw image
3678.48	115	50h CaSP2 dark CasRx sgRNA	raw image
3736.031	117	50h CaSP2 dark CasRx sgRNA	raw image
3793.582	97	50h CaSP2 dark CasRx sgRNA	raw image
3851.133	102	50h CaSP2 dark CasRx sgRNA	raw image
3908.684	80	50h CaSP2 dark CasRx sgRNA	raw image
3966.234	98	50h CaSP2 dark CasRx sgRNA	raw image
4023.785	74	50h CaSP2 dark CasRx sgRNA	raw image
4081.336	97	50h CaSP2 dark CasRx sgRNA	raw image
4138.887	66	50h CaSP2 dark CasRx sgRNA	raw image
4196.438	58	50h CaSP2 dark CasRx sgRNA	raw image
4253.988	61	50h CaSP2 dark CasRx sgRNA	raw image
4311.539	52	50h CaSP2 dark CasRx sgRNA	raw image
4369.09	50	50h CaSP2 dark CasRx sgRNA	raw image
4426.641	56	50h CaSP2 dark CasRx sgRNA	raw image
4484.191	44	50h CaSP2 dark CasRx sgRNA	raw image
4541.742	52	50h CaSP2 dark CasRx sgRNA	raw image
4599.293	55	50h CaSP2 dark CasRx sgRNA	raw image
4656.844	42	50h CaSP2 dark CasRx sgRNA	raw image
4714.395	44	50h CaSP2 dark CasRx sgRNA	raw image
4771.945	43	50h CaSP2 dark CasRx sgRNA	raw image
4829.496	32	50h CaSP2 dark CasRx sgRNA	raw image
4887.047	33	50h CaSP2 dark CasRx sgRNA	raw image
4944.598	50	50h CaSP2 dark CasRx sgRNA	raw image
5002.148	33	50h CaSP2 dark CasRx sgRNA	raw image
5059.699	48	50h CaSP2 dark CasRx sgRNA	raw image
5117.25	33	50h CaSP2 dark CasRx sgRNA	raw image
5174.801	34	50h CaSP2 dark CasRx sgRNA	raw image
5232.352	29	50h CaSP2 dark CasRx sgRNA	raw image
5289.902	31	50h CaSP2 dark CasRx sgRNA	raw image
5347.453	37	50h CaSP2 dark CasRx sgRNA	raw image
5405.004	22	50h CaSP2 dark CasRx sgRNA	raw image
5462.555	29	50h CaSP2 dark CasRx sgRNA	raw image
5520.105	23	50h CaSP2 dark CasRx sgRNA	raw image
5577.656	12	50h CaSP2 dark CasRx sgRNA	raw image
5635.207	19	50h CaSP2 dark CasRx sgRNA	raw image
5692.758	23	50h CaSP2 dark CasRx sgRNA	raw image
5750.309	18	50h CaSP2 dark CasRx sgRNA	raw image
5807.859	20	50h CaSP2 dark CasRx sgRNA	raw image
5865.41	18	50h CaSP2 dark CasRx sgRNA	raw image
5922.961	16	50h CaSP2 dark CasRx sgRNA	raw image
5980.512	12	50h CaSP2 dark CasRx sgRNA	raw image
6038.062	8	50h CaSP2 dark CasRx sgRNA	raw image
6095.613	17	50h CaSP2 dark CasRx sgRNA	raw image
6153.164	15	50h CaSP2 dark CasRx sgRNA	raw image
6210.715	12	50h CaSP2 dark CasRx sgRNA	raw image
6268.266	17	50h CaSP2 dark CasRx sgRNA	raw image
6325.816	12	50h CaSP2 dark CasRx sgRNA	raw image
6383.367	9	50h CaSP2 dark CasRx sgRNA	raw image
6440.918	10	50h CaSP2 dark CasRx sgRNA	raw image
6498.469	10	50h CaSP2 dark CasRx sgRNA	raw image
6556.02	5	50h CaSP2 dark CasRx sgRNA	raw image
6613.57	8	50h CaSP2 dark CasRx sgRNA	raw image
6671.121	9	50h CaSP2 dark CasRx sgRNA	raw image
6728.672	8	50h CaSP2 dark CasRx sgRNA	raw image
6786.223	10	50h CaSP2 dark CasRx sgRNA	raw image
6843.773	10	50h CaSP2 dark CasRx sgRNA	raw image
6901.324	10	50h CaSP2 dark CasRx sgRNA	raw image
6958.875	9	50h CaSP2 dark CasRx sgRNA	raw image
7016.426	13	50h CaSP2 dark CasRx sgRNA	raw image
7073.977	9	50h CaSP2 dark CasRx sgRNA	raw image
7131.527	7	50h CaSP2 dark CasRx sgRNA	raw image
7189.078	4	50h CaSP2 dark CasRx sgRNA	raw image
7246.629	8	50h CaSP2 dark CasRx sgRNA	raw image
7304.18	12	50h CaSP2 dark CasRx sgRNA	raw image
7361.73	4	50h CaSP2 dark CasRx sgRNA	raw image
7419.281	7	50h CaSP2 dark CasRx sgRNA	raw image
7476.832	2	50h CaSP2 dark CasRx sgRNA	raw image
7534.383	7	50h CaSP2 dark CasRx sgRNA	raw image
7591.934	4	50h CaSP2 dark CasRx sgRNA	raw image
7649.484	6	50h CaSP2 dark CasRx sgRNA	raw image
7707.035	0	50h CaSP2 dark CasRx sgRNA	raw image
7764.586	7	50h CaSP2 dark CasRx sgRNA	raw image
7822.137	1	50h CaSP2 dark CasRx sgRNA	raw image
7879.688	2	50h CaSP2 dark CasRx sgRNA	raw image
7937.238	8	50h CaSP2 dark CasRx sgRNA	raw image
7994.789	2	50h CaSP2 dark CasRx sgRNA	raw image
8052.34	6	50h CaSP2 dark CasRx sgRNA	raw image
8109.891	2	50h CaSP2 dark CasRx sgRNA	raw image
8167.441	4	50h CaSP2 dark CasRx sgRNA	raw image
8224.992	3	50h CaSP2 dark CasRx sgRNA	raw image
8282.543	1	50h CaSP2 dark CasRx sgRNA	raw image
8340.094	3	50h CaSP2 dark CasRx sgRNA	raw image
8397.645	1	50h CaSP2 dark CasRx sgRNA	raw image
8455.195	3	50h CaSP2 dark CasRx sgRNA	raw image
8512.746	3	50h CaSP2 dark CasRx sgRNA	raw image
8570.297	4	50h CaSP2 dark CasRx sgRNA	raw image
8627.848	1	50h CaSP2 dark CasRx sgRNA	raw image
8685.398	0	50h CaSP2 dark CasRx sgRNA	raw image
8742.949	2	50h CaSP2 dark CasRx sgRNA	raw image
8800.5	2	50h CaSP2 dark CasRx sgRNA	raw image
8858.051	4	50h CaSP2 dark CasRx sgRNA	raw image
8915.602	1	50h CaSP2 dark CasRx sgRNA	raw image
8973.152	2	50h CaSP2 dark CasRx sgRNA	raw image
9030.703	0	50h CaSP2 dark CasRx sgRNA	raw image
9088.254	3	50h CaSP2 dark CasRx sgRNA	raw image
9145.805	0	50h CaSP2 dark CasRx sgRNA	raw image
9203.355	0	50h CaSP2 dark CasRx sgRNA	raw image
9260.906	0	50h CaSP2 dark CasRx sgRNA	raw image
9318.457	1	50h CaSP2 dark CasRx sgRNA	raw image
9376.008	2	50h CaSP2 dark CasRx sgRNA	raw image
9433.559	0	50h CaSP2 dark CasRx sgRNA	raw image
9491.109	0	50h CaSP2 dark CasRx sgRNA	raw image
9548.66	5	50h CaSP2 dark CasRx sgRNA	raw image
9606.211	0	50h CaSP2 dark CasRx sgRNA	raw image
9663.762	0	50h CaSP2 dark CasRx sgRNA	raw image
9721.312	2	50h CaSP2 dark CasRx sgRNA	raw image
9778.863	1	50h CaSP2 dark CasRx sgRNA	raw image
9836.414	0	50h CaSP2 dark CasRx sgRNA	raw image
9893.965	0	50h CaSP2 dark CasRx sgRNA	raw image
9951.516	1	50h CaSP2 dark CasRx sgRNA	raw image
10009.066	1	50h CaSP2 dark CasRx sgRNA	raw image
10066.617	1	50h CaSP2 dark CasRx sgRNA	raw image
10124.168	0	50h CaSP2 dark CasRx sgRNA	raw image
10181.719	0	50h CaSP2 dark CasRx sgRNA	raw image
10239.27	0	50h CaSP2 dark CasRx sgRNA	raw image
10296.82	0	50h CaSP2 dark CasRx sgRNA	raw image
10354.371	1	50h CaSP2 dark CasRx sgRNA	raw image
10411.922	1	50h CaSP2 dark CasRx sgRNA	raw image
10469.473	1	50h CaSP2 dark CasRx sgRNA	raw image
10527.023	0	50h CaSP2 dark CasRx sgRNA	raw image
10584.574	0	50h CaSP2 dark CasRx sgRNA	raw image
10642.125	1	50h CaSP2 dark CasRx sgRNA	raw image
10699.676	1	50h CaSP2 dark CasRx sgRNA	raw image
10757.227	0	50h CaSP2 dark CasRx sgRNA	raw image
10814.777	0	50h CaSP2 dark CasRx sgRNA	raw image
10872.328	0	50h CaSP2 dark CasRx sgRNA	raw image
10929.879	0	50h CaSP2 dark CasRx sgRNA	raw image
10987.43	0	50h CaSP2 dark CasRx sgRNA	raw image
11044.98	0	50h CaSP2 dark CasRx sgRNA	raw image
11102.531	0	50h CaSP2 dark CasRx sgRNA	raw image
11160.082	1	50h CaSP2 dark CasRx sgRNA	raw image
11217.633	0	50h CaSP2 dark CasRx sgRNA	raw image
11275.184	0	50h CaSP2 dark CasRx sgRNA	raw image
11332.734	0	50h CaSP2 dark CasRx sgRNA	raw image
11390.285	0	50h CaSP2 dark CasRx sgRNA	raw image
11447.836	0	50h CaSP2 dark CasRx sgRNA	raw image
11505.387	1	50h CaSP2 dark CasRx sgRNA	raw image
11562.938	1	50h CaSP2 dark CasRx sgRNA	raw image
11620.488	2	50h CaSP2 dark CasRx sgRNA	raw image
11678.039	0	50h CaSP2 dark CasRx sgRNA	raw image
11735.59	0	50h CaSP2 dark CasRx sgRNA	raw image
11793.141	0	50h CaSP2 dark CasRx sgRNA	raw image
11850.691	0	50h CaSP2 dark CasRx sgRNA	raw image
11908.242	0	50h CaSP2 dark CasRx sgRNA	raw image
11965.793	0	50h CaSP2 dark CasRx sgRNA	raw image
12023.344	0	50h CaSP2 dark CasRx sgRNA	raw image
12080.895	0	50h CaSP2 dark CasRx sgRNA	raw image
12138.445	0	50h CaSP2 dark CasRx sgRNA	raw image
12195.996	0	50h CaSP2 dark CasRx sgRNA	raw image
12253.547	0	50h CaSP2 dark CasRx sgRNA	raw image
12311.098	1	50h CaSP2 dark CasRx sgRNA	raw image
12368.648	0	50h CaSP2 dark CasRx sgRNA	raw image
12426.199	0	50h CaSP2 dark CasRx sgRNA	raw image
12483.75	1	50h CaSP2 dark CasRx sgRNA	raw image
12541.301	1	50h CaSP2 dark CasRx sgRNA	raw image
12598.852	0	50h CaSP2 dark CasRx sgRNA	raw image
12656.402	0	50h CaSP2 dark CasRx sgRNA	raw image
12713.953	0	50h CaSP2 dark CasRx sgRNA	raw image
12771.504	0	50h CaSP2 dark CasRx sgRNA	raw image
12829.055	0	50h CaSP2 dark CasRx sgRNA	raw image
12886.605	0	50h CaSP2 dark CasRx sgRNA	raw image
12944.156	0	50h CaSP2 dark CasRx sgRNA	raw image
13001.707	0	50h CaSP2 dark CasRx sgRNA	raw image
13059.258	0	50h CaSP2 dark CasRx sgRNA	raw image
13116.809	0	50h CaSP2 dark CasRx sgRNA	raw image
13174.359	0	50h CaSP2 dark CasRx sgRNA	raw image
13231.91	0	50h CaSP2 dark CasRx sgRNA	raw image
13289.461	0	50h CaSP2 dark CasRx sgRNA	raw image
13347.012	0	50h CaSP2 dark CasRx sgRNA	raw image
13404.562	0	50h CaSP2 dark CasRx sgRNA	raw image
13462.113	0	50h CaSP2 dark CasRx sgRNA	raw image
13519.664	0	50h CaSP2 dark CasRx sgRNA	raw image
13577.215	2	50h CaSP2 dark CasRx sgRNA	raw image
13634.766	0	50h CaSP2 dark CasRx sgRNA	raw image
13692.316	0	50h CaSP2 dark CasRx sgRNA	raw image
13749.867	0	50h CaSP2 dark CasRx sgRNA	raw image
13807.418	0	50h CaSP2 dark CasRx sgRNA	raw image
13864.969	2	50h CaSP2 dark CasRx sgRNA	raw image
13922.52	0	50h CaSP2 dark CasRx sgRNA	raw image
13980.07	0	50h CaSP2 dark CasRx sgRNA	raw image
14037.621	0	50h CaSP2 dark CasRx sgRNA	raw image
14095.172	0	50h CaSP2 dark CasRx sgRNA	raw image
14152.723	0	50h CaSP2 dark CasRx sgRNA	raw image
14210.273	1	50h CaSP2 dark CasRx sgRNA	raw image
14267.824	1	50h CaSP2 dark CasRx sgRNA	raw image
14325.375	0	50h CaSP2 dark CasRx sgRNA	raw image
14382.926	0	50h CaSP2 dark CasRx sgRNA	raw image
14440.477	0	50h CaSP2 dark CasRx sgRNA	raw image
14498.027	0	50h CaSP2 dark CasRx sgRNA	raw image
14555.578	0	50h CaSP2 dark CasRx sgRNA	raw image
14613.129	0	50h CaSP2 dark CasRx sgRNA	raw image
14670.68	0	50h CaSP2 dark CasRx sgRNA	raw image
14728.23	0	50h CaSP2 dark CasRx sgRNA	raw image
14785.781	0	50h CaSP2 dark CasRx sgRNA	raw image
14843.332	0	50h CaSP2 dark CasRx sgRNA	raw image
14900.883	1	50h CaSP2 dark CasRx sgRNA	raw image
14958.434	0	50h CaSP2 dark CasRx sgRNA	raw image
15015.984	0	50h CaSP2 dark CasRx sgRNA	raw image
15073.535	1	50h CaSP2 dark CasRx sgRNA	raw image
15131.086	0	50h CaSP2 dark CasRx sgRNA	raw image
15188.637	0	50h CaSP2 dark CasRx sgRNA	raw image
15246.188	0	50h CaSP2 dark CasRx sgRNA	raw image
15303.738	0	50h CaSP2 dark CasRx sgRNA	raw image
15361.289	0	50h CaSP2 dark CasRx sgRNA	raw image
15418.84	0	50h CaSP2 dark CasRx sgRNA	raw image
15476.391	0	50h CaSP2 dark CasRx sgRNA	raw image
15533.941	0	50h CaSP2 dark CasRx sgRNA	raw image
15591.492	0	50h CaSP2 dark CasRx sgRNA	raw image
15649.043	0	50h CaSP2 dark CasRx sgRNA	raw image
15706.594	0	50h CaSP2 dark CasRx sgRNA	raw image
15764.145	0	50h CaSP2 dark CasRx sgRNA	raw image
15821.695	0	50h CaSP2 dark CasRx sgRNA	raw image
15879.246	0	50h CaSP2 dark CasRx sgRNA	raw image
15936.797	0	50h CaSP2 dark CasRx sgRNA	raw image
15994.348	0	50h CaSP2 dark CasRx sgRNA	raw image
16051.898	0	50h CaSP2 dark CasRx sgRNA	raw image
16109.449	1	50h CaSP2 dark CasRx sgRNA	raw image
0	929503	50h CaSP2 dark CasRx sgRNA	bg subtracted [r=50]
56.309	59189	50h CaSP2 dark CasRx sgRNA	bg subtracted [r=50]
112.617	15627	50h CaSP2 dark CasRx sgRNA	bg subtracted [r=50]
168.926	9176	50h CaSP2 dark CasRx sgRNA	bg subtracted [r=50]
225.234	6155	50h CaSP2 dark CasRx sgRNA	bg subtracted [r=50]
281.543	4383	50h CaSP2 dark CasRx sgRNA	bg subtracted [r=50]
337.852	3420	50h CaSP2 dark CasRx sgRNA	bg subtracted [r=50]
394.16	2612	50h CaSP2 dark CasRx sgRNA	bg subtracted [r=50]
450.469	2104	50h CaSP2 dark CasRx sgRNA	bg subtracted [r=50]
506.777	1775	50h CaSP2 dark CasRx sgRNA	bg subtracted [r=50]
563.086	1489	50h CaSP2 dark CasRx sgRNA	bg subtracted [r=50]
619.395	1236	50h CaSP2 dark CasRx sgRNA	bg subtracted [r=50]
675.703	1197	50h CaSP2 dark CasRx sgRNA	bg subtracted [r=50]
732.012	922	50h CaSP2 dark CasRx sgRNA	bg subtracted [r=50]
788.32	872	50h CaSP2 dark CasRx sgRNA	bg subtracted [r=50]
844.629	709	50h CaSP2 dark CasRx sgRNA	bg subtracted [r=50]
900.938	633	50h CaSP2 dark CasRx sgRNA	bg subtracted [r=50]
957.246	612	50h CaSP2 dark CasRx sgRNA	bg subtracted [r=50]
1013.555	534	50h CaSP2 dark CasRx sgRNA	bg subtracted [r=50]
1069.863	503	50h CaSP2 dark CasRx sgRNA	bg subtracted [r=50]
1126.172	464	50h CaSP2 dark CasRx sgRNA	bg subtracted [r=50]
1182.48	378	50h CaSP2 dark CasRx sgRNA	bg subtracted [r=50]
1238.789	341	50h CaSP2 dark CasRx sgRNA	bg subtracted [r=50]
1295.098	305	50h CaSP2 dark CasRx sgRNA	bg subtracted [r=50]
1351.406	270	50h CaSP2 dark CasRx sgRNA	bg subtracted [r=50]
1407.715	240	50h CaSP2 dark CasRx sgRNA	bg subtracted [r=50]
1464.023	244	50h CaSP2 dark CasRx sgRNA	bg subtracted [r=50]
1520.332	250	50h CaSP2 dark CasRx sgRNA	bg subtracted [r=50]
1576.641	222	50h CaSP2 dark CasRx sgRNA	bg subtracted [r=50]
1632.949	212	50h CaSP2 dark CasRx sgRNA	bg subtracted [r=50]
1689.258	176	50h CaSP2 dark CasRx sgRNA	bg subtracted [r=50]
1745.566	158	50h CaSP2 dark CasRx sgRNA	bg subtracted [r=50]
1801.875	153	50h CaSP2 dark CasRx sgRNA	bg subtracted [r=50]
1858.184	127	50h CaSP2 dark CasRx sgRNA	bg subtracted [r=50]
1914.492	118	50h CaSP2 dark CasRx sgRNA	bg subtracted [r=50]
1970.801	108	50h CaSP2 dark CasRx sgRNA	bg subtracted [r=50]
2027.109	115	50h CaSP2 dark CasRx sgRNA	bg subtracted [r=50]
2083.418	99	50h CaSP2 dark CasRx sgRNA	bg subtracted [r=50]
2139.727	89	50h CaSP2 dark CasRx sgRNA	bg subtracted [r=50]
2196.035	84	50h CaSP2 dark CasRx sgRNA	bg subtracted [r=50]
2252.344	79	50h CaSP2 dark CasRx sgRNA	bg subtracted [r=50]
2308.652	80	50h CaSP2 dark CasRx sgRNA	bg subtracted [r=50]
2364.961	80	50h CaSP2 dark CasRx sgRNA	bg subtracted [r=50]
2421.27	61	50h CaSP2 dark CasRx sgRNA	bg subtracted [r=50]
2477.578	73	50h CaSP2 dark CasRx sgRNA	bg subtracted [r=50]
2533.887	52	50h CaSP2 dark CasRx sgRNA	bg subtracted [r=50]
2590.195	42	50h CaSP2 dark CasRx sgRNA	bg subtracted [r=50]
2646.504	53	50h CaSP2 dark CasRx sgRNA	bg subtracted [r=50]
2702.812	45	50h CaSP2 dark CasRx sgRNA	bg subtracted [r=50]
2759.121	51	50h CaSP2 dark CasRx sgRNA	bg subtracted [r=50]
2815.43	55	50h CaSP2 dark CasRx sgRNA	bg subtracted [r=50]
2871.738	46	50h CaSP2 dark CasRx sgRNA	bg subtracted [r=50]
2928.047	44	50h CaSP2 dark CasRx sgRNA	bg subtracted [r=50]
2984.355	46	50h CaSP2 dark CasRx sgRNA	bg subtracted [r=50]
3040.664	35	50h CaSP2 dark CasRx sgRNA	bg subtracted [r=50]
3096.973	30	50h CaSP2 dark CasRx sgRNA	bg subtracted [r=50]
3153.281	38	50h CaSP2 dark CasRx sgRNA	bg subtracted [r=50]
3209.59	40	50h CaSP2 dark CasRx sgRNA	bg subtracted [r=50]
3265.898	36	50h CaSP2 dark CasRx sgRNA	bg subtracted [r=50]
3322.207	49	50h CaSP2 dark CasRx sgRNA	bg subtracted [r=50]
3378.516	32	50h CaSP2 dark CasRx sgRNA	bg subtracted [r=50]
3434.824	33	50h CaSP2 dark CasRx sgRNA	bg subtracted [r=50]
3491.133	28	50h CaSP2 dark CasRx sgRNA	bg subtracted [r=50]
3547.441	36	50h CaSP2 dark CasRx sgRNA	bg subtracted [r=50]
3603.75	27	50h CaSP2 dark CasRx sgRNA	bg subtracted [r=50]
3660.059	27	50h CaSP2 dark CasRx sgRNA	bg subtracted [r=50]
3716.367	22	50h CaSP2 dark CasRx sgRNA	bg subtracted [r=50]
3772.676	28	50h CaSP2 dark CasRx sgRNA	bg subtracted [r=50]
3828.984	15	50h CaSP2 dark CasRx sgRNA	bg subtracted [r=50]
3885.293	15	50h CaSP2 dark CasRx sgRNA	bg subtracted [r=50]
3941.602	23	50h CaSP2 dark CasRx sgRNA	bg subtracted [r=50]
3997.91	18	50h CaSP2 dark CasRx sgRNA	bg subtracted [r=50]
4054.219	23	50h CaSP2 dark CasRx sgRNA	bg subtracted [r=50]
4110.527	14	50h CaSP2 dark CasRx sgRNA	bg subtracted [r=50]
4166.836	14	50h CaSP2 dark CasRx sgRNA	bg subtracted [r=50]
4223.145	14	50h CaSP2 dark CasRx sgRNA	bg subtracted [r=50]
4279.453	7	50h CaSP2 dark CasRx sgRNA	bg subtracted [r=50]
4335.762	23	50h CaSP2 dark CasRx sgRNA	bg subtracted [r=50]
4392.07	15	50h CaSP2 dark CasRx sgRNA	bg subtracted [r=50]
4448.379	8	50h CaSP2 dark CasRx sgRNA	bg subtracted [r=50]
4504.688	15	50h CaSP2 dark CasRx sgRNA	bg subtracted [r=50]
4560.996	17	50h CaSP2 dark CasRx sgRNA	bg subtracted [r=50]
4617.305	8	50h CaSP2 dark CasRx sgRNA	bg subtracted [r=50]
4673.613	8	50h CaSP2 dark CasRx sgRNA	bg subtracted [r=50]
4729.922	8	50h CaSP2 dark CasRx sgRNA	bg subtracted [r=50]
4786.23	6	50h CaSP2 dark CasRx sgRNA	bg subtracted [r=50]
4842.539	7	50h CaSP2 dark CasRx sgRNA	bg subtracted [r=50]
4898.848	12	50h CaSP2 dark CasRx sgRNA	bg subtracted [r=50]
4955.156	7	50h CaSP2 dark CasRx sgRNA	bg subtracted [r=50]
5011.465	7	50h CaSP2 dark CasRx sgRNA	bg subtracted [r=50]
5067.773	9	50h CaSP2 dark CasRx sgRNA	bg subtracted [r=50]
5124.082	9	50h CaSP2 dark CasRx sgRNA	bg subtracted [r=50]
5180.391	13	50h CaSP2 dark CasRx sgRNA	bg subtracted [r=50]
5236.699	11	50h CaSP2 dark CasRx sgRNA	bg subtracted [r=50]
5293.008	10	50h CaSP2 dark CasRx sgRNA	bg subtracted [r=50]
5349.316	6	50h CaSP2 dark CasRx sgRNA	bg subtracted [r=50]
5405.625	5	50h CaSP2 dark CasRx sgRNA	bg subtracted [r=50]
5461.934	7	50h CaSP2 dark CasRx sgRNA	bg subtracted [r=50]
5518.242	11	50h CaSP2 dark CasRx sgRNA	bg subtracted [r=50]
5574.551	8	50h CaSP2 dark CasRx sgRNA	bg subtracted [r=50]
5630.859	6	50h CaSP2 dark CasRx sgRNA	bg subtracted [r=50]
5687.168	5	50h CaSP2 dark CasRx sgRNA	bg subtracted [r=50]
5743.477	4	50h CaSP2 dark CasRx sgRNA	bg subtracted [r=50]
5799.785	7	50h CaSP2 dark CasRx sgRNA	bg subtracted [r=50]
5856.094	4	50h CaSP2 dark CasRx sgRNA	bg subtracted [r=50]
5912.402	3	50h CaSP2 dark CasRx sgRNA	bg subtracted [r=50]
5968.711	5	50h CaSP2 dark CasRx sgRNA	bg subtracted [r=50]
6025.02	2	50h CaSP2 dark CasRx sgRNA	bg subtracted [r=50]
6081.328	2	50h CaSP2 dark CasRx sgRNA	bg subtracted [r=50]
6137.637	4	50h CaSP2 dark CasRx sgRNA	bg subtracted [r=50]
6193.945	7	50h CaSP2 dark CasRx sgRNA	bg subtracted [r=50]
6250.254	5	50h CaSP2 dark CasRx sgRNA	bg subtracted [r=50]
6306.562	1	50h CaSP2 dark CasRx sgRNA	bg subtracted [r=50]
6362.871	2	50h CaSP2 dark CasRx sgRNA	bg subtracted [r=50]
6419.18	5	50h CaSP2 dark CasRx sgRNA	bg subtracted [r=50]
6475.488	3	50h CaSP2 dark CasRx sgRNA	bg subtracted [r=50]
6531.797	1	50h CaSP2 dark CasRx sgRNA	bg subtracted [r=50]
6588.105	3	50h CaSP2 dark CasRx sgRNA	bg subtracted [r=50]
6644.414	1	50h CaSP2 dark CasRx sgRNA	bg subtracted [r=50]
6700.723	3	50h CaSP2 dark CasRx sgRNA	bg subtracted [r=50]
6757.031	3	50h CaSP2 dark CasRx sgRNA	bg subtracted [r=50]
6813.34	4	50h CaSP2 dark CasRx sgRNA	bg subtracted [r=50]
6869.648	0	50h CaSP2 dark CasRx sgRNA	bg subtracted [r=50]
6925.957	0	50h CaSP2 dark CasRx sgRNA	bg subtracted [r=50]
6982.266	3	50h CaSP2 dark CasRx sgRNA	bg subtracted [r=50]
7038.574	2	50h CaSP2 dark CasRx sgRNA	bg subtracted [r=50]
7094.883	4	50h CaSP2 dark CasRx sgRNA	bg subtracted [r=50]
7151.191	0	50h CaSP2 dark CasRx sgRNA	bg subtracted [r=50]
7207.5	3	50h CaSP2 dark CasRx sgRNA	bg subtracted [r=50]
7263.809	0	50h CaSP2 dark CasRx sgRNA	bg subtracted [r=50]
7320.117	2	50h CaSP2 dark CasRx sgRNA	bg subtracted [r=50]
7376.426	1	50h CaSP2 dark CasRx sgRNA	bg subtracted [r=50]
7432.734	0	50h CaSP2 dark CasRx sgRNA	bg subtracted [r=50]
7489.043	0	50h CaSP2 dark CasRx sgRNA	bg subtracted [r=50]
7545.352	0	50h CaSP2 dark CasRx sgRNA	bg subtracted [r=50]
7601.66	2	50h CaSP2 dark CasRx sgRNA	bg subtracted [r=50]
7657.969	1	50h CaSP2 dark CasRx sgRNA	bg subtracted [r=50]
7714.277	1	50h CaSP2 dark CasRx sgRNA	bg subtracted [r=50]
7770.586	3	50h CaSP2 dark CasRx sgRNA	bg subtracted [r=50]
7826.895	1	50h CaSP2 dark CasRx sgRNA	bg subtracted [r=50]
7883.203	0	50h CaSP2 dark CasRx sgRNA	bg subtracted [r=50]
7939.512	2	50h CaSP2 dark CasRx sgRNA	bg subtracted [r=50]
7995.82	1	50h CaSP2 dark CasRx sgRNA	bg subtracted [r=50]
8052.129	0	50h CaSP2 dark CasRx sgRNA	bg subtracted [r=50]
8108.438	0	50h CaSP2 dark CasRx sgRNA	bg subtracted [r=50]
8164.746	0	50h CaSP2 dark CasRx sgRNA	bg subtracted [r=50]
8221.055	2	50h CaSP2 dark CasRx sgRNA	bg subtracted [r=50]
8277.363	0	50h CaSP2 dark CasRx sgRNA	bg subtracted [r=50]
8333.672	1	50h CaSP2 dark CasRx sgRNA	bg subtracted [r=50]
8389.98	0	50h CaSP2 dark CasRx sgRNA	bg subtracted [r=50]
8446.289	0	50h CaSP2 dark CasRx sgRNA	bg subtracted [r=50]
8502.598	0	50h CaSP2 dark CasRx sgRNA	bg subtracted [r=50]
8558.906	1	50h CaSP2 dark CasRx sgRNA	bg subtracted [r=50]
8615.215	0	50h CaSP2 dark CasRx sgRNA	bg subtracted [r=50]
8671.523	2	50h CaSP2 dark CasRx sgRNA	bg subtracted [r=50]
8727.832	0	50h CaSP2 dark CasRx sgRNA	bg subtracted [r=50]
8784.141	0	50h CaSP2 dark CasRx sgRNA	bg subtracted [r=50]
8840.449	0	50h CaSP2 dark CasRx sgRNA	bg subtracted [r=50]
8896.758	2	50h CaSP2 dark CasRx sgRNA	bg subtracted [r=50]
8953.066	0	50h CaSP2 dark CasRx sgRNA	bg subtracted [r=50]
9009.375	0	50h CaSP2 dark CasRx sgRNA	bg subtracted [r=50]
9065.684	0	50h CaSP2 dark CasRx sgRNA	bg subtracted [r=50]
9121.992	0	50h CaSP2 dark CasRx sgRNA	bg subtracted [r=50]
9178.301	0	50h CaSP2 dark CasRx sgRNA	bg subtracted [r=50]
9234.609	0	50h CaSP2 dark CasRx sgRNA	bg subtracted [r=50]
9290.918	0	50h CaSP2 dark CasRx sgRNA	bg subtracted [r=50]
9347.227	0	50h CaSP2 dark CasRx sgRNA	bg subtracted [r=50]
9403.535	1	50h CaSP2 dark CasRx sgRNA	bg subtracted [r=50]
9459.844	0	50h CaSP2 dark CasRx sgRNA	bg subtracted [r=50]
9516.152	0	50h CaSP2 dark CasRx sgRNA	bg subtracted [r=50]
9572.461	0	50h CaSP2 dark CasRx sgRNA	bg subtracted [r=50]
9628.77	0	50h CaSP2 dark CasRx sgRNA	bg subtracted [r=50]
9685.078	0	50h CaSP2 dark CasRx sgRNA	bg subtracted [r=50]
9741.387	1	50h CaSP2 dark CasRx sgRNA	bg subtracted [r=50]
9797.695	1	50h CaSP2 dark CasRx sgRNA	bg subtracted [r=50]
9854.004	2	50h CaSP2 dark CasRx sgRNA	bg subtracted [r=50]
9910.312	0	50h CaSP2 dark CasRx sgRNA	bg subtracted [r=50]
9966.621	0	50h CaSP2 dark CasRx sgRNA	bg subtracted [r=50]
10022.93	0	50h CaSP2 dark CasRx sgRNA	bg subtracted [r=50]
10079.238	0	50h CaSP2 dark CasRx sgRNA	bg subtracted [r=50]
10135.547	0	50h CaSP2 dark CasRx sgRNA	bg subtracted [r=50]
10191.855	0	50h CaSP2 dark CasRx sgRNA	bg subtracted [r=50]
10248.164	0	50h CaSP2 dark CasRx sgRNA	bg subtracted [r=50]
10304.473	0	50h CaSP2 dark CasRx sgRNA	bg subtracted [r=50]
10360.781	0	50h CaSP2 dark CasRx sgRNA	bg subtracted [r=50]
10417.09	0	50h CaSP2 dark CasRx sgRNA	bg subtracted [r=50]
10473.398	0	50h CaSP2 dark CasRx sgRNA	bg subtracted [r=50]
10529.707	1	50h CaSP2 dark CasRx sgRNA	bg subtracted [r=50]
10586.016	0	50h CaSP2 dark CasRx sgRNA	bg subtracted [r=50]
10642.324	0	50h CaSP2 dark CasRx sgRNA	bg subtracted [r=50]
10698.633	0	50h CaSP2 dark CasRx sgRNA	bg subtracted [r=50]
10754.941	1	50h CaSP2 dark CasRx sgRNA	bg subtracted [r=50]
10811.25	1	50h CaSP2 dark CasRx sgRNA	bg subtracted [r=50]
10867.559	0	50h CaSP2 dark CasRx sgRNA	bg subtracted [r=50]
10923.867	0	50h CaSP2 dark CasRx sgRNA	bg subtracted [r=50]
10980.176	0	50h CaSP2 dark CasRx sgRNA	bg subtracted [r=50]
11036.484	0	50h CaSP2 dark CasRx sgRNA	bg subtracted [r=50]
11092.793	0	50h CaSP2 dark CasRx sgRNA	bg subtracted [r=50]
11149.102	0	50h CaSP2 dark CasRx sgRNA	bg subtracted [r=50]
11205.41	0	50h CaSP2 dark CasRx sgRNA	bg subtracted [r=50]
11261.719	0	50h CaSP2 dark CasRx sgRNA	bg subtracted [r=50]
11318.027	0	50h CaSP2 dark CasRx sgRNA	bg subtracted [r=50]
11374.336	0	50h CaSP2 dark CasRx sgRNA	bg subtracted [r=50]
11430.645	0	50h CaSP2 dark CasRx sgRNA	bg subtracted [r=50]
11486.953	0	50h CaSP2 dark CasRx sgRNA	bg subtracted [r=50]
11543.262	0	50h CaSP2 dark CasRx sgRNA	bg subtracted [r=50]
11599.57	0	50h CaSP2 dark CasRx sgRNA	bg subtracted [r=50]
11655.879	0	50h CaSP2 dark CasRx sgRNA	bg subtracted [r=50]
11712.188	0	50h CaSP2 dark CasRx sgRNA	bg subtracted [r=50]
11768.496	0	50h CaSP2 dark CasRx sgRNA	bg subtracted [r=50]
11824.805	2	50h CaSP2 dark CasRx sgRNA	bg subtracted [r=50]
11881.113	0	50h CaSP2 dark CasRx sgRNA	bg subtracted [r=50]
11937.422	0	50h CaSP2 dark CasRx sgRNA	bg subtracted [r=50]
11993.73	0	50h CaSP2 dark CasRx sgRNA	bg subtracted [r=50]
12050.039	0	50h CaSP2 dark CasRx sgRNA	bg subtracted [r=50]
12106.348	2	50h CaSP2 dark CasRx sgRNA	bg subtracted [r=50]
12162.656	0	50h CaSP2 dark CasRx sgRNA	bg subtracted [r=50]
12218.965	0	50h CaSP2 dark CasRx sgRNA	bg subtracted [r=50]
12275.273	0	50h CaSP2 dark CasRx sgRNA	bg subtracted [r=50]
12331.582	0	50h CaSP2 dark CasRx sgRNA	bg subtracted [r=50]
12387.891	0	50h CaSP2 dark CasRx sgRNA	bg subtracted [r=50]
12444.199	1	50h CaSP2 dark CasRx sgRNA	bg subtracted [r=50]
12500.508	1	50h CaSP2 dark CasRx sgRNA	bg subtracted [r=50]
12556.816	0	50h CaSP2 dark CasRx sgRNA	bg subtracted [r=50]
12613.125	0	50h CaSP2 dark CasRx sgRNA	bg subtracted [r=50]
12669.434	0	50h CaSP2 dark CasRx sgRNA	bg subtracted [r=50]
12725.742	0	50h CaSP2 dark CasRx sgRNA	bg subtracted [r=50]
12782.051	0	50h CaSP2 dark CasRx sgRNA	bg subtracted [r=50]
12838.359	0	50h CaSP2 dark CasRx sgRNA	bg subtracted [r=50]
12894.668	0	50h CaSP2 dark CasRx sgRNA	bg subtracted [r=50]
12950.977	0	50h CaSP2 dark CasRx sgRNA	bg subtracted [r=50]
13007.285	0	50h CaSP2 dark CasRx sgRNA	bg subtracted [r=50]
13063.594	0	50h CaSP2 dark CasRx sgRNA	bg subtracted [r=50]
13119.902	0	50h CaSP2 dark CasRx sgRNA	bg subtracted [r=50]
13176.211	1	50h CaSP2 dark CasRx sgRNA	bg subtracted [r=50]
13232.52	0	50h CaSP2 dark CasRx sgRNA	bg subtracted [r=50]
13288.828	1	50h CaSP2 dark CasRx sgRNA	bg subtracted [r=50]
13345.137	0	50h CaSP2 dark CasRx sgRNA	bg subtracted [r=50]
13401.445	0	50h CaSP2 dark CasRx sgRNA	bg subtracted [r=50]
13457.754	0	50h CaSP2 dark CasRx sgRNA	bg subtracted [r=50]
13514.062	0	50h CaSP2 dark CasRx sgRNA	bg subtracted [r=50]
13570.371	0	50h CaSP2 dark CasRx sgRNA	bg subtracted [r=50]
13626.68	0	50h CaSP2 dark CasRx sgRNA	bg subtracted [r=50]
13682.988	0	50h CaSP2 dark CasRx sgRNA	bg subtracted [r=50]
13739.297	0	50h CaSP2 dark CasRx sgRNA	bg subtracted [r=50]
13795.605	0	50h CaSP2 dark CasRx sgRNA	bg subtracted [r=50]
13851.914	0	50h CaSP2 dark CasRx sgRNA	bg subtracted [r=50]
13908.223	0	50h CaSP2 dark CasRx sgRNA	bg subtracted [r=50]
13964.531	0	50h CaSP2 dark CasRx sgRNA	bg subtracted [r=50]
14020.84	0	50h CaSP2 dark CasRx sgRNA	bg subtracted [r=50]
14077.148	0	50h CaSP2 dark CasRx sgRNA	bg subtracted [r=50]
14133.457	0	50h CaSP2 dark CasRx sgRNA	bg subtracted [r=50]
14189.766	0	50h CaSP2 dark CasRx sgRNA	bg subtracted [r=50]
14246.074	0	50h CaSP2 dark CasRx sgRNA	bg subtracted [r=50]
14302.383	0	50h CaSP2 dark CasRx sgRNA	bg subtracted [r=50]
14358.691	1	50h CaSP2 dark CasRx sgRNA	bg subtracted [r=50]
621	810713	50h CaSP2 lit CasRx sgRNA	raw image
747.719	70253	50h CaSP2 lit CasRx sgRNA	raw image
874.438	26692	50h CaSP2 lit CasRx sgRNA	raw image
1001.156	16358	50h CaSP2 lit CasRx sgRNA	raw image
1127.875	12243	50h CaSP2 lit CasRx sgRNA	raw image
1254.594	9630	50h CaSP2 lit CasRx sgRNA	raw image
1381.312	7911	50h CaSP2 lit CasRx sgRNA	raw image
1508.031	6735	50h CaSP2 lit CasRx sgRNA	raw image
1634.75	5907	50h CaSP2 lit CasRx sgRNA	raw image
1761.469	5146	50h CaSP2 lit CasRx sgRNA	raw image
1888.188	4488	50h CaSP2 lit CasRx sgRNA	raw image
2014.906	4052	50h CaSP2 lit CasRx sgRNA	raw image
2141.625	3669	50h CaSP2 lit CasRx sgRNA	raw image
2268.344	3335	50h CaSP2 lit CasRx sgRNA	raw image
2395.062	3048	50h CaSP2 lit CasRx sgRNA	raw image
2521.781	2898	50h CaSP2 lit CasRx sgRNA	raw image
2648.5	2645	50h CaSP2 lit CasRx sgRNA	raw image
2775.219	2417	50h CaSP2 lit CasRx sgRNA	raw image
2901.938	2308	50h CaSP2 lit CasRx sgRNA	raw image
3028.656	2137	50h CaSP2 lit CasRx sgRNA	raw image
3155.375	2041	50h CaSP2 lit CasRx sgRNA	raw image
3282.094	1895	50h CaSP2 lit CasRx sgRNA	raw image
3408.812	1723	50h CaSP2 lit CasRx sgRNA	raw image
3535.531	1662	50h CaSP2 lit CasRx sgRNA	raw image
3662.25	1562	50h CaSP2 lit CasRx sgRNA	raw image
3788.969	1491	50h CaSP2 lit CasRx sgRNA	raw image
3915.688	1423	50h CaSP2 lit CasRx sgRNA	raw image
4042.406	1351	50h CaSP2 lit CasRx sgRNA	raw image
4169.125	1278	50h CaSP2 lit CasRx sgRNA	raw image
4295.844	1229	50h CaSP2 lit CasRx sgRNA	raw image
4422.562	1191	50h CaSP2 lit CasRx sgRNA	raw image
4549.281	1088	50h CaSP2 lit CasRx sgRNA	raw image
4676	1009	50h CaSP2 lit CasRx sgRNA	raw image
4802.719	968	50h CaSP2 lit CasRx sgRNA	raw image
4929.438	909	50h CaSP2 lit CasRx sgRNA	raw image
5056.156	877	50h CaSP2 lit CasRx sgRNA	raw image
5182.875	887	50h CaSP2 lit CasRx sgRNA	raw image
5309.594	816	50h CaSP2 lit CasRx sgRNA	raw image
5436.312	794	50h CaSP2 lit CasRx sgRNA	raw image
5563.031	729	50h CaSP2 lit CasRx sgRNA	raw image
5689.75	744	50h CaSP2 lit CasRx sgRNA	raw image
5816.469	692	50h CaSP2 lit CasRx sgRNA	raw image
5943.188	651	50h CaSP2 lit CasRx sgRNA	raw image
6069.906	633	50h CaSP2 lit CasRx sgRNA	raw image
6196.625	582	50h CaSP2 lit CasRx sgRNA	raw image
6323.344	615	50h CaSP2 lit CasRx sgRNA	raw image
6450.062	521	50h CaSP2 lit CasRx sgRNA	raw image
6576.781	534	50h CaSP2 lit CasRx sgRNA	raw image
6703.5	494	50h CaSP2 lit CasRx sgRNA	raw image
6830.219	516	50h CaSP2 lit CasRx sgRNA	raw image
6956.938	475	50h CaSP2 lit CasRx sgRNA	raw image
7083.656	462	50h CaSP2 lit CasRx sgRNA	raw image
7210.375	429	50h CaSP2 lit CasRx sgRNA	raw image
7337.094	428	50h CaSP2 lit CasRx sgRNA	raw image
7463.812	443	50h CaSP2 lit CasRx sgRNA	raw image
7590.531	390	50h CaSP2 lit CasRx sgRNA	raw image
7717.25	413	50h CaSP2 lit CasRx sgRNA	raw image
7843.969	321	50h CaSP2 lit CasRx sgRNA	raw image
7970.688	368	50h CaSP2 lit CasRx sgRNA	raw image
8097.406	367	50h CaSP2 lit CasRx sgRNA	raw image
8224.125	308	50h CaSP2 lit CasRx sgRNA	raw image
8350.844	304	50h CaSP2 lit CasRx sgRNA	raw image
8477.562	310	50h CaSP2 lit CasRx sgRNA	raw image
8604.281	291	50h CaSP2 lit CasRx sgRNA	raw image
8731	270	50h CaSP2 lit CasRx sgRNA	raw image
8857.719	266	50h CaSP2 lit CasRx sgRNA	raw image
8984.438	292	50h CaSP2 lit CasRx sgRNA	raw image
9111.156	261	50h CaSP2 lit CasRx sgRNA	raw image
9237.875	251	50h CaSP2 lit CasRx sgRNA	raw image
9364.594	259	50h CaSP2 lit CasRx sgRNA	raw image
9491.312	240	50h CaSP2 lit CasRx sgRNA	raw image
9618.031	217	50h CaSP2 lit CasRx sgRNA	raw image
9744.75	248	50h CaSP2 lit CasRx sgRNA	raw image
9871.469	203	50h CaSP2 lit CasRx sgRNA	raw image
9998.188	195	50h CaSP2 lit CasRx sgRNA	raw image
10124.906	210	50h CaSP2 lit CasRx sgRNA	raw image
10251.625	202	50h CaSP2 lit CasRx sgRNA	raw image
10378.344	176	50h CaSP2 lit CasRx sgRNA	raw image
10505.062	177	50h CaSP2 lit CasRx sgRNA	raw image
10631.781	193	50h CaSP2 lit CasRx sgRNA	raw image
10758.5	167	50h CaSP2 lit CasRx sgRNA	raw image
10885.219	165	50h CaSP2 lit CasRx sgRNA	raw image
11011.938	158	50h CaSP2 lit CasRx sgRNA	raw image
11138.656	144	50h CaSP2 lit CasRx sgRNA	raw image
11265.375	145	50h CaSP2 lit CasRx sgRNA	raw image
11392.094	178	50h CaSP2 lit CasRx sgRNA	raw image
11518.812	158	50h CaSP2 lit CasRx sgRNA	raw image
11645.531	140	50h CaSP2 lit CasRx sgRNA	raw image
11772.25	165	50h CaSP2 lit CasRx sgRNA	raw image
11898.969	147	50h CaSP2 lit CasRx sgRNA	raw image
12025.688	111	50h CaSP2 lit CasRx sgRNA	raw image
12152.406	134	50h CaSP2 lit CasRx sgRNA	raw image
12279.125	106	50h CaSP2 lit CasRx sgRNA	raw image
12405.844	113	50h CaSP2 lit CasRx sgRNA	raw image
12532.562	97	50h CaSP2 lit CasRx sgRNA	raw image
12659.281	105	50h CaSP2 lit CasRx sgRNA	raw image
12786	110	50h CaSP2 lit CasRx sgRNA	raw image
12912.719	96	50h CaSP2 lit CasRx sgRNA	raw image
13039.438	90	50h CaSP2 lit CasRx sgRNA	raw image
13166.156	100	50h CaSP2 lit CasRx sgRNA	raw image
13292.875	100	50h CaSP2 lit CasRx sgRNA	raw image
13419.594	105	50h CaSP2 lit CasRx sgRNA	raw image
13546.312	81	50h CaSP2 lit CasRx sgRNA	raw image
13673.031	82	50h CaSP2 lit CasRx sgRNA	raw image
13799.75	81	50h CaSP2 lit CasRx sgRNA	raw image
13926.469	93	50h CaSP2 lit CasRx sgRNA	raw image
14053.188	90	50h CaSP2 lit CasRx sgRNA	raw image
14179.906	66	50h CaSP2 lit CasRx sgRNA	raw image
14306.625	73	50h CaSP2 lit CasRx sgRNA	raw image
14433.344	72	50h CaSP2 lit CasRx sgRNA	raw image
14560.062	84	50h CaSP2 lit CasRx sgRNA	raw image
14686.781	69	50h CaSP2 lit CasRx sgRNA	raw image
14813.5	49	50h CaSP2 lit CasRx sgRNA	raw image
14940.219	58	50h CaSP2 lit CasRx sgRNA	raw image
15066.938	50	50h CaSP2 lit CasRx sgRNA	raw image
15193.656	53	50h CaSP2 lit CasRx sgRNA	raw image
15320.375	56	50h CaSP2 lit CasRx sgRNA	raw image
15447.094	57	50h CaSP2 lit CasRx sgRNA	raw image
15573.812	66	50h CaSP2 lit CasRx sgRNA	raw image
15700.531	40	50h CaSP2 lit CasRx sgRNA	raw image
15827.25	43	50h CaSP2 lit CasRx sgRNA	raw image
15953.969	50	50h CaSP2 lit CasRx sgRNA	raw image
16080.688	42	50h CaSP2 lit CasRx sgRNA	raw image
16207.406	44	50h CaSP2 lit CasRx sgRNA	raw image
16334.125	39	50h CaSP2 lit CasRx sgRNA	raw image
16460.844	49	50h CaSP2 lit CasRx sgRNA	raw image
16587.562	52	50h CaSP2 lit CasRx sgRNA	raw image
16714.281	34	50h CaSP2 lit CasRx sgRNA	raw image
16841	40	50h CaSP2 lit CasRx sgRNA	raw image
16967.719	47	50h CaSP2 lit CasRx sgRNA	raw image
17094.438	40	50h CaSP2 lit CasRx sgRNA	raw image
17221.156	43	50h CaSP2 lit CasRx sgRNA	raw image
17347.875	35	50h CaSP2 lit CasRx sgRNA	raw image
17474.594	33	50h CaSP2 lit CasRx sgRNA	raw image
17601.312	28	50h CaSP2 lit CasRx sgRNA	raw image
17728.031	42	50h CaSP2 lit CasRx sgRNA	raw image
17854.75	29	50h CaSP2 lit CasRx sgRNA	raw image
17981.469	34	50h CaSP2 lit CasRx sgRNA	raw image
18108.188	30	50h CaSP2 lit CasRx sgRNA	raw image
18234.906	31	50h CaSP2 lit CasRx sgRNA	raw image
18361.625	37	50h CaSP2 lit CasRx sgRNA	raw image
18488.344	36	50h CaSP2 lit CasRx sgRNA	raw image
18615.062	31	50h CaSP2 lit CasRx sgRNA	raw image
18741.781	20	50h CaSP2 lit CasRx sgRNA	raw image
18868.5	42	50h CaSP2 lit CasRx sgRNA	raw image
18995.219	25	50h CaSP2 lit CasRx sgRNA	raw image
19121.938	18	50h CaSP2 lit CasRx sgRNA	raw image
19248.656	38	50h CaSP2 lit CasRx sgRNA	raw image
19375.375	24	50h CaSP2 lit CasRx sgRNA	raw image
19502.094	26	50h CaSP2 lit CasRx sgRNA	raw image
19628.812	22	50h CaSP2 lit CasRx sgRNA	raw image
19755.531	27	50h CaSP2 lit CasRx sgRNA	raw image
19882.25	21	50h CaSP2 lit CasRx sgRNA	raw image
20008.969	29	50h CaSP2 lit CasRx sgRNA	raw image
20135.688	16	50h CaSP2 lit CasRx sgRNA	raw image
20262.406	15	50h CaSP2 lit CasRx sgRNA	raw image
20389.125	21	50h CaSP2 lit CasRx sgRNA	raw image
20515.844	10	50h CaSP2 lit CasRx sgRNA	raw image
20642.562	13	50h CaSP2 lit CasRx sgRNA	raw image
20769.281	18	50h CaSP2 lit CasRx sgRNA	raw image
20896	14	50h CaSP2 lit CasRx sgRNA	raw image
21022.719	17	50h CaSP2 lit CasRx sgRNA	raw image
21149.438	17	50h CaSP2 lit CasRx sgRNA	raw image
21276.156	12	50h CaSP2 lit CasRx sgRNA	raw image
21402.875	19	50h CaSP2 lit CasRx sgRNA	raw image
21529.594	16	50h CaSP2 lit CasRx sgRNA	raw image
21656.312	13	50h CaSP2 lit CasRx sgRNA	raw image
21783.031	8	50h CaSP2 lit CasRx sgRNA	raw image
21909.75	14	50h CaSP2 lit CasRx sgRNA	raw image
22036.469	16	50h CaSP2 lit CasRx sgRNA	raw image
22163.188	12	50h CaSP2 lit CasRx sgRNA	raw image
22289.906	8	50h CaSP2 lit CasRx sgRNA	raw image
22416.625	14	50h CaSP2 lit CasRx sgRNA	raw image
22543.344	17	50h CaSP2 lit CasRx sgRNA	raw image
22670.062	21	50h CaSP2 lit CasRx sgRNA	raw image
22796.781	11	50h CaSP2 lit CasRx sgRNA	raw image
22923.5	18	50h CaSP2 lit CasRx sgRNA	raw image
23050.219	13	50h CaSP2 lit CasRx sgRNA	raw image
23176.938	10	50h CaSP2 lit CasRx sgRNA	raw image
23303.656	13	50h CaSP2 lit CasRx sgRNA	raw image
23430.375	10	50h CaSP2 lit CasRx sgRNA	raw image
23557.094	12	50h CaSP2 lit CasRx sgRNA	raw image
23683.812	11	50h CaSP2 lit CasRx sgRNA	raw image
23810.531	8	50h CaSP2 lit CasRx sgRNA	raw image
23937.25	13	50h CaSP2 lit CasRx sgRNA	raw image
24063.969	13	50h CaSP2 lit CasRx sgRNA	raw image
24190.688	7	50h CaSP2 lit CasRx sgRNA	raw image
24317.406	6	50h CaSP2 lit CasRx sgRNA	raw image
24444.125	9	50h CaSP2 lit CasRx sgRNA	raw image
24570.844	9	50h CaSP2 lit CasRx sgRNA	raw image
24697.562	5	50h CaSP2 lit CasRx sgRNA	raw image
24824.281	12	50h CaSP2 lit CasRx sgRNA	raw image
24951	9	50h CaSP2 lit CasRx sgRNA	raw image
25077.719	6	50h CaSP2 lit CasRx sgRNA	raw image
25204.438	5	50h CaSP2 lit CasRx sgRNA	raw image
25331.156	4	50h CaSP2 lit CasRx sgRNA	raw image
25457.875	4	50h CaSP2 lit CasRx sgRNA	raw image
25584.594	6	50h CaSP2 lit CasRx sgRNA	raw image
25711.312	6	50h CaSP2 lit CasRx sgRNA	raw image
25838.031	8	50h CaSP2 lit CasRx sgRNA	raw image
25964.75	5	50h CaSP2 lit CasRx sgRNA	raw image
26091.469	8	50h CaSP2 lit CasRx sgRNA	raw image
26218.188	11	50h CaSP2 lit CasRx sgRNA	raw image
26344.906	7	50h CaSP2 lit CasRx sgRNA	raw image
26471.625	7	50h CaSP2 lit CasRx sgRNA	raw image
26598.344	7	50h CaSP2 lit CasRx sgRNA	raw image
26725.062	5	50h CaSP2 lit CasRx sgRNA	raw image
26851.781	10	50h CaSP2 lit CasRx sgRNA	raw image
26978.5	5	50h CaSP2 lit CasRx sgRNA	raw image
27105.219	3	50h CaSP2 lit CasRx sgRNA	raw image
27231.938	1	50h CaSP2 lit CasRx sgRNA	raw image
27358.656	11	50h CaSP2 lit CasRx sgRNA	raw image
27485.375	5	50h CaSP2 lit CasRx sgRNA	raw image
27612.094	4	50h CaSP2 lit CasRx sgRNA	raw image
27738.812	3	50h CaSP2 lit CasRx sgRNA	raw image
27865.531	0	50h CaSP2 lit CasRx sgRNA	raw image
27992.25	4	50h CaSP2 lit CasRx sgRNA	raw image
28118.969	4	50h CaSP2 lit CasRx sgRNA	raw image
28245.688	5	50h CaSP2 lit CasRx sgRNA	raw image
28372.406	2	50h CaSP2 lit CasRx sgRNA	raw image
28499.125	5	50h CaSP2 lit CasRx sgRNA	raw image
28625.844	4	50h CaSP2 lit CasRx sgRNA	raw image
28752.562	7	50h CaSP2 lit CasRx sgRNA	raw image
28879.281	1	50h CaSP2 lit CasRx sgRNA	raw image
29006	1	50h CaSP2 lit CasRx sgRNA	raw image
29132.719	2	50h CaSP2 lit CasRx sgRNA	raw image
29259.438	3	50h CaSP2 lit CasRx sgRNA	raw image
29386.156	3	50h CaSP2 lit CasRx sgRNA	raw image
29512.875	3	50h CaSP2 lit CasRx sgRNA	raw image
29639.594	3	50h CaSP2 lit CasRx sgRNA	raw image
29766.312	4	50h CaSP2 lit CasRx sgRNA	raw image
29893.031	6	50h CaSP2 lit CasRx sgRNA	raw image
30019.75	2	50h CaSP2 lit CasRx sgRNA	raw image
30146.469	7	50h CaSP2 lit CasRx sgRNA	raw image
30273.188	5	50h CaSP2 lit CasRx sgRNA	raw image
30399.906	2	50h CaSP2 lit CasRx sgRNA	raw image
30526.625	4	50h CaSP2 lit CasRx sgRNA	raw image
30653.344	17	50h CaSP2 lit CasRx sgRNA	raw image
30780.062	11	50h CaSP2 lit CasRx sgRNA	raw image
30906.781	14	50h CaSP2 lit CasRx sgRNA	raw image
31033.5	12	50h CaSP2 lit CasRx sgRNA	raw image
31160.219	16	50h CaSP2 lit CasRx sgRNA	raw image
31286.938	14	50h CaSP2 lit CasRx sgRNA	raw image
31413.656	11	50h CaSP2 lit CasRx sgRNA	raw image
31540.375	7	50h CaSP2 lit CasRx sgRNA	raw image
31667.094	10	50h CaSP2 lit CasRx sgRNA	raw image
31793.812	6	50h CaSP2 lit CasRx sgRNA	raw image
31920.531	10	50h CaSP2 lit CasRx sgRNA	raw image
32047.25	7	50h CaSP2 lit CasRx sgRNA	raw image
32173.969	10	50h CaSP2 lit CasRx sgRNA	raw image
32300.688	2	50h CaSP2 lit CasRx sgRNA	raw image
32427.406	15	50h CaSP2 lit CasRx sgRNA	raw image
32554.125	7	50h CaSP2 lit CasRx sgRNA	raw image
32680.844	2	50h CaSP2 lit CasRx sgRNA	raw image
32807.562	2	50h CaSP2 lit CasRx sgRNA	raw image
32934.281	1	50h CaSP2 lit CasRx sgRNA	raw image
0	861403	50h CaSP2 lit CasRx sgRNA	bg subtracted [r=50]
126.473	35970	50h CaSP2 lit CasRx sgRNA	bg subtracted [r=50]
252.945	19965	50h CaSP2 lit CasRx sgRNA	bg subtracted [r=50]
379.418	13753	50h CaSP2 lit CasRx sgRNA	bg subtracted [r=50]
505.891	10763	50h CaSP2 lit CasRx sgRNA	bg subtracted [r=50]
632.363	8590	50h CaSP2 lit CasRx sgRNA	bg subtracted [r=50]
758.836	7147	50h CaSP2 lit CasRx sgRNA	bg subtracted [r=50]
885.309	6232	50h CaSP2 lit CasRx sgRNA	bg subtracted [r=50]
1011.781	5491	50h CaSP2 lit CasRx sgRNA	bg subtracted [r=50]
1138.254	4801	50h CaSP2 lit CasRx sgRNA	bg subtracted [r=50]
1264.727	4220	50h CaSP2 lit CasRx sgRNA	bg subtracted [r=50]
1391.199	3762	50h CaSP2 lit CasRx sgRNA	bg subtracted [r=50]
1517.672	3534	50h CaSP2 lit CasRx sgRNA	bg subtracted [r=50]
1644.145	3142	50h CaSP2 lit CasRx sgRNA	bg subtracted [r=50]
1770.617	2999	50h CaSP2 lit CasRx sgRNA	bg subtracted [r=50]
1897.09	2716	50h CaSP2 lit CasRx sgRNA	bg subtracted [r=50]
2023.562	2527	50h CaSP2 lit CasRx sgRNA	bg subtracted [r=50]
2150.035	2346	50h CaSP2 lit CasRx sgRNA	bg subtracted [r=50]
2276.508	2223	50h CaSP2 lit CasRx sgRNA	bg subtracted [r=50]
2402.98	2082	50h CaSP2 lit CasRx sgRNA	bg subtracted [r=50]
2529.453	1973	50h CaSP2 lit CasRx sgRNA	bg subtracted [r=50]
2655.926	1799	50h CaSP2 lit CasRx sgRNA	bg subtracted [r=50]
2782.398	1670	50h CaSP2 lit CasRx sgRNA	bg subtracted [r=50]
2908.871	1640	50h CaSP2 lit CasRx sgRNA	bg subtracted [r=50]
3035.344	1467	50h CaSP2 lit CasRx sgRNA	bg subtracted [r=50]
3161.816	1478	50h CaSP2 lit CasRx sgRNA	bg subtracted [r=50]
3288.289	1407	50h CaSP2 lit CasRx sgRNA	bg subtracted [r=50]
3414.762	1299	50h CaSP2 lit CasRx sgRNA	bg subtracted [r=50]
3541.234	1280	50h CaSP2 lit CasRx sgRNA	bg subtracted [r=50]
3667.707	1186	50h CaSP2 lit CasRx sgRNA	bg subtracted [r=50]
3794.18	1141	50h CaSP2 lit CasRx sgRNA	bg subtracted [r=50]
3920.652	1033	50h CaSP2 lit CasRx sgRNA	bg subtracted [r=50]
4047.125	968	50h CaSP2 lit CasRx sgRNA	bg subtracted [r=50]
4173.598	942	50h CaSP2 lit CasRx sgRNA	bg subtracted [r=50]
4300.07	878	50h CaSP2 lit CasRx sgRNA	bg subtracted [r=50]
4426.543	892	50h CaSP2 lit CasRx sgRNA	bg subtracted [r=50]
4553.016	872	50h CaSP2 lit CasRx sgRNA	bg subtracted [r=50]
4679.488	787	50h CaSP2 lit CasRx sgRNA	bg subtracted [r=50]
4805.961	791	50h CaSP2 lit CasRx sgRNA	bg subtracted [r=50]
4932.434	716	50h CaSP2 lit CasRx sgRNA	bg subtracted [r=50]
5058.906	717	50h CaSP2 lit CasRx sgRNA	bg subtracted [r=50]
5185.379	675	50h CaSP2 lit CasRx sgRNA	bg subtracted [r=50]
5311.852	634	50h CaSP2 lit CasRx sgRNA	bg subtracted [r=50]
5438.324	601	50h CaSP2 lit CasRx sgRNA	bg subtracted [r=50]
5564.797	614	50h CaSP2 lit CasRx sgRNA	bg subtracted [r=50]
5691.27	551	50h CaSP2 lit CasRx sgRNA	bg subtracted [r=50]
5817.742	525	50h CaSP2 lit CasRx sgRNA	bg subtracted [r=50]
5944.215	534	50h CaSP2 lit CasRx sgRNA	bg subtracted [r=50]
6070.688	500	50h CaSP2 lit CasRx sgRNA	bg subtracted [r=50]
6197.16	485	50h CaSP2 lit CasRx sgRNA	bg subtracted [r=50]
6323.633	477	50h CaSP2 lit CasRx sgRNA	bg subtracted [r=50]
6450.105	426	50h CaSP2 lit CasRx sgRNA	bg subtracted [r=50]
6576.578	434	50h CaSP2 lit CasRx sgRNA	bg subtracted [r=50]
6703.051	457	50h CaSP2 lit CasRx sgRNA	bg subtracted [r=50]
6829.523	378	50h CaSP2 lit CasRx sgRNA	bg subtracted [r=50]
6955.996	406	50h CaSP2 lit CasRx sgRNA	bg subtracted [r=50]
7082.469	375	50h CaSP2 lit CasRx sgRNA	bg subtracted [r=50]
7208.941	347	50h CaSP2 lit CasRx sgRNA	bg subtracted [r=50]
7335.414	370	50h CaSP2 lit CasRx sgRNA	bg subtracted [r=50]
7461.887	344	50h CaSP2 lit CasRx sgRNA	bg subtracted [r=50]
7588.359	286	50h CaSP2 lit CasRx sgRNA	bg subtracted [r=50]
7714.832	320	50h CaSP2 lit CasRx sgRNA	bg subtracted [r=50]
7841.305	302	50h CaSP2 lit CasRx sgRNA	bg subtracted [r=50]
7967.777	270	50h CaSP2 lit CasRx sgRNA	bg subtracted [r=50]
8094.25	264	50h CaSP2 lit CasRx sgRNA	bg subtracted [r=50]
8220.723	280	50h CaSP2 lit CasRx sgRNA	bg subtracted [r=50]
8347.195	281	50h CaSP2 lit CasRx sgRNA	bg subtracted [r=50]
8473.668	266	50h CaSP2 lit CasRx sgRNA	bg subtracted [r=50]
8600.141	246	50h CaSP2 lit CasRx sgRNA	bg subtracted [r=50]
8726.613	262	50h CaSP2 lit CasRx sgRNA	bg subtracted [r=50]
8853.086	229	50h CaSP2 lit CasRx sgRNA	bg subtracted [r=50]
8979.559	217	50h CaSP2 lit CasRx sgRNA	bg subtracted [r=50]
9106.031	231	50h CaSP2 lit CasRx sgRNA	bg subtracted [r=50]
9232.504	203	50h CaSP2 lit CasRx sgRNA	bg subtracted [r=50]
9358.977	204	50h CaSP2 lit CasRx sgRNA	bg subtracted [r=50]
9485.449	197	50h CaSP2 lit CasRx sgRNA	bg subtracted [r=50]
9611.922	193	50h CaSP2 lit CasRx sgRNA	bg subtracted [r=50]
9738.395	178	50h CaSP2 lit CasRx sgRNA	bg subtracted [r=50]
9864.867	194	50h CaSP2 lit CasRx sgRNA	bg subtracted [r=50]
9991.34	175	50h CaSP2 lit CasRx sgRNA	bg subtracted [r=50]
10117.812	171	50h CaSP2 lit CasRx sgRNA	bg subtracted [r=50]
10244.285	157	50h CaSP2 lit CasRx sgRNA	bg subtracted [r=50]
10370.758	151	50h CaSP2 lit CasRx sgRNA	bg subtracted [r=50]
10497.23	147	50h CaSP2 lit CasRx sgRNA	bg subtracted [r=50]
10623.703	144	50h CaSP2 lit CasRx sgRNA	bg subtracted [r=50]
10750.176	178	50h CaSP2 lit CasRx sgRNA	bg subtracted [r=50]
10876.648	148	50h CaSP2 lit CasRx sgRNA	bg subtracted [r=50]
11003.121	144	50h CaSP2 lit CasRx sgRNA	bg subtracted [r=50]
11129.594	153	50h CaSP2 lit CasRx sgRNA	bg subtracted [r=50]
11256.066	153	50h CaSP2 lit CasRx sgRNA	bg subtracted [r=50]
11382.539	118	50h CaSP2 lit CasRx sgRNA	bg subtracted [r=50]
11509.012	119	50h CaSP2 lit CasRx sgRNA	bg subtracted [r=50]
11635.484	112	50h CaSP2 lit CasRx sgRNA	bg subtracted [r=50]
11761.957	96	50h CaSP2 lit CasRx sgRNA	bg subtracted [r=50]
11888.43	109	50h CaSP2 lit CasRx sgRNA	bg subtracted [r=50]
12014.902	96	50h CaSP2 lit CasRx sgRNA	bg subtracted [r=50]
12141.375	112	50h CaSP2 lit CasRx sgRNA	bg subtracted [r=50]
12267.848	95	50h CaSP2 lit CasRx sgRNA	bg subtracted [r=50]
12394.32	84	50h CaSP2 lit CasRx sgRNA	bg subtracted [r=50]
12520.793	106	50h CaSP2 lit CasRx sgRNA	bg subtracted [r=50]
12647.266	104	50h CaSP2 lit CasRx sgRNA	bg subtracted [r=50]
12773.738	88	50h CaSP2 lit CasRx sgRNA	bg subtracted [r=50]
12900.211	85	50h CaSP2 lit CasRx sgRNA	bg subtracted [r=50]
13026.684	73	50h CaSP2 lit CasRx sgRNA	bg subtracted [r=50]
13153.156	94	50h CaSP2 lit CasRx sgRNA	bg subtracted [r=50]
13279.629	91	50h CaSP2 lit CasRx sgRNA	bg subtracted [r=50]
13406.102	87	50h CaSP2 lit CasRx sgRNA	bg subtracted [r=50]
13532.574	67	50h CaSP2 lit CasRx sgRNA	bg subtracted [r=50]
13659.047	68	50h CaSP2 lit CasRx sgRNA	bg subtracted [r=50]
13785.52	80	50h CaSP2 lit CasRx sgRNA	bg subtracted [r=50]
13911.992	78	50h CaSP2 lit CasRx sgRNA	bg subtracted [r=50]
14038.465	54	50h CaSP2 lit CasRx sgRNA	bg subtracted [r=50]
14164.938	58	50h CaSP2 lit CasRx sgRNA	bg subtracted [r=50]
14291.41	60	50h CaSP2 lit CasRx sgRNA	bg subtracted [r=50]
14417.883	47	50h CaSP2 lit CasRx sgRNA	bg subtracted [r=50]
14544.355	54	50h CaSP2 lit CasRx sgRNA	bg subtracted [r=50]
14670.828	52	50h CaSP2 lit CasRx sgRNA	bg subtracted [r=50]
14797.301	66	50h CaSP2 lit CasRx sgRNA	bg subtracted [r=50]
14923.773	54	50h CaSP2 lit CasRx sgRNA	bg subtracted [r=50]
15050.246	43	50h CaSP2 lit CasRx sgRNA	bg subtracted [r=50]
15176.719	41	50h CaSP2 lit CasRx sgRNA	bg subtracted [r=50]
15303.191	51	50h CaSP2 lit CasRx sgRNA	bg subtracted [r=50]
15429.664	38	50h CaSP2 lit CasRx sgRNA	bg subtracted [r=50]
15556.137	45	50h CaSP2 lit CasRx sgRNA	bg subtracted [r=50]
15682.609	43	50h CaSP2 lit CasRx sgRNA	bg subtracted [r=50]
15809.082	46	50h CaSP2 lit CasRx sgRNA	bg subtracted [r=50]
15935.555	52	50h CaSP2 lit CasRx sgRNA	bg subtracted [r=50]
16062.027	30	50h CaSP2 lit CasRx sgRNA	bg subtracted [r=50]
16188.5	41	50h CaSP2 lit CasRx sgRNA	bg subtracted [r=50]
16314.973	50	50h CaSP2 lit CasRx sgRNA	bg subtracted [r=50]
16441.445	46	50h CaSP2 lit CasRx sgRNA	bg subtracted [r=50]
16567.918	34	50h CaSP2 lit CasRx sgRNA	bg subtracted [r=50]
16694.391	36	50h CaSP2 lit CasRx sgRNA	bg subtracted [r=50]
16820.863	28	50h CaSP2 lit CasRx sgRNA	bg subtracted [r=50]
16947.336	35	50h CaSP2 lit CasRx sgRNA	bg subtracted [r=50]
17073.809	35	50h CaSP2 lit CasRx sgRNA	bg subtracted [r=50]
17200.281	32	50h CaSP2 lit CasRx sgRNA	bg subtracted [r=50]
17326.754	33	50h CaSP2 lit CasRx sgRNA	bg subtracted [r=50]
17453.227	33	50h CaSP2 lit CasRx sgRNA	bg subtracted [r=50]
17579.699	29	50h CaSP2 lit CasRx sgRNA	bg subtracted [r=50]
17706.172	41	50h CaSP2 lit CasRx sgRNA	bg subtracted [r=50]
17832.645	29	50h CaSP2 lit CasRx sgRNA	bg subtracted [r=50]
17959.117	31	50h CaSP2 lit CasRx sgRNA	bg subtracted [r=50]
18085.59	23	50h CaSP2 lit CasRx sgRNA	bg subtracted [r=50]
18212.062	39	50h CaSP2 lit CasRx sgRNA	bg subtracted [r=50]
18338.535	26	50h CaSP2 lit CasRx sgRNA	bg subtracted [r=50]
18465.008	22	50h CaSP2 lit CasRx sgRNA	bg subtracted [r=50]
18591.48	32	50h CaSP2 lit CasRx sgRNA	bg subtracted [r=50]
18717.953	29	50h CaSP2 lit CasRx sgRNA	bg subtracted [r=50]
18844.426	22	50h CaSP2 lit CasRx sgRNA	bg subtracted [r=50]
18970.898	22	50h CaSP2 lit CasRx sgRNA	bg subtracted [r=50]
19097.371	28	50h CaSP2 lit CasRx sgRNA	bg subtracted [r=50]
19223.844	21	50h CaSP2 lit CasRx sgRNA	bg subtracted [r=50]
19350.316	27	50h CaSP2 lit CasRx sgRNA	bg subtracted [r=50]
19476.789	15	50h CaSP2 lit CasRx sgRNA	bg subtracted [r=50]
19603.262	19	50h CaSP2 lit CasRx sgRNA	bg subtracted [r=50]
19729.734	17	50h CaSP2 lit CasRx sgRNA	bg subtracted [r=50]
19856.207	9	50h CaSP2 lit CasRx sgRNA	bg subtracted [r=50]
19982.68	14	50h CaSP2 lit CasRx sgRNA	bg subtracted [r=50]
20109.152	18	50h CaSP2 lit CasRx sgRNA	bg subtracted [r=50]
20235.625	12	50h CaSP2 lit CasRx sgRNA	bg subtracted [r=50]
20362.098	20	50h CaSP2 lit CasRx sgRNA	bg subtracted [r=50]
20488.57	16	50h CaSP2 lit CasRx sgRNA	bg subtracted [r=50]
20615.043	14	50h CaSP2 lit CasRx sgRNA	bg subtracted [r=50]
20741.516	13	50h CaSP2 lit CasRx sgRNA	bg subtracted [r=50]
20867.988	20	50h CaSP2 lit CasRx sgRNA	bg subtracted [r=50]
20994.461	9	50h CaSP2 lit CasRx sgRNA	bg subtracted [r=50]
21120.934	11	50h CaSP2 lit CasRx sgRNA	bg subtracted [r=50]
21247.406	19	50h CaSP2 lit CasRx sgRNA	bg subtracted [r=50]
21373.879	10	50h CaSP2 lit CasRx sgRNA	bg subtracted [r=50]
21500.352	15	50h CaSP2 lit CasRx sgRNA	bg subtracted [r=50]
21626.824	7	50h CaSP2 lit CasRx sgRNA	bg subtracted [r=50]
21753.297	17	50h CaSP2 lit CasRx sgRNA	bg subtracted [r=50]
21879.77	19	50h CaSP2 lit CasRx sgRNA	bg subtracted [r=50]
22006.242	15	50h CaSP2 lit CasRx sgRNA	bg subtracted [r=50]
22132.715	12	50h CaSP2 lit CasRx sgRNA	bg subtracted [r=50]
22259.188	17	50h CaSP2 lit CasRx sgRNA	bg subtracted [r=50]
22385.66	13	50h CaSP2 lit CasRx sgRNA	bg subtracted [r=50]
22512.133	10	50h CaSP2 lit CasRx sgRNA	bg subtracted [r=50]
22638.605	15	50h CaSP2 lit CasRx sgRNA	bg subtracted [r=50]
22765.078	8	50h CaSP2 lit CasRx sgRNA	bg subtracted [r=50]
22891.551	11	50h CaSP2 lit CasRx sgRNA	bg subtracted [r=50]
23018.023	9	50h CaSP2 lit CasRx sgRNA	bg subtracted [r=50]
23144.496	10	50h CaSP2 lit CasRx sgRNA	bg subtracted [r=50]
23270.969	13	50h CaSP2 lit CasRx sgRNA	bg subtracted [r=50]
23397.441	13	50h CaSP2 lit CasRx sgRNA	bg subtracted [r=50]
23523.914	7	50h CaSP2 lit CasRx sgRNA	bg subtracted [r=50]
23650.387	8	50h CaSP2 lit CasRx sgRNA	bg subtracted [r=50]
23776.859	7	50h CaSP2 lit CasRx sgRNA	bg subtracted [r=50]
23903.332	8	50h CaSP2 lit CasRx sgRNA	bg subtracted [r=50]
24029.805	5	50h CaSP2 lit CasRx sgRNA	bg subtracted [r=50]
24156.277	13	50h CaSP2 lit CasRx sgRNA	bg subtracted [r=50]
24282.75	9	50h CaSP2 lit CasRx sgRNA	bg subtracted [r=50]
24409.223	6	50h CaSP2 lit CasRx sgRNA	bg subtracted [r=50]
24535.695	3	50h CaSP2 lit CasRx sgRNA	bg subtracted [r=50]
24662.168	6	50h CaSP2 lit CasRx sgRNA	bg subtracted [r=50]
24788.641	2	50h CaSP2 lit CasRx sgRNA	bg subtracted [r=50]
24915.113	7	50h CaSP2 lit CasRx sgRNA	bg subtracted [r=50]
25041.586	6	50h CaSP2 lit CasRx sgRNA	bg subtracted [r=50]
25168.059	8	50h CaSP2 lit CasRx sgRNA	bg subtracted [r=50]
25294.531	8	50h CaSP2 lit CasRx sgRNA	bg subtracted [r=50]
25421.004	6	50h CaSP2 lit CasRx sgRNA	bg subtracted [r=50]
25547.477	11	50h CaSP2 lit CasRx sgRNA	bg subtracted [r=50]
25673.949	6	50h CaSP2 lit CasRx sgRNA	bg subtracted [r=50]
25800.422	6	50h CaSP2 lit CasRx sgRNA	bg subtracted [r=50]
25926.895	8	50h CaSP2 lit CasRx sgRNA	bg subtracted [r=50]
26053.367	4	50h CaSP2 lit CasRx sgRNA	bg subtracted [r=50]
26179.84	9	50h CaSP2 lit CasRx sgRNA	bg subtracted [r=50]
26306.312	6	50h CaSP2 lit CasRx sgRNA	bg subtracted [r=50]
26432.785	3	50h CaSP2 lit CasRx sgRNA	bg subtracted [r=50]
26559.258	2	50h CaSP2 lit CasRx sgRNA	bg subtracted [r=50]
26685.73	10	50h CaSP2 lit CasRx sgRNA	bg subtracted [r=50]
26812.203	5	50h CaSP2 lit CasRx sgRNA	bg subtracted [r=50]
26938.676	4	50h CaSP2 lit CasRx sgRNA	bg subtracted [r=50]
27065.148	3	50h CaSP2 lit CasRx sgRNA	bg subtracted [r=50]
27191.621	0	50h CaSP2 lit CasRx sgRNA	bg subtracted [r=50]
27318.094	4	50h CaSP2 lit CasRx sgRNA	bg subtracted [r=50]
27444.566	5	50h CaSP2 lit CasRx sgRNA	bg subtracted [r=50]
27571.039	4	50h CaSP2 lit CasRx sgRNA	bg subtracted [r=50]
27697.512	2	50h CaSP2 lit CasRx sgRNA	bg subtracted [r=50]
27823.984	5	50h CaSP2 lit CasRx sgRNA	bg subtracted [r=50]
27950.457	4	50h CaSP2 lit CasRx sgRNA	bg subtracted [r=50]
28076.93	7	50h CaSP2 lit CasRx sgRNA	bg subtracted [r=50]
28203.402	1	50h CaSP2 lit CasRx sgRNA	bg subtracted [r=50]
28329.875	2	50h CaSP2 lit CasRx sgRNA	bg subtracted [r=50]
28456.348	1	50h CaSP2 lit CasRx sgRNA	bg subtracted [r=50]
28582.82	3	50h CaSP2 lit CasRx sgRNA	bg subtracted [r=50]
28709.293	3	50h CaSP2 lit CasRx sgRNA	bg subtracted [r=50]
28835.766	4	50h CaSP2 lit CasRx sgRNA	bg subtracted [r=50]
28962.238	2	50h CaSP2 lit CasRx sgRNA	bg subtracted [r=50]
29088.711	6	50h CaSP2 lit CasRx sgRNA	bg subtracted [r=50]
29215.184	5	50h CaSP2 lit CasRx sgRNA	bg subtracted [r=50]
29341.656	4	50h CaSP2 lit CasRx sgRNA	bg subtracted [r=50]
29468.129	6	50h CaSP2 lit CasRx sgRNA	bg subtracted [r=50]
29594.602	3	50h CaSP2 lit CasRx sgRNA	bg subtracted [r=50]
29721.074	2	50h CaSP2 lit CasRx sgRNA	bg subtracted [r=50]
29847.547	6	50h CaSP2 lit CasRx sgRNA	bg subtracted [r=50]
29974.02	19	50h CaSP2 lit CasRx sgRNA	bg subtracted [r=50]
30100.492	9	50h CaSP2 lit CasRx sgRNA	bg subtracted [r=50]
30226.965	16	50h CaSP2 lit CasRx sgRNA	bg subtracted [r=50]
30353.438	13	50h CaSP2 lit CasRx sgRNA	bg subtracted [r=50]
30479.91	15	50h CaSP2 lit CasRx sgRNA	bg subtracted [r=50]
30606.383	10	50h CaSP2 lit CasRx sgRNA	bg subtracted [r=50]
30732.855	12	50h CaSP2 lit CasRx sgRNA	bg subtracted [r=50]
30859.328	8	50h CaSP2 lit CasRx sgRNA	bg subtracted [r=50]
30985.801	9	50h CaSP2 lit CasRx sgRNA	bg subtracted [r=50]
31112.273	8	50h CaSP2 lit CasRx sgRNA	bg subtracted [r=50]
31238.746	7	50h CaSP2 lit CasRx sgRNA	bg subtracted [r=50]
31365.219	7	50h CaSP2 lit CasRx sgRNA	bg subtracted [r=50]
31491.691	10	50h CaSP2 lit CasRx sgRNA	bg subtracted [r=50]
31618.164	5	50h CaSP2 lit CasRx sgRNA	bg subtracted [r=50]
31744.637	13	50h CaSP2 lit CasRx sgRNA	bg subtracted [r=50]
31871.109	6	50h CaSP2 lit CasRx sgRNA	bg subtracted [r=50]
31997.582	2	50h CaSP2 lit CasRx sgRNA	bg subtracted [r=50]
32124.055	2	50h CaSP2 lit CasRx sgRNA	bg subtracted [r=50]
32250.527	1	50h CaSP2 lit CasRx sgRNA	bg subtracted [r=50]

## Sheet: ext1c
Mean	Promoter	Time	Light	DOX
297.728	Constitutive	00h	lit	no dox
409.955	Constitutive	12h	lit	no dox
805.604	Constitutive	24h	dark	no dox
712.886	Constitutive	24h	lit	no dox
338.922	Constitutive	06h	lit	no dox
345.417	Constitutive	00h	lit	no dox
437.558	Constitutive	12h	lit	no dox
846.674	Constitutive	24h	dark	no dox
874.966	Constitutive	24h	lit	no dox
353.373	Constitutive	06h	lit	no dox
332.74	Constitutive	00h	lit	no dox
422.142	Constitutive	12h	lit	no dox
901.745	Constitutive	24h	dark	no dox
656.957	Constitutive	24h	lit	no dox
350.401	Constitutive	06h	lit	no dox
368.469	Constitutive	00h	lit	no dox
503.108	Constitutive	12h	lit	no dox
773.269	Constitutive	24h	dark	no dox
784.305	Constitutive	24h	lit	no dox
429.39	Constitutive	06h	lit	no dox

## Sheet: ext1d
Time	Promoter	Light	sgRNA	Mean_Intensity
96h	CaSP1	dark	NT	10.225
96h	CaSP1	lit	NT	14.206
96h	CaSP1	dark	CasRx	206.852
96h	CaSP1	dark	CasRx	195.335
96h	CaSP1	dark	CasRx	154.554
96h	CaSP1	lit	CasRx	804.896
96h	CaSP1	lit	CasRx	1213.272
96h	CaSP1	lit	CasRx	1461.556
96h	CaSP2	dark	NT	9.697
96h	CaSP2	lit	NT	12.141
96h	CaSP2	dark	CasRx	30.879
96h	CaSP2	dark	CasRx	29.773
96h	CaSP2	dark	CasRx	39.878
96h	CaSP2	lit	CasRx	228.222
96h	CaSP2	lit	CasRx	191.572
96h	CaSP2	lit	CasRx	162.951
96h	Gal4/UAS	dark	NT	9.838
96h	Gal4/UAS	lit	NT	12.581
96h	Gal4/UAS	dark	CasRx	47.075
96h	Gal4/UAS	dark	CasRx	49.99
96h	Gal4/UAS	dark	CasRx	28.17
96h	Gal4/UAS	lit	CasRx	40.905
96h	Gal4/UAS	lit	CasRx	78.995
96h	Gal4/UAS	lit	CasRx	88.249

## Sheet: ext1e
Mean	Promoter	Time	Light	DOX
19.474	PA-Cre/Lox	96h	dark	dox
18.752	PA-Cre/Lox	96h	dark	dox
18.745	PA-Cre/Lox	96h	dark	dox
135.824	PA-Cre/Lox	96h	lit	dox
149.67	PA-Cre/Lox	96h	lit	dox
190.893	PA-Cre/Lox	96h	lit	dox
23.916	PA-Cre/Lox	96h	dark	no dox
28.469	PA-Cre/Lox	96h	dark	no dox
22.114	PA-Cre/Lox	96h	dark	no dox
11.085	PA-Cre/Lox	96h	lit	no dox
11.151	PA-Cre/Lox	96h	lit	no dox
11.58	PA-Cre/Lox	96h	lit	no dox
28.458	PA-TetON	96h	dark	dox
29.81	PA-TetON	96h	dark	dox
28.279	PA-TetON	96h	dark	dox
127.32	PA-TetON	96h	lit	dox
118.727	PA-TetON	96h	lit	dox
107.774	PA-TetON	96h	lit	dox
21.317	PA-TetON	96h	dark	no dox
24.387	PA-TetON	96h	dark	no dox
23.745	PA-TetON	96h	dark	no dox
14.928	PA-TetON	96h	lit	no dox
12.77	PA-TetON	96h	lit	no dox
14.559	PA-TetON	96h	lit	no dox
