# Supplementary material for: Spatiotemporal, optogenetic control of gene expression in organoids
Source: Nat Methods. 2023 Sep 21;20(10):1544–52. doi: 10.1038/s41592-023-01986-w (PMC10555836; doi:10.1038/s41592-023-01986-w)
Supplement: Supplementary file 11 — Data points for Extended Data Fig. 3b,d–g. [file 41592_2023_1986_MOESM11_ESM.xlsx]

## Sheet: ext3b
Guide	Light	Target	DeltaDeltaCt
SHH guide 1	dark	SHH	-5.40636837337239
SHH guide 1	dark	SHH	-5.23045805944824
SHH guide 2	dark	SHH	-5.1290614987793
SHH guide 2	dark	SHH	-4.7685821439209
SHH guide 3	dark	SHH	-0.1554007118327
SHH guide 3	dark	SHH	-0.0408440813802002
no guide	dark	SHH	-1.17757133821783e-07
no guide	dark	SHH	-0.678818502563466
SHH guide 1	lit	SHH	-9.55750413590495
SHH guide 1	lit	SHH	-9.64582455013021
SHH guide 2	lit	SHH	-8.48517493261719
SHH guide 2	lit	SHH	-8.6140780037028
SHH guide 3	lit	SHH	-1.80317572607422
SHH guide 3	lit	SHH	-1.90695520096841
no guide	lit	SHH	-0.489970007080068
no guide	lit	SHH	-0.968380727905267

## Sheet: ext3d
Guide	Light	Target	DeltaDeltaCt
no guide	dark	BMP4	-4.04459630232168e-08
no guide	dark	BMP4	-0.183906595621743
BMP4 guide 1	dark	BMP4	-0.282492995971677
BMP4 guide 1	dark	BMP4	-0.31670637996419
BMP4 guide 2	dark	BMP4	-1.25863460770671
BMP4 guide 2	dark	BMP4	-1.07812821936035
BMP4 guide 3	dark	BMP4	-0.815265060180667
BMP4 guide 3	dark	BMP4	-1.21071056595866
no guide	lit	BMP4	-0.574342132324221
no guide	lit	BMP4	-0.137123784138994
BMP4 guide 1	lit	BMP4	-1.1737645871582
BMP4 guide 1	lit	BMP4	-1.37022340368652
BMP4 guide 2	lit	BMP4	-1.98608783951823
BMP4 guide 2	lit	BMP4	-2.35664498876953
BMP4 guide 3	lit	BMP4	-2.95206010412598
BMP4 guide 3	lit	BMP4	-2.37507188391113

## Sheet: ext3ef
Target	Replicate	Light	Time	DeltaDeltaCt	media	System
SHH	1	lit	24h	-5.00461864471436	Neural induction	SCPTS
SHH	2	lit	24h	-4.53663539886475	Neural induction	SCPTS
SHH	3	lit	24h	-3.155686378479	Neural induction	SCPTS
SHH	4	lit	24h	-4.53243350982666	Neural induction	SCPTS
SHH	1	dark	24h	-0.886427879333496	Neural induction	SCPTS
SHH	2	dark	24h	-0.133431434631348	Neural induction	SCPTS
SHH	3	dark	24h	0.469752311706543	Neural induction	SCPTS
SHH	4	dark	24h	0.550107002258301	Neural induction	SCPTS
SHH	1	lit	48h	-3.73183536529541	Neural induction	SCPTS
SHH	2	lit	48h	-3.44460010528564	Neural induction	SCPTS
SHH	1	dark	48h	1.76025104522705	Neural induction	SCPTS
SHH	2	dark	48h	0.230734825134277	Neural induction	SCPTS
SHH	3	dark	48h	0.698490142822266	Neural induction	SCPTS
SHH	1	lit	72h	-3.05199337005615	Neural induction	SCPTS
SHH	2	lit	72h	-0.149630546569824	Neural induction	SCPTS
SHH	3	lit	72h	-1.17064380645752	Neural induction	SCPTS
SHH	1	dark	72h	3.12007999420166	Neural induction	SCPTS
SHH	2	dark	72h	1.848708152771	Neural induction	SCPTS
FOXA2	1	lit	24h	-2.17211310068766	Neural induction	SCPTS
FOXA2	2	lit	24h	-1.71965090433756	Neural induction	SCPTS
FOXA2	3	lit	24h	-2.03940931955973	Neural induction	SCPTS
FOXA2	1	dark	24h	-0.574843088785807	Neural induction	SCPTS
FOXA2	2	dark	24h	-0.500380198160807	Neural induction	SCPTS
FOXA2	3	dark	24h	1.07522328694662	Neural induction	SCPTS
FOXA2	1	lit	48h	-5.03594652811686	Neural induction	SCPTS
FOXA2	2	lit	48h	-3.53521982828776	Neural induction	SCPTS
FOXA2	3	lit	48h	-2.87935988108317	Neural induction	SCPTS
FOXA2	1	dark	48h	-0.38437525431315	Neural induction	SCPTS
FOXA2	2	dark	48h	-0.625115076700846	Neural induction	SCPTS
FOXA2	3	dark	48h	-2.17913500467936	Neural induction	SCPTS
FOXA2	1	lit	72h	-3.24949423472087	Neural induction	SCPTS
FOXA2	2	lit	72h	-2.23867098490397	Neural induction	SCPTS
FOXA2	1	dark	72h	1.28920300801595	Neural induction	SCPTS
FOXA2	2	dark	72h	-0.238835016886393	Neural induction	SCPTS
FOXG1	1	lit	24h	-0.567757076687284	Neural induction	SCPTS
FOXG1	2	lit	24h	-0.237129635281034	Neural induction	SCPTS
FOXG1	3	lit	24h	-1.12144226498074	Neural induction	SCPTS
FOXG1	1	dark	24h	-1.22683186001248	Neural induction	SCPTS
FOXG1	2	dark	24h	0.0191725624932175	Neural induction	SCPTS
FOXG1	3	dark	24h	1.20765929751926	Neural induction	SCPTS
FOXG1	1	lit	48h	-2.26287025875516	Neural induction	SCPTS
FOXG1	2	lit	48h	-0.264997906155154	Neural induction	SCPTS
FOXG1	3	lit	48h	-0.933772510952421	Neural induction	SCPTS
FOXG1	1	dark	48h	-1.50722355312772	Neural induction	SCPTS
FOXG1	2	dark	48h	0.154228740268282	Neural induction	SCPTS
FOXG1	3	dark	48h	0.432534747653536	Neural induction	SCPTS
FOXG1	1	lit	72h	-0.555453724331327	Neural induction	SCPTS
FOXG1	2	lit	72h	-0.483844227261015	Neural induction	SCPTS
FOXG1	3	lit	72h	-2.00019592709012	Neural induction	SCPTS
FOXG1	1	dark	72h	0.411779933505587	Neural induction	SCPTS
FOXG1	2	dark	72h	1.88526492648654	Neural induction	SCPTS
FOXG1	3	dark	72h	1.83431010776096	Neural induction	SCPTS
NKX6.2	1	lit	24h	-0.673398017883326	Neural induction	SCPTS
NKX6.2	2	lit	24h	-1.45536994934082	Neural induction	SCPTS
NKX6.2	3	lit	24h	-0.77338981628418	Neural induction	SCPTS
NKX6.2	1	dark	24h	0.106284141540527	Neural induction	SCPTS
NKX6.2	2	dark	24h	-0.401094436645508	Neural induction	SCPTS
NKX6.2	3	dark	24h	0.29481029510498	Neural induction	SCPTS
NKX6.2	1	lit	48h	-1.0201244354248	Neural induction	SCPTS
NKX6.2	2	lit	48h	-2.8942174911499	Neural induction	SCPTS
NKX6.2	3	lit	48h	-1.76077651977539	Neural induction	SCPTS
NKX6.2	1	dark	48h	-0.148421287536621	Neural induction	SCPTS
NKX6.2	2	dark	48h	-0.0391130447387695	Neural induction	SCPTS
NKX6.2	3	dark	48h	0.660138130187988	Neural induction	SCPTS
NKX6.2	1	lit	72h	-0.595944404602065	Neural induction	SCPTS
NKX6.2	2	lit	72h	-1.54718971252441	Neural induction	SCPTS
NKX6.2	3	lit	72h	-0.298661231994629	Neural induction	SCPTS
NKX6.2	1	dark	72h	-0.147923469543457	Neural induction	SCPTS
NKX6.2	2	dark	72h	-0.318000793457031	Neural induction	SCPTS
NKX6.2	3	dark	72h	0.619503974914551	Neural induction	SCPTS
OLIG2	1	lit	24h	-2.85905933380129	Neural induction	SCPTS
OLIG2	2	lit	24h	-2.90260887145996	Neural induction	SCPTS
OLIG2	3	lit	24h	-1.60774421691895	Neural induction	SCPTS
OLIG2	1	dark	24h	-0.253764152526855	Neural induction	SCPTS
OLIG2	2	dark	24h	0.809419631958008	Neural induction	SCPTS
OLIG2	3	dark	24h	-0.555655479431152	Neural induction	SCPTS
OLIG2	1	lit	48h	-2.61424922943115	Neural induction	SCPTS
OLIG2	2	lit	48h	-3.53664779663086	Neural induction	SCPTS
OLIG2	3	lit	48h	-1.65335178375244	Neural induction	SCPTS
OLIG2	1	dark	48h	-0.662659645080566	Neural induction	SCPTS
OLIG2	2	dark	48h	-0.785223960876465	Neural induction	SCPTS
OLIG2	3	dark	48h	-1.43420696258545	Neural induction	SCPTS
OLIG2	1	lit	72h	-0.649771690368667	Neural induction	SCPTS
OLIG2	2	lit	72h	-1.04481601715088	Neural induction	SCPTS
OLIG2	3	lit	72h	-1.3210563659668	Neural induction	SCPTS
OLIG2	1	dark	72h	0.770089149475098	Neural induction	SCPTS
OLIG2	2	dark	72h	0.673628807067871	Neural induction	SCPTS
OLIG2	3	dark	72h	2.03292942047119	Neural induction	SCPTS
NKX2.2	1	lit	24h	-1.64693260192871	Neural induction	SCPTS
NKX2.2	1	dark	24h	0	Neural induction	SCPTS
NKX2.2	1	lit	48h	-3.49010848999023	Neural induction	SCPTS
NKX2.2	2	lit	48h	-2.9073486328125	Neural induction	SCPTS
NKX2.2	1	dark	48h	-1.91021156311035	Neural induction	SCPTS
NKX2.2	2	dark	48h	-2.63760089874268	Neural induction	SCPTS
NKX2.2	1	lit	72h	-1.47087987263998	Neural induction	SCPTS
NKX2.2	2	lit	72h	-1.1871140797933	Neural induction	SCPTS
NKX2.2	1	dark	72h	-0.302694956461586	Neural induction	SCPTS
NKX2.2	2	dark	72h	-1.31895128885905	Neural induction	SCPTS
SHH	1	lit	24h	-3.58362420399984	Stem cell	SCPTS
SHH	2	lit	24h	-4.32863966623942	Stem cell	SCPTS
SHH	1	dark	24h	0.213158289591473	Stem cell	SCPTS
SHH	2	dark	24h	-0.213158289591473	Stem cell	SCPTS
SHH	1	lit	48h	-2.83870760599772	Stem cell	SCPTS
SHH	2	lit	48h	-2.81414413452148	Stem cell	SCPTS
SHH	1	dark	48h	1.90491040547689	Stem cell	SCPTS
SHH	2	dark	48h	1.34636116027832	Stem cell	SCPTS
SHH	1	lit	72h	-0.428514480590824	Stem cell	SCPTS
SHH	1	dark	72h	1.61662419637044	Stem cell	SCPTS
FOXA2	1	lit	24h	-1.46292114257812	Stem cell	SCPTS
FOXA2	2	lit	24h	-0.386564254760742	Stem cell	SCPTS
FOXA2	1	dark	24h	0.0877876281738281	Stem cell	SCPTS
FOXA2	2	dark	24h	-0.0877876281738281	Stem cell	SCPTS
FOXA2	1	lit	48h	0.428388595581055	Stem cell	SCPTS
FOXA2	2	lit	48h	0.0201740264892578	Stem cell	SCPTS
FOXA2	1	dark	48h	0.301286697387695	Stem cell	SCPTS
FOXA2	2	dark	48h	0.946992874145508	Stem cell	SCPTS
FOXA2	1	lit	72h	-0.645803451538086	Stem cell	SCPTS
FOXA2	1	dark	72h	-2.09271621704102	Stem cell	SCPTS
FOXG1	1	lit	24h	-0.0854930877685547	Stem cell	SCPTS
FOXG1	2	lit	24h	-0.226219177246094	Stem cell	SCPTS
FOXG1	1	dark	24h	0.291450500488281	Stem cell	SCPTS
FOXG1	2	dark	24h	-0.291450500488281	Stem cell	SCPTS
FOXG1	1	lit	48h	0.0830879211425781	Stem cell	SCPTS
FOXG1	2	lit	48h	1.00482940673828	Stem cell	SCPTS
FOXG1	1	dark	48h	-0.193300247192351	Stem cell	SCPTS
FOXG1	2	dark	48h	0.299711227416967	Stem cell	SCPTS
FOXG1	1	lit	72h	2.73519897460938	Stem cell	SCPTS
FOXG1	1	dark	72h	1.28828620910645	Stem cell	SCPTS
NKX6.2	1	lit	24h	-0.624214172363281	Stem cell	SCPTS
NKX6.2	2	lit	24h	-0.0419788360595703	Stem cell	SCPTS
NKX6.2	1	dark	24h	0.305309295654297	Stem cell	SCPTS
NKX6.2	2	dark	24h	-0.305309295654297	Stem cell	SCPTS
NKX6.2	1	lit	48h	1.24005317687988	Stem cell	SCPTS
NKX6.2	2	lit	48h	0.0519847869873047	Stem cell	SCPTS
NKX6.2	1	dark	48h	1.0323314666748	Stem cell	SCPTS
NKX6.2	2	dark	48h	1.71991920471191	Stem cell	SCPTS
NKX6.2	1	lit	72h	-0.78858375549321	Stem cell	SCPTS
NKX6.2	1	dark	72h	-1.1373291015625	Stem cell	SCPTS
OLIG2	1	lit	24h	-0.516254425048828	Stem cell	SCPTS
OLIG2	2	lit	24h	-0.128084182739258	Stem cell	SCPTS
OLIG2	1	dark	24h	0.145782470703125	Stem cell	SCPTS
OLIG2	2	dark	24h	-0.145782470703125	Stem cell	SCPTS
OLIG2	1	lit	48h	-0.751211166381836	Stem cell	SCPTS
OLIG2	2	lit	48h	-1.86844062805176	Stem cell	SCPTS
OLIG2	1	dark	48h	-0.171854019165007	Stem cell	SCPTS
OLIG2	2	dark	48h	-0.0146694183349858	Stem cell	SCPTS
OLIG2	1	lit	72h	-1.38401412963867	Stem cell	SCPTS
OLIG2	1	dark	72h	-1.38545989990234	Stem cell	SCPTS
NKX2.2	1	lit	24h	-0.0878009796142578	Stem cell	SCPTS
NKX2.2	2	lit	24h	-0.00235748291015625	Stem cell	SCPTS
NKX2.2	1	dark	24h	0.450998306274414	Stem cell	SCPTS
NKX2.2	2	dark	24h	-0.450998306274414	Stem cell	SCPTS
NKX2.2	1	lit	48h	0.105911254882812	Stem cell	SCPTS
NKX2.2	2	lit	48h	-0.856903076171875	Stem cell	SCPTS
NKX2.2	1	dark	48h	-0.632835388183562	Stem cell	SCPTS
NKX2.2	2	dark	48h	-0.332756042480494	Stem cell	SCPTS
NKX2.2	1	lit	72h	-2.58474540710454	Stem cell	SCPTS
NKX2.2	1	dark	72h	-2.01756668090815	Stem cell	SCPTS
SHH	1	lit	24h	-3.54999915758769	Neural induction	Cre/Lox
SHH	2	lit	24h	-3.85234252611796	Neural induction	Cre/Lox
SHH	3	lit	24h	-4.39267722765605	Neural induction	Cre/Lox
SHH	4	lit	24h	-4.5714689095815	Neural induction	Cre/Lox
SHH	5	lit	24h	-6.39602080980937	Neural induction	Cre/Lox
SHH	1	dark	24h	-0.107173840204876	Neural induction	Cre/Lox
SHH	2	dark	24h	-0.258882443110149	Neural induction	Cre/Lox
SHH	3	dark	24h	0.290651400883991	Neural induction	Cre/Lox
SHH	4	dark	24h	0.0754048824310303	Neural induction	Cre/Lox
SHH	1	lit	48h	-5.26663581530253	Neural induction	Cre/Lox
SHH	2	lit	48h	-4.93659011522929	Neural induction	Cre/Lox
SHH	3	lit	48h	-4.55987350145976	Neural induction	Cre/Lox
SHH	4	lit	48h	-6.05833204587301	Neural induction	Cre/Lox
SHH	5	lit	48h	-6.12961570421855	Neural induction	Cre/Lox
SHH	1	dark	48h	0.578104098637898	Neural induction	Cre/Lox
SHH	2	dark	48h	1.13483246167501	Neural induction	Cre/Lox
SHH	3	dark	48h	0.398447116216023	Neural induction	Cre/Lox
SHH	4	dark	48h	-0.51923171679179	Neural induction	Cre/Lox
SHH	5	dark	48h	-0.615625301996868	Neural induction	Cre/Lox
SHH	1	lit	72h	-3.13878814379374	Neural induction	Cre/Lox
SHH	2	lit	72h	-3.12559692064921	Neural induction	Cre/Lox
SHH	3	lit	72h	-3.24892989794413	Neural induction	Cre/Lox
SHH	4	lit	72h	-7.48247901598613	Neural induction	Cre/Lox
SHH	1	dark	72h	1.01515777905782	Neural induction	Cre/Lox
SHH	2	dark	72h	1.00066192944844	Neural induction	Cre/Lox
SHH	3	dark	72h	0.800190051396687	Neural induction	Cre/Lox
SHH	4	dark	72h	-0.900493542353313	Neural induction	Cre/Lox
SHH	5	dark	72h	-1.87534133593242	Neural induction	Cre/Lox
FOXA2	1	lit	24h	-3.55399370193481	Neural induction	Cre/Lox
FOXA2	2	lit	24h	-1.88639497756958	Neural induction	Cre/Lox
FOXA2	3	lit	24h	-2.5196270942688	Neural induction	Cre/Lox
FOXA2	4	lit	24h	-3.07948160171509	Neural induction	Cre/Lox
FOXA2	5	lit	24h	-5.52352380752564	Neural induction	Cre/Lox
FOXA2	1	dark	24h	-0.078758716583252	Neural induction	Cre/Lox
FOXA2	2	dark	24h	-0.246731281280518	Neural induction	Cre/Lox
FOXA2	3	dark	24h	0.527087688446045	Neural induction	Cre/Lox
FOXA2	4	dark	24h	-0.201597690582275	Neural induction	Cre/Lox
FOXA2	1	lit	48h	-4.23193979263306	Neural induction	Cre/Lox
FOXA2	2	lit	48h	-3.53333330154419	Neural induction	Cre/Lox
FOXA2	3	lit	48h	-3.75614976882935	Neural induction	Cre/Lox
FOXA2	4	lit	48h	-3.87591505050659	Neural induction	Cre/Lox
FOXA2	5	lit	48h	-5.93340539932251	Neural induction	Cre/Lox
FOXA2	1	dark	48h	0.171264171600342	Neural induction	Cre/Lox
FOXA2	2	dark	48h	-0.529690265655518	Neural induction	Cre/Lox
FOXA2	3	dark	48h	-1.84722185134888	Neural induction	Cre/Lox
FOXA2	4	dark	48h	-1.1768651008606	Neural induction	Cre/Lox
FOXA2	5	dark	48h	-3.12795114517212	Neural induction	Cre/Lox
FOXA2	1	lit	72h	-2.72828054428101	Neural induction	Cre/Lox
FOXA2	2	lit	72h	-2.98504304885864	Neural induction	Cre/Lox
FOXA2	3	lit	72h	-2.23292589187622	Neural induction	Cre/Lox
FOXA2	1	dark	72h	-1.17073488235474	Neural induction	Cre/Lox
FOXA2	2	dark	72h	-0.352795124053955	Neural induction	Cre/Lox
FOXA2	3	dark	72h	-1.60594034194946	Neural induction	Cre/Lox
FOXG1	1	lit	24h	3.38460874557495	Neural induction	Cre/Lox
FOXG1	2	lit	24h	-0.0793519020080566	Neural induction	Cre/Lox
FOXG1	3	lit	24h	-0.149953365325928	Neural induction	Cre/Lox
FOXG1	4	lit	24h	0.432275295257568	Neural induction	Cre/Lox
FOXG1	5	lit	24h	-0.173370838165283	Neural induction	Cre/Lox
FOXG1	1	dark	24h	-0.3461594581604	Neural induction	Cre/Lox
FOXG1	2	dark	24h	-0.42797327041626	Neural induction	Cre/Lox
FOXG1	3	dark	24h	-0.00404596328735352	Neural induction	Cre/Lox
FOXG1	4	dark	24h	0.778178691864014	Neural induction	Cre/Lox
FOXG1	1	lit	48h	1.60304403305054	Neural induction	Cre/Lox
FOXG1	2	lit	48h	0.369012355804443	Neural induction	Cre/Lox
FOXG1	3	lit	48h	0.126962184906006	Neural induction	Cre/Lox
FOXG1	4	lit	48h	-0.00395822525024414	Neural induction	Cre/Lox
FOXG1	5	lit	48h	0.636960506439209	Neural induction	Cre/Lox
FOXG1	1	dark	48h	-0.523504734039307	Neural induction	Cre/Lox
FOXG1	2	dark	48h	0.235045909881592	Neural induction	Cre/Lox
FOXG1	3	dark	48h	0.452359676361084	Neural induction	Cre/Lox
FOXG1	4	dark	48h	0.470075130462647	Neural induction	Cre/Lox
FOXG1	5	dark	48h	0.385827541351318	Neural induction	Cre/Lox
FOXG1	1	lit	72h	0.780520915985107	Neural induction	Cre/Lox
FOXG1	2	lit	72h	0.0146975517272949	Neural induction	Cre/Lox
FOXG1	3	lit	72h	0.0148005485534668	Neural induction	Cre/Lox
FOXG1	4	lit	72h	-0.405970096588135	Neural induction	Cre/Lox
FOXG1	1	dark	72h	0.0153594017028809	Neural induction	Cre/Lox
FOXG1	2	dark	72h	0.82016134262085	Neural induction	Cre/Lox
FOXG1	3	dark	72h	0.689979076385498	Neural induction	Cre/Lox
FOXG1	4	dark	72h	-0.284378528594971	Neural induction	Cre/Lox
FOXG1	5	dark	72h	-0.283401966094971	Neural induction	Cre/Lox
NKX6.2	1	lit	24h	-0.704331874847412	Neural induction	Cre/Lox
NKX6.2	2	lit	24h	-0.526454448699951	Neural induction	Cre/Lox
NKX6.2	3	lit	24h	-0.898196697235107	Neural induction	Cre/Lox
NKX6.2	4	lit	24h	-1.49438428878784	Neural induction	Cre/Lox
NKX6.2	5	lit	24h	-4.15070867538452	Neural induction	Cre/Lox
NKX6.2	1	dark	24h	-0.0444102287292481	Neural induction	Cre/Lox
NKX6.2	2	dark	24h	-0.156552791595459	Neural induction	Cre/Lox
NKX6.2	3	dark	24h	-0.217442989349365	Neural induction	Cre/Lox
NKX6.2	4	dark	24h	0.418406009674072	Neural induction	Cre/Lox
NKX6.2	1	lit	48h	-1.44784498214722	Neural induction	Cre/Lox
NKX6.2	2	lit	48h	-1.57506895065308	Neural induction	Cre/Lox
NKX6.2	3	lit	48h	-0.99313497543335	Neural induction	Cre/Lox
NKX6.2	4	lit	48h	-0.76819372177124	Neural induction	Cre/Lox
NKX6.2	5	lit	48h	-1.34026861190796	Neural induction	Cre/Lox
NKX6.2	1	dark	48h	-0.445533275604248	Neural induction	Cre/Lox
NKX6.2	2	dark	48h	0.0234131813049316	Neural induction	Cre/Lox
NKX6.2	3	dark	48h	1.01971673965454	Neural induction	Cre/Lox
NKX6.2	4	dark	48h	0.26092004776001	Neural induction	Cre/Lox
NKX6.2	5	dark	48h	-0.31085729598999	Neural induction	Cre/Lox
NKX6.2	1	lit	72h	0.689669132232666	Neural induction	Cre/Lox
NKX6.2	2	lit	72h	0.871500492095947	Neural induction	Cre/Lox
NKX6.2	3	lit	72h	-0.437880992889404	Neural induction	Cre/Lox
NKX6.2	4	lit	72h	-3.82707738876343	Neural induction	Cre/Lox
NKX6.2	1	dark	72h	1.29210138320923	Neural induction	Cre/Lox
NKX6.2	2	dark	72h	0.64544153213501	Neural induction	Cre/Lox
NKX6.2	3	dark	72h	0.67703104019165	Neural induction	Cre/Lox
NKX6.2	4	dark	72h	-2.12276411056519	Neural induction	Cre/Lox
NKX6.2	5	dark	72h	-2.09238195419312	Neural induction	Cre/Lox
OLIG2	1	lit	24h	-0.352292060852051	Neural induction	Cre/Lox
OLIG2	2	lit	24h	-0.401457786560059	Neural induction	Cre/Lox
OLIG2	3	lit	24h	-0.824032783508301	Neural induction	Cre/Lox
OLIG2	4	lit	24h	-0.637084007263184	Neural induction	Cre/Lox
OLIG2	5	lit	24h	-2.92166423797607	Neural induction	Cre/Lox
OLIG2	1	dark	24h	-0.110589027404785	Neural induction	Cre/Lox
OLIG2	2	dark	24h	0.19437313079834	Neural induction	Cre/Lox
OLIG2	3	dark	24h	-0.21782398223877	Neural induction	Cre/Lox
OLIG2	4	dark	24h	0.134039878845215	Neural induction	Cre/Lox
OLIG2	1	lit	48h	-0.649611473083496	Neural induction	Cre/Lox
OLIG2	2	lit	48h	-0.481539726257324	Neural induction	Cre/Lox
OLIG2	3	lit	48h	-0.357968330383301	Neural induction	Cre/Lox
OLIG2	4	lit	48h	-1.59981250762939	Neural induction	Cre/Lox
OLIG2	5	lit	48h	-2.13717365264893	Neural induction	Cre/Lox
OLIG2	1	dark	48h	0.150172233581543	Neural induction	Cre/Lox
OLIG2	2	dark	48h	0.744044303894043	Neural induction	Cre/Lox
OLIG2	3	dark	48h	1.11950206756592	Neural induction	Cre/Lox
OLIG2	4	dark	48h	1.18607616424561	Neural induction	Cre/Lox
OLIG2	5	dark	48h	-1.57051181793213	Neural induction	Cre/Lox
OLIG2	1	lit	72h	0.296633720397949	Neural induction	Cre/Lox
OLIG2	2	lit	72h	0.24956226348877	Neural induction	Cre/Lox
OLIG2	3	lit	72h	-0.19037914276123	Neural induction	Cre/Lox
OLIG2	4	lit	72h	-2.87132358551025	Neural induction	Cre/Lox
OLIG2	1	dark	72h	-0.0898847579956055	Neural induction	Cre/Lox
OLIG2	2	dark	72h	0.165087699890137	Neural induction	Cre/Lox
OLIG2	3	dark	72h	0.293425559997559	Neural induction	Cre/Lox
OLIG2	4	dark	72h	-2.03350353240967	Neural induction	Cre/Lox
OLIG2	5	dark	72h	0.0727834701538086	Neural induction	Cre/Lox
NKX2.2	1	lit	24h	-0.455285549163818	Neural induction	Cre/Lox
NKX2.2	2	lit	24h	-2.30247831344604	Neural induction	Cre/Lox
NKX2.2	3	lit	24h	-0.615855693817139	Neural induction	Cre/Lox
NKX2.2	4	lit	24h	0.636505603790283	Neural induction	Cre/Lox
NKX2.2	5	lit	24h	0.735907077789307	Neural induction	Cre/Lox
NKX2.2	1	dark	24h	-1.19942426681519	Neural induction	Cre/Lox
NKX2.2	2	dark	24h	0.228952884674072	Neural induction	Cre/Lox
NKX2.2	3	dark	24h	-0.835408687591553	Neural induction	Cre/Lox
NKX2.2	4	dark	24h	1.80588006973267	Neural induction	Cre/Lox
NKX2.2	1	lit	48h	-2.2974009513855	Neural induction	Cre/Lox
NKX2.2	2	lit	48h	-2.22394132614136	Neural induction	Cre/Lox
NKX2.2	3	lit	48h	-0.946883678436279	Neural induction	Cre/Lox
NKX2.2	4	lit	48h	1.23416757583618	Neural induction	Cre/Lox
NKX2.2	5	lit	48h	0.950094699859619	Neural induction	Cre/Lox
NKX2.2	1	dark	48h	-1.02826833724976	Neural induction	Cre/Lox
NKX2.2	2	dark	48h	-0.138356685638428	Neural induction	Cre/Lox
NKX2.2	3	dark	48h	0.0513176918029785	Neural induction	Cre/Lox
NKX2.2	4	dark	48h	2.05319452285767	Neural induction	Cre/Lox
NKX2.2	5	dark	48h	1.02637720108032	Neural induction	Cre/Lox
NKX2.2	1	lit	72h	-2.12119754155477	Neural induction	Cre/Lox
NKX2.2	2	lit	72h	-2.30631526311238	Neural induction	Cre/Lox
NKX2.2	3	lit	72h	-2.38753843307495	Neural induction	Cre/Lox
NKX2.2	4	lit	72h	-1.5476279258728	Neural induction	Cre/Lox
NKX2.2	1	dark	72h	-1.08843946456909	Neural induction	Cre/Lox
NKX2.2	2	dark	72h	-1.57494306564331	Neural induction	Cre/Lox
NKX2.2	3	dark	72h	-1.11966848373413	Neural induction	Cre/Lox
NKX2.2	4	dark	72h	0.0893692970275879	Neural induction	Cre/Lox
NKX2.2	5	dark	72h	-0.803504467010498	Neural induction	Cre/Lox
SHH	1	lit	24h	-4.13641039530436	Stem cell	Cre/Lox
SHH	2	lit	24h	-3.96145598093669	Stem cell	Cre/Lox
SHH	1	dark	24h	-0.281589825948078	Stem cell	Cre/Lox
SHH	2	dark	24h	0.281589825948078	Stem cell	Cre/Lox
SHH	1	lit	48h	-4.45657126108805	Stem cell	Cre/Lox
SHH	2	lit	48h	-4.44998518625895	Stem cell	Cre/Lox
SHH	1	dark	48h	1.36444282531738	Stem cell	Cre/Lox
SHH	2	dark	48h	0.803658485412598	Stem cell	Cre/Lox
SHH	1	lit	72h	-5.95247554779053	Stem cell	Cre/Lox
SHH	2	lit	72h	-4.72557544708252	Stem cell	Cre/Lox
SHH	1	dark	72h	-2.30678844451904	Stem cell	Cre/Lox
FOXA2	1	lit	24h	-2.11517779032389	Stem cell	Cre/Lox
FOXA2	2	lit	24h	-0.912463506062817	Stem cell	Cre/Lox
FOXA2	1	dark	24h	-0.441076278686523	Stem cell	Cre/Lox
FOXA2	2	dark	24h	0.441076278686523	Stem cell	Cre/Lox
FOXA2	1	lit	48h	-2.00867462158203	Stem cell	Cre/Lox
FOXA2	2	lit	48h	-0.935795466105148	Stem cell	Cre/Lox
FOXA2	1	dark	48h	-3.31380112965902	Stem cell	Cre/Lox
FOXA2	2	dark	48h	-2.41088994344076	Stem cell	Cre/Lox
FOXA2	1	lit	72h	-1.95772552490234	Stem cell	Cre/Lox
FOXA2	2	lit	72h	-1.53506596883138	Stem cell	Cre/Lox
FOXA2	1	dark	72h	-2.63953717549642	Stem cell	Cre/Lox
FOXG1	1	lit	24h	-0.808082580566406	Stem cell	Cre/Lox
FOXG1	2	lit	24h	-0.908122062683105	Stem cell	Cre/Lox
FOXG1	1	dark	24h	0.216296195983965	Stem cell	Cre/Lox
FOXG1	2	dark	24h	-0.216296195983809	Stem cell	Cre/Lox
FOXG1	1	lit	48h	-1.15545177459724	Stem cell	Cre/Lox
FOXG1	2	lit	48h	-1.24829959869385	Stem cell	Cre/Lox
FOXG1	1	dark	48h	-3.28572463989258	Stem cell	Cre/Lox
FOXG1	2	dark	48h	-3.29749011993408	Stem cell	Cre/Lox
FOXG1	1	lit	72h	-1.34973812103271	Stem cell	Cre/Lox
FOXG1	2	lit	72h	-3.16922473907471	Stem cell	Cre/Lox
FOXG1	1	dark	72h	-3.13333225250244	Stem cell	Cre/Lox
NKX6.2	1	lit	24h	-1.86144065856934	Stem cell	Cre/Lox
NKX6.2	2	lit	24h	-1.30460262298584	Stem cell	Cre/Lox
NKX6.2	1	dark	24h	-0.267594337463379	Stem cell	Cre/Lox
NKX6.2	2	dark	24h	0.267594337463379	Stem cell	Cre/Lox
NKX6.2	1	lit	48h	-1.55348491668701	Stem cell	Cre/Lox
NKX6.2	2	lit	48h	-1.15231609344482	Stem cell	Cre/Lox
NKX6.2	1	dark	48h	-4.46358013153076	Stem cell	Cre/Lox
NKX6.2	2	dark	48h	-3.15074062347412	Stem cell	Cre/Lox
NKX6.2	1	lit	72h	-1.81418514251709	Stem cell	Cre/Lox
NKX6.2	2	lit	72h	-2.38482189178467	Stem cell	Cre/Lox
NKX6.2	1	dark	72h	-3.24112033843994	Stem cell	Cre/Lox
OLIG2	1	lit	24h	-1.72043800354004	Stem cell	Cre/Lox
OLIG2	2	lit	24h	-1.52062892913818	Stem cell	Cre/Lox
OLIG2	1	dark	24h	0.0819730758666992	Stem cell	Cre/Lox
OLIG2	2	dark	24h	-0.0819730758666992	Stem cell	Cre/Lox
OLIG2	1	lit	48h	-1.69027996063232	Stem cell	Cre/Lox
OLIG2	2	lit	48h	-1.71195888519287	Stem cell	Cre/Lox
OLIG2	1	dark	48h	-3.19308280944824	Stem cell	Cre/Lox
OLIG2	2	dark	48h	-2.99596309661865	Stem cell	Cre/Lox
OLIG2	1	lit	72h	-2.14792156219485	Stem cell	Cre/Lox
OLIG2	2	lit	72h	-3.2737455368042	Stem cell	Cre/Lox
OLIG2	1	dark	72h	-3.29510974884033	Stem cell	Cre/Lox
NKX2.2	1	lit	24h	0.777030309041344	Stem cell	Cre/Lox
NKX2.2	2	lit	24h	-0.44670486450195	Stem cell	Cre/Lox
NKX2.2	1	dark	24h	-0.333028157552086	Stem cell	Cre/Lox
NKX2.2	2	dark	24h	0.333028157552086	Stem cell	Cre/Lox
NKX2.2	1	lit	48h	-0.975008010864258	Stem cell	Cre/Lox
NKX2.2	2	lit	48h	0.214082082112633	Stem cell	Cre/Lox
NKX2.2	1	dark	48h	-2.3079195022583	Stem cell	Cre/Lox
NKX2.2	2	dark	48h	-2.39555549621582	Stem cell	Cre/Lox
NKX2.2	1	lit	72h	-1.37302589416504	Stem cell	Cre/Lox
NKX2.2	2	lit	72h	-1.22763633728027	Stem cell	Cre/Lox
NKX2.2	1	dark	72h	-1.23748588562012	Stem cell	Cre/Lox

## Sheet: ext3g
Target	Replicate	Light	Time	DeltaDeltaCt	media	System
SHH	1	lit	24h	-5.00461864471436	Neural induction	SCPTS
SHH	2	lit	24h	-4.53663539886475	Neural induction	SCPTS
SHH	3	lit	24h	-3.155686378479	Neural induction	SCPTS
SHH	4	lit	24h	-4.53243350982666	Neural induction	SCPTS
SHH	1	dark	24h	-0.886427879333496	Neural induction	SCPTS
SHH	2	dark	24h	-0.133431434631348	Neural induction	SCPTS
SHH	3	dark	24h	0.469752311706543	Neural induction	SCPTS
SHH	4	dark	24h	0.550107002258301	Neural induction	SCPTS
SHH	1	lit	48h	-3.73183536529541	Neural induction	SCPTS
SHH	2	lit	48h	-3.44460010528564	Neural induction	SCPTS
SHH	1	dark	48h	1.76025104522705	Neural induction	SCPTS
SHH	2	dark	48h	0.230734825134277	Neural induction	SCPTS
SHH	3	dark	48h	0.698490142822266	Neural induction	SCPTS
SHH	1	lit	72h	-3.05199337005615	Neural induction	SCPTS
SHH	2	lit	72h	-0.149630546569824	Neural induction	SCPTS
SHH	3	lit	72h	-1.17064380645752	Neural induction	SCPTS
SHH	1	dark	72h	3.12007999420166	Neural induction	SCPTS
SHH	2	dark	72h	1.848708152771	Neural induction	SCPTS
SHH	1	lit	24h	-3.58362420399984	Stem cell	SCPTS
SHH	2	lit	24h	-4.32863966623942	Stem cell	SCPTS
SHH	1	dark	24h	0.213158289591473	Stem cell	SCPTS
SHH	2	dark	24h	-0.213158289591473	Stem cell	SCPTS
SHH	1	lit	48h	-2.83870760599772	Stem cell	SCPTS
SHH	2	lit	48h	-2.81414413452148	Stem cell	SCPTS
SHH	1	dark	48h	1.90491040547689	Stem cell	SCPTS
SHH	2	dark	48h	1.34636116027832	Stem cell	SCPTS
SHH	1	lit	72h	-0.428514480590824	Stem cell	SCPTS
SHH	1	dark	72h	1.61662419637044	Stem cell	SCPTS
SHH	1	lit	24h	-3.54999915758769	Neural induction	Cre/Lox
SHH	2	lit	24h	-3.85234252611796	Neural induction	Cre/Lox
SHH	3	lit	24h	-4.39267722765605	Neural induction	Cre/Lox
SHH	4	lit	24h	-4.5714689095815	Neural induction	Cre/Lox
SHH	5	lit	24h	-6.39602080980937	Neural induction	Cre/Lox
SHH	1	dark	24h	-0.107173840204876	Neural induction	Cre/Lox
SHH	2	dark	24h	-0.258882443110149	Neural induction	Cre/Lox
SHH	3	dark	24h	0.290651400883991	Neural induction	Cre/Lox
SHH	4	dark	24h	0.0754048824310303	Neural induction	Cre/Lox
SHH	1	lit	48h	-5.26663581530253	Neural induction	Cre/Lox
SHH	2	lit	48h	-4.93659011522929	Neural induction	Cre/Lox
SHH	3	lit	48h	-4.55987350145976	Neural induction	Cre/Lox
SHH	4	lit	48h	-6.05833204587301	Neural induction	Cre/Lox
SHH	5	lit	48h	-6.12961570421855	Neural induction	Cre/Lox
SHH	1	dark	48h	0.578104098637898	Neural induction	Cre/Lox
SHH	2	dark	48h	1.13483246167501	Neural induction	Cre/Lox
SHH	3	dark	48h	0.398447116216023	Neural induction	Cre/Lox
SHH	4	dark	48h	-0.51923171679179	Neural induction	Cre/Lox
SHH	5	dark	48h	-0.615625301996868	Neural induction	Cre/Lox
SHH	1	lit	72h	-3.13878814379374	Neural induction	Cre/Lox
SHH	2	lit	72h	-3.12559692064921	Neural induction	Cre/Lox
SHH	3	lit	72h	-3.24892989794413	Neural induction	Cre/Lox
SHH	4	lit	72h	-7.48247901598613	Neural induction	Cre/Lox
SHH	1	dark	72h	1.01515777905782	Neural induction	Cre/Lox
SHH	2	dark	72h	1.00066192944844	Neural induction	Cre/Lox
SHH	3	dark	72h	0.800190051396687	Neural induction	Cre/Lox
SHH	4	dark	72h	-0.900493542353313	Neural induction	Cre/Lox
SHH	5	dark	72h	-1.87534133593242	Neural induction	Cre/Lox
SHH	1	lit	24h	-4.13641039530436	Stem cell	Cre/Lox
SHH	2	lit	24h	-3.96145598093669	Stem cell	Cre/Lox
SHH	1	dark	24h	-0.281589825948078	Stem cell	Cre/Lox
SHH	2	dark	24h	0.281589825948078	Stem cell	Cre/Lox
SHH	1	lit	48h	-4.45657126108805	Stem cell	Cre/Lox
SHH	2	lit	48h	-4.44998518625895	Stem cell	Cre/Lox
SHH	1	dark	48h	1.36444282531738	Stem cell	Cre/Lox
SHH	2	dark	48h	0.803658485412598	Stem cell	Cre/Lox
SHH	1	lit	72h	-5.95247554779053	Stem cell	Cre/Lox
SHH	2	lit	72h	-4.72557544708252	Stem cell	Cre/Lox
SHH	1	dark	72h	-2.30678844451904	Stem cell	Cre/Lox
