# Supplementary material for: Spatiotemporal, optogenetic control of gene expression in organoids
Source: Nat Methods. 2023 Sep 21;20(10):1544–52. doi: 10.1038/s41592-023-01986-w (PMC10555836; doi:10.1038/s41592-023-01986-w)
Supplement: Supplementary file 12 — Data points for Extended Data Fig. 4c,e,h. [file 41592_2023_1986_MOESM12_ESM.xlsx]

## Sheet: ext4c
DDCt	Construct	Line	Light	Time
8.44706726074219	CreLox SHH	hiPSC line 1	dark	4
4.26801490783695	CreLox SHH	hiPSC line 2	lit	4
4.0881786346435	CreLox SHH	hiPSC line 2	lit	4
4.1777067184448	CreLox SHH	hiPSC line 2	lit	4
6.2877082824707	CreLox SHH	hiPSC line 1	dark	7
6.4778079986572	CreLox SHH	hiPSC line 1	dark	7
6.5294418334961	CreLox SHH	hiPSC line 1	dark	7
4.1764574050903	CreLox SHH	hiPSC line 1	lit	7
4.13924884796145	CreLox SHH	hiPSC line 1	lit	7
4.4394626617432	CreLox SHH	hiPSC line 1	lit	7
6.2194814682007	CreLox SHH	hiPSC line 2	dark	7
7.40709590911865	CreLox SHH	hiPSC line 1	dark	4
6.29573917388915	CreLox SHH	hiPSC line 2	dark	7
6.59455108642575	CreLox SHH	hiPSC line 2	dark	7
4.6395835876465	CreLox SHH	hiPSC line 2	lit	7
3.9912300109863	CreLox SHH	hiPSC line 2	lit	7
4.37295627593995	CreLox SHH	hiPSC line 2	lit	7
6.05348777770995	CreLox SHH	hiPSC line 1	dark	15
5.3391628265381	CreLox SHH	hiPSC line 1	dark	15
6.010193824768	CreLox SHH	hiPSC line 1	dark	15
5.19151210784915	CreLox SHH	hiPSC line 1	lit	15
4.3538246154785	CreLox SHH	hiPSC line 1	lit	15
7.16868686676025	CreLox SHH	hiPSC line 1	dark	4
4.47138881683355	CreLox SHH	hiPSC line 1	lit	15
5.81560611724855	CreLox SHH	hiPSC line 2	dark	15
6.1559219360351	CreLox SHH	hiPSC line 2	dark	15
5.7383508682251	CreLox SHH	hiPSC line 2	dark	15
4.43878841400145	CreLox SHH	hiPSC line 2	lit	15
4.4250001907349	CreLox SHH	hiPSC line 2	lit	15
4.2896814346313	CreLox SHH	hiPSC line 2	lit	15
5.056697845459	CreLox SHH	hiPSC line 1	lit	4
4.67078399658205	CreLox SHH	hiPSC line 1	lit	4
4.58196544647215	CreLox SHH	hiPSC line 1	lit	4
7.1127052307129	CreLox SHH	hiPSC line 2	dark	4
6.73497581481935	CreLox SHH	hiPSC line 2	dark	4
7.2731351852417	CreLox SHH	hiPSC line 2	dark	4

## Sheet: ext4e
Light	2^-DDCt	Construct
lit	1.35447902486939	SCPTS SHH (stable)
lit	1.82479962146434	SCPTS SHH (stable)
lit	1.90229112577241	SCPTS SHH (stable)
dark	1.0123709763089	SCPTS SHH (stable)
dark	0.887450189926682	SCPTS SHH (stable)
dark	1.10017883376442	SCPTS SHH (stable)
lit	7.4777406630321	SCPTS SHH (stable)
lit	13.9437372586327	SCPTS SHH (stable)
lit	7.81383784419224	SCPTS SHH (stable)
dark	1.13907115365925	SCPTS SHH (stable)
dark	1.00143101292567	SCPTS SHH (stable)
dark	0.859497833415084	SCPTS SHH (stable)
lit	6.4388064022582	SCPTS SHH (stable)
lit	6.85708074978043	SCPTS SHH (stable)
lit	5.9748961343193	SCPTS SHH (stable)
dark	0.881102523934336	SCPTS SHH (stable)
dark	1.11889747606566	SCPTS SHH (stable)

## Sheet: ext4h
variable	DDCt	Light	Time
BMP4	5.10970560709637	dark	4
BMP4	5.10661792755124	dark	4
BMP4	3.86949920654297	lit	4
BMP4	3.85756810506183	lit	4
BMP4	4.5552241007487	dark	8
BMP4	4.57409350077313	dark	8
BMP4	4.1893990834554	lit	8
BMP4	4.33146572113035	lit	8
MSX1	8.9630349477132	dark	4
MSX1	9.1189527511596	dark	4
MSX1	7.48674074808757	lit	4
MSX1	7.493403116862	lit	4
MSX1	7.97063573201497	dark	8
MSX1	7.82923952738447	dark	8
MSX1	8.16760826110837	lit	8
MSX1	8.24156093597415	lit	8
BMP4	4.68980725606283	dark	4
BMP4	4.5315990447998	dark	4
BMP4	2.4699891408285	lit	4
BMP4	2.4779307047526	lit	4
BMP4	4.3519179026286	dark	7
BMP4	4.5997206370036	dark	7
BMP4	2.71940549214683	lit	7
BMP4	2.90691502888997	lit	7
MSX1	11.1196727752686	dark	4
MSX1	9.8092149098714	dark	4
MSX1	7.42059453328453	lit	4
MSX1	7.43455696105957	lit	4
MSX1	9.96730550130207	dark	7
MSX1	10.3064028422038	dark	7
MSX1	9.53654034932453	lit	7
MSX1	10.5497620900472	lit	7
